# Supplementary material for: Discovering Effective Connectivity in Neural Circuits: Analysis Based on Machine Learning Methodology
Source: Front Neuroinform. 2021 Mar 16;15:561012. doi: 10.3389/fninf.2021.561012 (PMC8007904; doi:10.3389/fninf.2021.561012)
Supplement: Supplementary file 1 [file Data_Sheet_1.xlsx]

## Sheet: Table 1
Table 1 - Confusion Matrix 80M low uncertainty
pred\orig	0	1
0	19402	2
1	217	545

## Sheet: Table 2
Table 2 - Variable Importance 80M low uncertainty
Name	Overall
U6	100
U25	100
U4	87.53
U3	84.42
U11	77.2
U30	14.66
U1	0.78
U2	0
U5	0
U7	0
U8	0
U9	0
U10	0
U12	0
U13	0
U14	0
U15	0
U16	0
U17	0
U18	0
U19	0
U20	0
U21	0
U22	0
U23	0
U24	0
U26	0
U27	0
U28	0
U29	0
U31	0
U32	0
U33	0
U34	0
U35	0
U36	0
U37	0
U38	0
U39	0
U40	0
U41	0
U42	0
U43	0
U44	0
U45	0
U46	0
U47	0
U48	0
U49	0
U50	0
U51	0
U52	0
U53	0
U54	0
U55	0
U56	0
U57	0
U58	0
U59	0
U60	0
U61	0
U62	0
U63	0
U64	0
U65	0
U66	0
U67	0
U68	0
U69	0
U70	0
U71	0
U72	0
U73	0
U74	0
U75	0
U76	0
U77	0
U78	0
U79	0
U80	0

## Sheet: Table 3
Table 3 - Individual metrics simulation
		High uncertainty					Medium uncertainty					Low uncertainty
Name	Precision	Recall	MCC		Name	Precision	Recall	MCC		Name	Precision	Recall	MCC		Monosynaptic
U30	0.347107	0.0865979	0.154003		U25	0.217989	0.481308	0.302708		U25	0.377757	0.751371	0.515452		disynaptic
U25	0.234884	0.104124	0.128846		U30	0.194009	0.317757	0.227501		U04	0.665615	0.38574	0.496709		Trisynaptic
U03	0.228117	0.0886598	0.116118		U04	0.13222	0.443925	0.213317		U30	0.557423	0.363803	0.438239		Inhibitory
U04	0.156483	0.108247	0.0939692		U11	0.122131	0.348131	0.17766		U03	0.593857	0.318099	0.423611		Disconnected
U11	0.127397	0.0958763	0.0718192		U03	0.117871	0.36215	0.177105		U06	0.323961	0.484461	0.375719
U20	0.161491	0.0268041	0.0475386		U06	0.111267	0.371495	0.172529		U10	0.0964998	0.725777	0.216201
U44	0.119363	0.0463918	0.0459673		U19	0.0592362	0.17757	0.0687462		U21	0.0977143	0.625229	0.199134
U46	0.105263	0.0350516	0.0340829		U34	0.0649087	0.149533	0.0687213		U36	0.105203	0.502742	0.185483
U48	0.127273	0.0216495	0.0336059		U20	0.0551601	0.14486	0.0572055		U23	0.0890646	0.617916	0.18358
U75	0.086758	0.0587629	0.0331531		U24	0.0442695	0.21028	0.053539		U07	0.0959125	0.54479	0.180714
U73	0.0953545	0.0402062	0.0317736		U21	0.0379656	0.247664	0.0465646		U24	0.0926966	0.542962	0.175433
U19	0.0993976	0.0340206	0.0310158		U73	0.0409877	0.193925	0.0458141		U20	0.110361	0.418647	0.173532
U71	0.0875274	0.0412371	0.0280571		U28	0.0446886	0.142523	0.0438671		U12	0.0785024	0.59415	0.160749
U07	0.119658	0.014433	0.0255464		U07	0.0391978	0.200935	0.0435723		U19	0.09375	0.411335	0.150743
U33	0.100719	0.014433	0.0204865		U08	0.0541796	0.0817757	0.0415962		U28	0.0999505	0.369287	0.149616
U72	0.0784314	0.0329897	0.0203689		U26	0.0452899	0.116822	0.0401838		U22	0.0852034	0.444241	0.145104
U42	0.0825397	0.0268041	0.0202741		U50	0.0421456	0.128505	0.0381828		U09	0.0792018	0.464351	0.139406
U34	0.0713202	0.0484536	0.0199447		U49	0.0356961	0.163551	0.0329553		U35	0.0846334	0.396709	0.135113
U15	0.075388	0.0350516	0.0192876		U23	0.0330021	0.21729	0.0329363		U01	0.0752688	0.396709	0.121044
U23	0.0691114	0.0505155	0.0187436		U59	0.0337435	0.198598	0.0328185		U08	0.0792793	0.321755	0.11292
U08	0.0711806	0.042268	0.018495		U48	0.0355422	0.13785	0.0297534		U34	0.0696108	0.340037	0.102213
U45	0.0778443	0.0268041	0.018039		U31	0.0357143	0.133178	0.029474		U15	0.0784109	0.274223	0.102206
U49	0.0727651	0.0360825	0.0180178		U13	0.0404157	0.0817757	0.0282061		U27	0.0649061	0.372943	0.0999352
U24	0.0776119	0.0268041	0.0179252		U09	0.0322115	0.156542	0.0258531		U38	0.0705608	0.276051	0.0921284
U80	0.0701107	0.0391753	0.0170944		U22	0.0409956	0.0654206	0.0256847		U26	0.0621506	0.345521	0.090859
U05	0.0722348	0.0329897	0.0169034		U51	0.0339309	0.123832	0.0255463		U18	0.0616372	0.351005	0.0908064
U26	0.0782918	0.0226804	0.0167725		U12	0.0401722	0.0654206	0.0248749		U13	0.0658186	0.21755	0.0747506
U37	0.0671031	0.042268	0.0156974		U16	0.0421053	0.0560748	0.0247093		U37	0.077951	0.127971	0.0675452
U59	0.0753425	0.0226804	0.0154316		U38	0.032596	0.130841	0.0240784		U31	0.093254	0.0859232	0.0651751
U27	0.0753425	0.0226804	0.0154316		U01	0.0361809	0.0841121	0.0236419		U29	0.0493151	0.296161	0.0602584
U13	0.0695067	0.0319588	0.0150445		U10	0.028927	0.200935	0.0222248		U16	0.0663793	0.140768	0.0596981
U17	0.0665529	0.0402062	0.0149182		U27	0.029217	0.175234	0.0211803		U05	0.0482839	0.303473	0.0590492
U50	0.0679406	0.0329897	0.0143383		U57	0.0296167	0.158879	0.0208728		U11	0.196078	0.0182815	0.0523697
U74	0.0636856	0.0484536	0.0141953		U72	0.0288462	0.161215	0.0194009		U17	0.0498339	0.191956	0.0477498
U63	0.0673469	0.0340206	0.0141939		U75	0.0294544	0.142523	0.019319		U33	0.0534202	0.149909	0.0464625
U53	0.0674419	0.0298969	0.0133418		U71	0.0291687	0.140187	0.0185781		U40	0.0650195	0.0914077	0.0464474
U62	0.0658683	0.0340206	0.0132534		U05	0.0295594	0.123832	0.0180668		U14	0.0461023	0.201097	0.0427951
U06	0.0655738	0.0329897	0.0128592		U58	0.029755	0.119159	0.01804		U59	0.0519751	0.137112	0.0424681
U39	0.0650888	0.0340206	0.0127495		U29	0.0292242	0.128505	0.0178087		U39	0.0608466	0.0840951	0.040968
U12	0.0645793	0.0340206	0.0124171		U61	0.0284424	0.147196	0.0175931		U43	0.0413625	0.186472	0.0327142
U56	0.0680473	0.0237113	0.0121707		U15	0.0291206	0.116822	0.0167144		U74	0.127273	0.0127971	0.0322399
U70	0.0598291	0.057732	0.0120924		U47	0.0280626	0.121495	0.0150932		U66	0.0570902	0.0566728	0.0306849
U35	0.0613668	0.0453608	0.0119037		U52	0.0260635	0.203271	0.0149551		U77	0.0372245	0.228519	0.0277893
U38	0.0621019	0.0402062	0.0117309		U56	0.026334	0.17757	0.0144897		U41	0.0454959	0.0914077	0.0271506
U10	0.0600801	0.0463918	0.0109954		U70	0.0283505	0.102804	0.0142777		U51	0.0441696	0.0914077	0.025588
U31	0.0643564	0.0268041	0.010862		U66	0.0272446	0.102804	0.0123253		U60	0.0371439	0.1883	0.0246264
U01	0.0769231	0.0103093	0.0108498		U40	0.0268265	0.109813	0.0119904		U62	0.037051	0.179159	0.0237412
U64	0.0606061	0.0391753	0.010469		U67	0.0279476	0.0747664	0.0114458		U61	0.0397727	0.0895795	0.0198604
U57	0.0610998	0.0309278	0.00959672		U68	0.0269679	0.0864486	0.010768		U64	0.0384351	0.102377	0.0194297
U76	0.0609756	0.0257732	0.00866788		U60	0.0247312	0.107477	0.00775683		U58	0.0483871	0.0329068	0.0179433
U79	0.0608272	0.0257732	0.00857866		U41	0.0254314	0.0654206	0.00701543		U45	0.0376539	0.095064	0.0175738
U41	0.0606061	0.0247423	0.00827117		U39	0	0	0		U70	0.0378038	0.0767825	0.0158733
U43	0.0582707	0.0319588	0.00782343		U33	0	0	0		U46	0.037234	0.0767825	0.0151477
U18	0.0584551	0.028866	0.00754796		U42	0	0	0		U56	0.0326797	0.182815	0.0144627
U28	0.0550848	0.0402062	0.00622586		U17	0	0	0		U72	0.035	0.0895795	0.0132411
U29	0	0	0		U43	0	0	0		U42	0.039627	0.0310786	0.0113465
U14	0	0	0		U44	0	0	0		U57	0.0326697	0.117002	0.0111964
U32	0	0	0		U45	0	0	0		U67	0.0317546	0.107861	0.00907912
U36	0	0	0		U46	0	0	0		U63	0.0335306	0.0310786	0.00633254
U40	0	0	0		U53	0	0	0		U32	0	0	0
U47	0	0	0		U54	0	0	0		U44	0	0	0
U51	0	0	0		U55	0	0	0		U47	0	0	0
U52	0	0	0		U62	0	0	0		U48	0	0	0
U54	0	0	0		U18	0	0	0		U49	0	0	0
U55	0	0	0		U35	0	0	0		U50	0	0	0
U58	0	0	0		U37	0	0	0		U52	0	0	0
U16	0	0	0		U63	0	0	0		U53	0	0	0
U22	0	0	0		U36	0	0	0		U54	0	0	0
U60	0	0	0		U64	0	0	0		U55	0	0	0
U21	0	0	0		U65	0	0	0		U65	0	0	0
U61	0	0	0		U14	0	0	0		U68	0	0	0
U65	0	0	0		U69	0	0	0		U69	0	0	0
U66	0	0	0		U32	0	0	0		U71	0	0	0
U67	0	0	0		U74	0	0	0		U73	0	0	0
U68	0	0	0		U76	0	0	0		U75	0	0	0
U69	0	0	0		U77	0	0	0		U76	0	0	0
U77	0	0	0		U78	0	0	0		U78	0	0	0
U78	0	0	0		U79	0	0	0		U79	0	0	0
U09	0	0	0		U80	0	0	0		U80	0	0	0

## Sheet: Table 4
Table 4 - Combinatory simulation
A - low uncertainty								B - high uncertainty								C - low uncertainty 5 trials								D - high uncertainty 5 trials									E - low uncertainty no monosinaptics								F - high uncertainty no monosinaptics
neurons_set	neurons_set_C50	n_neurons	n_neurons_C50	precision	recall	mcc		neurons_set	neurons_set_C50	n_neurons	n_neurons_C50	precision	recall	mcc		neurons_set	neurons_set_C50	n_neurons	n_neurons_C50	precision	recall	mcc		neurons_set	neurons_set_C50	n_neurons	n_neurons_C50	precision	recall	mcc			neurons_set	neurons_set_C50	n_neurons	n_neurons_C50	precision	recall	mcc		neurons_set	neurons_set_C50	n_neurons	n_neurons_C50	precision	recall	mcc
U3, U7, U25	U25, U3	3	2	0.51609	0.82084	0.63914		U3, U5, U7, U11, U25, U28, U51	U25, U3, U11	7	3	0.29619	0.20825	0.21691		U3, U5, U7, U20, U25, U28, U42, U45, U51, U58	U25, U3, U20, U58, U45, U28, U5, U7	10	8	0.65924	0.75686	0.69762		U3, U5, U7, U11, U14, U20, U25, U28, U42, U51	U25, U3, U11, U42, U28, U7, U20, U5	10	8	0.3	0.21649	0.22324			U1, U5, U7, U14, U17, U20, U28, U45, U51, U58	U7, U20, U1, U28, U5, U14, U45, U51, U58, U17	10	10	0.12812	0.85375	0.29203		U1, U7, U20, U28, U42, U45, U51, U58, U63	U45, U20, U7, U1, U63, U28, U42, U51	9	8	0.12899	0.09175	0.07115
U3, U14, U25, U28	U25, U3	4	2	0.51609	0.82084	0.63914		U3, U7, U11, U14, U17, U20, U25, U51	U25, U3, U11, U7, U20	8	5	0.27112	0.22165	0.21087		U3, U5, U7, U11, U14, U25, U28	U7, U25, U3, U28, U11, U5, U14	7	7	0.64199	0.77697	0.69733		U3, U7, U11, U14, U17, U20, U25, U42, U45, U51	U25, U3, U7, U11, U20, U45, U51, U17, U42	10	9	0.30087	0.2134	0.22201			U1, U5, U7, U14, U17, U20, U28, U42, U51, U58	U20, U7, U1, U28, U5, U51, U42, U17, U14	10	9	0.12742	0.82998	0.28601		U1, U7, U14, U17, U18, U20, U28, U42, U51, U58, U63	U20, U7, U1, U42, U63, U28, U18, U51	11	8	0.13276	0.07938	0.06808
U3, U20, U25, U51	U25, U3	4	2	0.51609	0.82084	0.63914		U3, U5, U7, U11, U25	U25, U3, U11, U7	5	4	0.27156	0.21753	0.20905		U3, U7, U11, U17, U20, U25, U28, U42, U51	U25, U7, U3, U11, U20, U28, U51	9	7	0.65561	0.75868	0.69646		U3, U7, U11, U14, U17, U20, U25, U42, U51	U25, U3, U11, U20, U17, U42, U51	9	7	0.29913	0.2134	0.22115			U1, U5, U7, U17, U18, U20, U28	U7, U1, U20, U28, U5, U18, U17	7	7	0.12201	0.86837	0.2857		U1, U5, U7, U17, U18, U20, U28, U45, U51, U58, U63	U20, U7, U45, U5, U17, U1, U63, U28, U51, U18, U58	11	11	0.09672	0.16392	0.06769
U3, U25, U28, U58	U25, U3	4	2	0.51609	0.82084	0.63914		U3, U7, U11, U17, U25, U51	U25, U3, U11	6	3	0.2586	0.22474	0.20547		U3, U7, U11, U14, U25, U45	U3, U25, U11, U7, U14, U45	6	6	0.63596	0.78245	0.69639		U3, U5, U11, U17, U25, U28, U42, U58	U25, U3, U11, U5, U42, U17, U28	8	7	0.29757	0.21443	0.22092			U1, U5, U7, U17, U18, U20, U28, U42, U51	U7, U20, U1, U5, U28, U18, U51, U17	9	8	0.12302	0.85192	0.2839		U1, U5, U7, U20, U28, U42, U45, U51, U63	U20, U45, U7, U5, U63, U28, U1, U51, U42	9	9	0.12411	0.08969	0.06741
U3, U25, U42, U45	U25, U3	4	2	0.51609	0.82084	0.63914		U3, U11, U25, U28, U42, U58	U25, U3, U11	6	3	0.2586	0.22474	0.20547		U3, U14, U20, U25, U42, U45	U25, U3, U20, U45, U14	6	5	0.6561	0.75686	0.69587		U3, U7, U11, U17, U25, U28, U42, U45, U51	U25, U3, U7, U11, U42, U51, U45, U17, U28	9	9	0.29784	0.2134	0.2205			U1, U5, U7, U14, U17, U18, U20, U42, U58, U63	U7, U20, U1, U5, U63, U18, U42, U58	10	8	0.12938	0.78976	0.2804		U1, U5, U7, U18, U20, U45, U51, U63	U20, U45, U7, U1, U5, U63, U51, U18	8	8	0.10836	0.12165	0.06728
U3, U5, U17, U25, U42	U25, U3	5	2	0.51609	0.82084	0.63914		U3, U11, U14, U17, U25, U28, U51	U25, U3, U11	7	3	0.2586	0.22474	0.20547		U3, U7, U11, U14, U25, U45, U51, U58	U25, U7, U3, U45, U51, U11, U58, U14	8	8	0.63772	0.77879	0.69572		U3, U11, U17, U20, U25, U42, U45	U25, U3, U11, U42, U45, U20, U17	7	7	0.3	0.21031	0.21991			U1, U5, U7, U14, U17, U18, U20, U42, U45, U58	U7, U20, U1, U5, U14, U18, U45, U17, U42	10	9	0.12599	0.8117	0.28007		U1, U7, U14, U20, U28, U42, U45, U51, U63	U45, U20, U7, U1, U42, U28, U63	9	7	0.11737	0.10103	0.06728
U3, U5, U20, U25, U51	U25, U3	5	2	0.51609	0.82084	0.63914		U3, U7, U11, U14, U20, U25, U28, U51	U25, U3, U11	8	3	0.2586	0.22474	0.20547		U3, U5, U7, U14, U20, U25, U42, U51, U58	U25, U3, U14, U20, U7	9	5	0.63772	0.77879	0.69572		U3, U5, U7, U11, U17, U25, U45, U51	U25, U3, U11, U7, U5, U45, U17, U51	8	8	0.29545	0.21443	0.21986			U1, U5, U7, U14, U18, U20, U28, U42, U58, U63	U7, U20, U1, U28, U5, U14, U18, U63, U42	10	9	0.12027	0.85375	0.28		U5, U7, U14, U18, U20, U45, U51, U58	U20, U7, U45, U58, U18, U51	8	6	0.14851	0.06186	0.0671
U3, U7, U17, U25, U42	U25, U3	5	2	0.51609	0.82084	0.63914		U3, U11, U14, U17, U20, U25, U42, U58	U25, U3, U11	8	3	0.2586	0.22474	0.20547		U3, U7, U11, U14, U25	U3, U25, U14, U7, U11	5	5	0.63142	0.78611	0.69545		U3, U5, U11, U14, U17, U20, U25, U42, U51	U25, U3, U11, U51, U42, U20, U5, U17, U14	9	9	0.3003	0.20928	0.2195			U1, U5, U7, U14, U17, U18, U20, U58, U63	U7, U20, U1, U5, U18	9	5	0.13169	0.76965	0.27938		U1, U7, U17, U18, U20, U28, U42, U45, U51, U58	U45, U17, U7, U20, U1, U28, U18, U42, U51	10	9	0.10594	0.1268	0.06681
U3, U14, U17, U25, U45	U25, U3	5	2	0.51609	0.82084	0.63914		U3, U7, U11, U25, U51	U25, U3, U11	5	3	0.25926	0.22371	0.20535		U3, U5, U7, U11, U14, U17, U25, U28, U51	U11, U25, U3, U14, U7, U28, U17, U5, U51	9	9	0.63274	0.78428	0.69537		U3, U5, U11, U14, U17, U20, U25, U28, U45, U51, U58	U25, U3, U45, U11, U17, U5, U20, U58	11	8	0.29571	0.2134	0.21944			U1, U5, U7, U14, U17, U20, U28, U45, U51, U63	U7, U20, U1, U28, U51, U45, U17, U14, U5, U63	10	10	0.11914	0.85558	0.2786		U1, U5, U7, U17, U18, U20, U28, U42, U45, U51, U63	U20, U45, U7, U42, U5, U1, U18, U17, U51, U63	11	10	0.1073	0.12268	0.06674
U3, U17, U25, U42, U45	U25, U3	5	2	0.51609	0.82084	0.63914		U3, U5, U11, U20, U25, U28, U51	U25, U3, U11	7	3	0.25926	0.22371	0.20535		U3, U7, U11, U20, U25, U42	U25, U42, U7, U3, U20, U11	6	6	0.6241	0.79525	0.69533		U3, U5, U7, U11, U17, U20, U25, U42, U51, U58	U25, U3, U11, U42, U20, U5, U7, U17, U51	10	9	0.29825	0.21031	0.21904			U1, U7, U14, U17, U18, U20, U28, U51, U58	U7, U1, U20, U28, U51, U17, U14	9	7	0.12068	0.84278	0.27841		U1, U5, U7, U14, U17, U18, U20, U28, U42, U45, U51, U58	U20, U7, U42, U5, U17, U45, U1, U58, U28, U51, U18	12	11	0.09878	0.15052	0.06661
U3, U20, U25, U45, U51	U25, U3	5	2	0.51609	0.82084	0.63914		U3, U11, U14, U17, U20, U25, U58	U25, U3, U11	7	3	0.25772	0.22371	0.20449		U3, U5, U7, U11, U14, U25, U28, U45, U58	U25, U3, U7, U11, U28, U58, U45, U14, U5	9	9	0.63814	0.77697	0.69512		U3, U5, U7, U11, U14, U25, U28, U42, U51, U58	U25, U3, U11, U42, U51, U7, U5, U14, U28	10	9	0.2971	0.21134	0.21903			U1, U5, U7, U18, U20, U28, U51	U7, U20, U28, U1, U5, U18, U51	7	7	0.12114	0.83912	0.27838		U1, U5, U17, U18, U20, U28, U45, U51, U58, U63	U20, U45, U1, U17, U58, U63, U28, U51, U5	10	9	0.11625	0.10103	0.06652
U3, U5, U14, U25, U42, U51	U25, U3	6	2	0.51609	0.82084	0.63914		U3, U11, U14, U17, U20, U25, U28, U51, U58	U25, U3, U11	9	3	0.25772	0.22371	0.20449		U3, U7, U11, U14, U25, U28, U42	U25, U3, U7, U11, U28, U42, U14	7	7	0.63952	0.77514	0.69506		U3, U11, U25, U42, U45, U51, U58	U25, U3, U11, U45, U42	7	5	0.29897	0.20928	0.21885			U1, U5, U7, U14, U17, U20, U28, U42, U51	U7, U20, U1, U28, U5, U51, U17, U14, U42	9	9	0.11695	0.8702	0.27806		U1, U5, U7, U14, U17, U18, U20, U28, U42, U45, U51, U63	U20, U7, U45, U5, U42, U18, U1, U51, U63	12	9	0.10744	0.12062	0.06625
U3, U5, U20, U25, U42, U45	U25, U3	6	2	0.51609	0.82084	0.63914		U3, U7, U11, U25	U25, U3, U11	4	3	0.25837	0.22268	0.20436		U3, U11, U14, U17, U25, U28, U42, U58	U25, U3, U11, U28, U42, U14, U17	8	7	0.63952	0.77514	0.69506		U3, U5, U11, U14, U17, U25, U28	U25, U3, U11, U5, U17, U28, U14	7	7	0.29781	0.21031	0.21883			U1, U5, U7, U17, U18, U20, U28, U45	U7, U20, U28, U1, U5, U18, U45, U17	8	8	0.11528	0.88117	0.27755		U7, U14, U17, U18, U20, U28, U45, U51, U58	U20, U7, U45, U18, U28	9	5	0.14713	0.06082	0.06592
U3, U5, U25, U28, U45, U51	U25, U3	6	2	0.51609	0.82084	0.63914		U3, U5, U7, U11, U14, U17, U25, U28, U42, U45, U58	U25, U11, U3, U45, U5, U42	11	6	0.24836	0.23402	0.20392		U3, U7, U14, U17, U25, U28, U51, U58	U25, U3, U7, U28, U14, U17, U58	8	7	0.64091	0.77331	0.69501		U3, U5, U11, U17, U25, U28, U42, U45	U11, U25, U3, U5, U45, U42, U28, U17	8	8	0.29781	0.21031	0.21883			U1, U5, U7, U14, U17, U18, U20, U28, U42, U45, U51, U58	U7, U20, U1, U28, U5, U45, U17, U18, U14, U58, U51	12	11	0.1161	0.87386	0.27742		U1, U5, U7, U14, U17, U18, U20, U28, U42, U45, U51	U20, U7, U5, U42, U45, U1, U17, U18, U28, U51	11	10	0.10105	0.13918	0.06591
U3, U7, U14, U20, U25, U45	U25, U3	6	2	0.51609	0.82084	0.63914		U3, U7, U11, U25, U45	U25, U3, U11, U45	5	4	0.24202	0.24227	0.20383		U3, U7, U11, U14, U20, U25, U28, U42, U45, U51, U58	U25, U7, U58, U3, U11, U20, U45, U28, U14, U51	11	10	0.64091	0.77331	0.69501		U3, U7, U11, U14, U25, U28, U42, U58	U25, U3, U11, U42, U7, U28	8	6	0.29781	0.21031	0.21883			U1, U5, U7, U17, U18, U20, U51, U58	U7, U20, U1, U5, U18	8	5	0.12741	0.78611	0.27677		U1, U7, U18, U20, U28, U42, U45, U63	U20, U7, U45, U1, U18, U63, U28	8	7	0.11787	0.09588	0.06579
U3, U7, U14, U25, U42, U58	U25, U3	6	2	0.51609	0.82084	0.63914		U3, U11, U25, U45, U51, U58	U25, U3, U11, U45	6	4	0.24202	0.24227	0.20383		U3, U11, U14, U25, U28, U58	U25, U3, U11, U28, U14, U58	6	6	0.64231	0.77148	0.69496		U3, U5, U11, U20, U25, U51, U58	U25, U3, U11, U20, U5, U51, U58	7	7	0.29513	0.21237	0.2186			U1, U5, U7, U18, U20, U42, U63	U7, U20, U1, U5, U18, U63, U42	7	7	0.12572	0.79707	0.2766		U7, U18, U20, U28, U45, U63	U20, U7, U45, U28, U63, U18	6	6	0.14528	0.06186	0.06567
U3, U7, U25, U28, U42, U51	U25, U3	6	2	0.51609	0.82084	0.63914		U3, U7, U11, U25, U28, U45, U51	U25, U3, U11, U45	7	4	0.24202	0.24227	0.20383		U3, U5, U7, U11, U14, U20, U25, U28	U25, U11, U20, U28, U3, U7, U14, U5	8	8	0.63447	0.78062	0.69469		U3, U5, U7, U11, U17, U20, U25	U11, U3, U25, U5, U20, U7, U17	7	7	0.29582	0.21134	0.21839			U1, U5, U7, U14, U17, U18, U20, U42, U58	U7, U20, U1, U5, U18, U42, U17	9	7	0.12639	0.79159	0.27643		U1, U5, U7, U14, U17, U18, U20, U45, U51, U63	U20, U7, U45, U5, U17, U1, U63, U51, U18	10	9	0.09724	0.15258	0.06561
U3, U14, U17, U25, U42, U58	U25, U3	6	2	0.51609	0.82084	0.63914		U3, U5, U7, U11, U17, U25, U45, U58	U25, U3, U11, U45	8	4	0.24202	0.24227	0.20383		U3, U11, U17, U25, U28, U42, U45, U51	U25, U11, U28, U51, U3, U17, U45, U42	8	8	0.63855	0.77514	0.69451		U3, U5, U7, U11, U14, U17, U25, U51, U58	U25, U3, U11, U7, U17, U5, U58	9	7	0.29765	0.20928	0.21819			U1, U5, U7, U14, U18, U20, U51, U58, U63	U7, U20, U1, U18, U14, U5, U51, U63	9	8	0.12496	0.80073	0.27625		U7, U14, U17, U18, U20, U28, U42, U45, U58, U63	U20, U45, U7, U28, U42, U17, U18	10	7	0.14387	0.06289	0.06559
U3, U14, U17, U25, U45, U51	U25, U3	6	2	0.51609	0.82084	0.63914		U3, U5, U11, U25, U28, U42, U45, U58	U25, U3, U11, U45	8	4	0.24202	0.24227	0.20383		U3, U5, U14, U17, U25, U28, U42, U45, U51, U58	U25, U3, U45, U14, U28, U5, U17, U58, U51	10	9	0.63994	0.77331	0.69446		U3, U5, U11, U14, U25, U28, U42, U58	U3, U11, U25, U28, U14, U42, U5	8	7	0.29651	0.21031	0.21818			U1, U5, U7, U14, U18, U20, U28, U42, U45, U51	U7, U20, U1, U28, U18, U5, U45, U51, U14	10	9	0.11626	0.86654	0.27622		U1, U5, U7, U17, U18, U20, U28, U42, U45, U63	U45, U20, U7, U17, U1, U5, U63, U28, U42, U18	10	10	0.10691	0.11959	0.06554
U3, U14, U20, U25, U28, U51	U25, U3	6	2	0.51609	0.82084	0.63914		U3, U7, U11, U17, U25, U45, U51, U58	U25, U3, U11, U45	8	4	0.24202	0.24227	0.20383		U3, U7, U11, U14, U17, U25, U28, U45, U58	U3, U25, U11, U58, U28, U7, U45	9	7	0.63088	0.78428	0.69429		U3, U5, U11, U14, U20, U25, U28, U42, U51	U3, U25, U11, U20, U5, U42, U51, U28	9	8	0.29651	0.21031	0.21818			U1, U5, U7, U17, U20, U28, U42, U45, U51, U58, U63	U7, U20, U28, U1, U5, U51, U17	11	7	0.11631	0.86289	0.27557		U1, U7, U18, U20, U42, U45, U58	U7, U20, U45, U42, U18, U1	7	6	0.11628	0.09794	0.06547
U3, U17, U25, U28, U42, U58	U25, U3	6	2	0.51609	0.82084	0.63914		U3, U5, U7, U11, U14, U25, U45, U51, U58	U25, U3, U11, U45	9	4	0.24202	0.24227	0.20383		U3, U7, U17, U20, U25, U42, U45, U58	U25, U3, U20, U45, U7, U58	8	6	0.64852	0.76234	0.69421		U3, U11, U14, U25, U28, U42, U45, U51, U58	U11, U25, U3, U51, U45, U42, U28	9	7	0.29539	0.21134	0.21818			U1, U5, U7, U14, U17, U18, U20, U28, U45	U7, U20, U1, U28, U18, U5, U45, U17	9	8	0.11459	0.87569	0.27533		U1, U7, U14, U20, U45, U51, U58, U63	U45, U7, U20, U1, U51, U63, U58	8	7	0.12481	0.08351	0.06537
U3, U20, U25, U28, U45, U58	U25, U3	6	2	0.51609	0.82084	0.63914		U3, U7, U11, U25, U45, U51	U25, U3, U11, U45	6	4	0.24249	0.24124	0.20366		U3, U7, U14, U17, U25, U28, U58	U3, U25, U28, U58, U7, U14	7	6	0.63487	0.77879	0.69408		U3, U5, U7, U11, U17, U20, U25, U28	U25, U3, U11, U5, U7, U17, U20	8	7	0.2932	0.2134	0.21817			U1, U5, U7, U17, U18, U20, U51, U63	U7, U20, U1, U5, U18, U51, U17, U63	8	8	0.12486	0.79525	0.27494		U1, U7, U17, U18, U20, U28, U42, U45, U51, U63	U20, U7, U42, U45, U63, U1, U18, U28	10	8	0.09821	0.14742	0.06533
U3, U20, U25, U45, U51, U58	U25, U3	6	2	0.51609	0.82084	0.63914		U3, U11, U14, U25, U45, U51	U3, U25, U11, U45	6	4	0.24249	0.24124	0.20366		U3, U5, U7, U14, U17, U20, U25, U28, U51, U58	U3, U25, U7, U14, U5, U51, U20, U28, U58, U17	10	10	0.63487	0.77879	0.69408		U3, U5, U7, U11, U25, U42, U45, U58	U25, U3, U11, U45, U7, U5, U42, U58	8	8	0.29429	0.21237	0.21817			U5, U7, U14, U17, U18, U20, U28, U51, U58	U7, U20, U28, U5, U18, U58, U17, U51, U14	9	9	0.12904	0.766	0.27485		U1, U7, U18, U20, U28, U42, U45, U51, U58, U63	U20, U45, U1, U7, U18, U28, U51, U42, U63, U58	10	10	0.10772	0.11649	0.06527
U3, U5, U7, U14, U17, U25, U51	U25, U3	7	2	0.51609	0.82084	0.63914		U3, U7, U11, U14, U20, U25, U45	U25, U3, U11, U45	7	4	0.24249	0.24124	0.20366		U3, U7, U14, U25, U28, U42, U58	U3, U25, U7, U28, U14	7	5	0.63759	0.77514	0.69396		U3, U5, U11, U14, U17, U25	U25, U3, U11, U5, U17, U14	6	6	0.29838	0.20825	0.21799			U1, U5, U7, U14, U17, U20, U28, U42, U45, U51, U58	U7, U20, U28, U1, U5, U17, U14, U51	11	8	0.11484	0.8702	0.27464		U14, U17, U18, U20, U28, U42, U45, U51, U58, U63	U20, U14, U45, U17, U28, U18, U51, U42	10	8	0.16216	0.04948	0.06506
U3, U5, U7, U14, U25, U42, U58	U25, U3	7	2	0.51609	0.82084	0.63914		U3, U7, U11, U17, U25, U45, U58	U25, U3, U11, U45	7	4	0.24249	0.24124	0.20366		U3, U5, U17, U25, U28, U42, U45, U58	U25, U3, U28, U42, U45	8	5	0.63759	0.77514	0.69396		U3, U5, U11, U14, U17, U20, U25, U28, U58	U25, U3, U11, U17, U20, U5	9	6	0.29838	0.20825	0.21799			U1, U5, U7, U14, U18, U20, U42, U45, U51, U58	U7, U20, U1, U5, U42, U18, U45	10	7	0.12439	0.79707	0.27463		U1, U5, U7, U17, U18, U20, U45, U51, U58	U45, U20, U7, U17, U5, U58, U1, U18	9	8	0.10684	0.11753	0.06489
U3, U5, U7, U20, U25, U28, U45	U25, U3	7	2	0.51609	0.82084	0.63914		U3, U5, U11, U17, U25, U28, U45, U51	U25, U3, U11, U45	8	4	0.2417	0.24021	0.20272		U3, U7, U14, U17, U20, U25, U28, U42	U25, U3, U42, U14, U20, U7, U28	8	7	0.63759	0.77514	0.69396		U3, U7, U11, U14, U20, U25, U28, U42, U51	U25, U3, U11, U42, U7, U20	9	6	0.29838	0.20825	0.21799			U1, U5, U7, U14, U17, U20, U28, U51, U58	U7, U1, U20, U28, U5, U17, U51, U14, U58	9	9	0.11545	0.86472	0.27454		U1, U7, U18, U20, U28, U45, U51, U58, U63	U20, U45, U7, U1, U63, U51, U28, U18	9	8	0.11287	0.10309	0.06488
U3, U5, U7, U25, U45, U51, U58	U25, U3	7	2	0.51609	0.82084	0.63914		U3, U5, U7, U11, U14, U17, U25, U42, U51, U58	U25, U3, U11, U7, U42, U5	10	6	0.24281	0.23505	0.20109		U3, U5, U7, U14, U20, U25, U28, U42, U45	U25, U3, U20, U45, U28, U5, U14	9	7	0.63759	0.77514	0.69396		U3, U5, U11, U14, U17, U20, U25, U58	U25, U3, U11, U14, U17, U5	8	6	0.29722	0.20928	0.21798			U1, U7, U17, U18, U20, U28, U42, U45	U7, U20, U1, U28, U42, U18, U17	8	7	0.11789	0.84461	0.27441		U1, U5, U7, U14, U18, U20, U45, U51, U63	U20, U7, U45, U5, U1, U51, U63, U18	9	8	0.10759	0.11546	0.06486
U3, U5, U17, U20, U25, U42, U45	U25, U3	7	2	0.51609	0.82084	0.63914		U3, U5, U7, U11, U14, U17, U25, U28	U25, U3, U11, U7	8	4	0.242	0.23402	0.20015		U3, U5, U7, U11, U14, U17, U25, U45, U51, U58	U25, U3, U7, U14, U11, U51, U45, U5, U17	10	9	0.63759	0.77514	0.69396		U3, U7, U11, U20, U25, U28, U51	U25, U3, U7, U11, U20, U28	7	6	0.29608	0.21031	0.21797			U1, U5, U7, U17, U18, U20, U28, U42, U45, U63	U7, U20, U1, U28, U5, U45, U18, U17	10	8	0.11513	0.86654	0.27439		U1, U7, U20, U42, U45, U58	U7, U20, U45, U42, U1	6	5	0.14461	0.06082	0.06481
U3, U5, U17, U25, U28, U45, U58	U25, U3	7	2	0.51609	0.82084	0.63914		U3, U5, U7, U11, U17, U25, U51, U58	U25, U3, U11, U7	8	4	0.242	0.23402	0.20015		U3, U17, U25, U28	U25, U3	4	2	0.63897	0.77331	0.6939		U3, U7, U11, U17, U25, U28, U42, U58	U3, U25, U11, U7, U42, U17, U28	8	7	0.29608	0.21031	0.21797			U5, U7, U17, U18, U20, U28, U42, U51, U58, U63	U7, U20, U28, U5, U18, U42, U51, U17	10	8	0.12812	0.76965	0.2743		U1, U7, U14, U18, U20, U28, U45, U51, U63	U20, U7, U45, U18, U63, U28, U1, U51, U14	9	9	0.09067	0.18041	0.06473
U3, U5, U25, U28, U45, U51, U58	U25, U3	7	2	0.51609	0.82084	0.63914		U3, U5, U7, U11, U17, U20, U25, U28, U45, U58	U25, U3, U45, U11, U28	10	5	0.22516	0.25464	0.19847		U3, U25, U28, U42	U25, U3, U28, U42	4	4	0.63897	0.77331	0.6939		U3, U11, U14, U20, U25, U28, U42, U51, U58	U25, U3, U11, U20, U28, U42, U51, U58	9	8	0.29608	0.21031	0.21797			U1, U5, U7, U17, U18, U20, U45, U58	U7, U1, U20, U18, U5	8	5	0.12338	0.80256	0.27427		U1, U5, U7, U14, U20, U28, U42, U45, U63	U20, U7, U45, U42, U5, U1, U28, U63	9	8	0.10654	0.11753	0.06465
U3, U14, U17, U25, U42, U45, U51	U25, U3	7	2	0.51609	0.82084	0.63914		U3, U7, U11, U17, U25, U42, U45, U58	U25, U3, U11, U7, U45	8	5	0.22732	0.25052	0.19816		U3, U5, U14, U25, U28	U25, U3, U28, U14, U5	5	5	0.63897	0.77331	0.6939		U3, U5, U7, U11, U17, U20, U25, U28, U51, U58	U3, U25, U11, U7, U20, U17, U28, U5, U58, U51	10	10	0.29173	0.21443	0.21797			U1, U5, U7, U17, U20, U28, U42, U63	U7, U20, U28, U1, U5, U17	8	6	0.11439	0.87203	0.27427		U7, U20, U28, U45, U51, U63	U20, U45, U7, U63, U28	6	5	0.1439	0.06082	0.0645
U3, U14, U17, U25, U45, U51, U58	U25, U3	7	2	0.51609	0.82084	0.63914		U3, U7, U11, U14, U20, U25, U58	U25, U3, U11, U20, U7	7	5	0.23566	0.23711	0.19767		U3, U5, U11, U14, U25, U51	U25, U3, U11, U14	6	4	0.63897	0.77331	0.6939		U3, U7, U11, U25, U28, U42, U51, U58	U25, U3, U11, U7, U42, U51, U28	8	7	0.29794	0.20825	0.21778			U1, U5, U7, U17, U20, U28, U42, U45, U51, U58	U7, U20, U1, U28, U51, U45, U17, U42, U58	10	9	0.11813	0.84095	0.27405		U7, U14, U17, U20, U28, U42, U45, U58	U20, U45, U7, U28, U17	8	5	0.1439	0.06082	0.0645
U3, U14, U25, U42, U45, U51, U58	U25, U3	7	2	0.51609	0.82084	0.63914		U3, U7, U11, U25, U28, U42, U45, U58	U3, U25, U11, U45, U42, U58	8	6	0.22638	0.24948	0.19712		U3, U5, U11, U25, U45, U58	U25, U3, U11, U5, U45	6	5	0.63897	0.77331	0.6939		U3, U5, U7, U11, U14, U17, U20, U25, U42	U11, U25, U3, U20, U42, U5, U7	9	7	0.29794	0.20825	0.21778			U1, U5, U7, U14, U18, U20, U42, U45, U51	U7, U20, U1, U18, U14, U5, U51, U45	9	8	0.11873	0.83547	0.27389		U1, U5, U7, U14, U20, U45, U63	U45, U20, U7, U1, U5, U63	7	6	0.1066	0.11649	0.0644
U3, U17, U25, U28, U42, U51, U58	U25, U3	7	2	0.51609	0.82084	0.63914		U3, U5, U11, U17, U25, U28	U25, U3, U11, U17	6	4	0.23511	0.23608	0.19689		U3, U5, U7, U17, U20, U25, U28	U25, U28, U3, U5, U20, U7, U17	7	7	0.63897	0.77331	0.6939		U3, U5, U7, U11, U17, U20, U25, U42, U45, U51	U11, U25, U3, U17, U20, U42, U5, U45, U51	10	9	0.29794	0.20825	0.21778			U1, U5, U7, U14, U17, U18, U20, U28, U42, U58, U63	U7, U20, U28, U1, U5, U17, U58, U42, U18	11	9	0.11595	0.8574	0.27388		U1, U14, U18, U20, U28, U45, U51, U58, U63	U20, U45, U1, U63, U51, U28, U18	9	7	0.1292	0.07526	0.06435
U3, U5, U7, U14, U17, U25, U51, U58	U25, U3	8	2	0.51609	0.82084	0.63914		U3, U11, U14, U17, U20, U25, U28, U58	U25, U3, U11, U17	8	4	0.23554	0.23505	0.19669		U3, U5, U14, U17, U25, U42, U45	U25, U3, U45, U14, U17, U5	7	6	0.63897	0.77331	0.6939		U3, U7, U11, U17, U25, U28, U45, U58	U3, U25, U45, U11, U7, U17, U28, U58	8	8	0.29678	0.20928	0.21776			U1, U7, U14, U17, U20, U28, U42, U45, U63	U7, U20, U1, U28, U17, U63, U42, U14	9	8	0.11275	0.88117	0.27338		U1, U7, U14, U18, U20, U42, U45	U20, U45, U7, U1, U18, U42	7	6	0.12152	0.08557	0.06424
U3, U5, U7, U17, U20, U25, U42, U51	U25, U3	8	2	0.51609	0.82084	0.63914		U3, U11, U14, U25, U28, U45	U25, U3, U11, U45	6	4	0.22587	0.24845	0.19636		U3, U11, U17, U25, U42, U51, U58	U3, U25, U11, U17, U58, U51	7	6	0.63897	0.77331	0.6939		U3, U7, U11, U14, U20, U25, U28, U45, U51, U58	U3, U25, U11, U45, U7, U20, U51	10	7	0.29678	0.20928	0.21776			U1, U5, U7, U17, U18, U20, U28, U42, U45, U51, U58, U63	U7, U20, U1, U28, U5, U17, U42, U18	12	8	0.11315	0.87751	0.27333		U1, U5, U7, U18, U20, U28, U42, U45, U51, U63	U20, U7, U45, U1, U63, U18, U51, U28, U42	10	9	0.11186	0.10309	0.06417
U3, U5, U7, U17, U20, U25, U45, U51	U25, U3	8	2	0.51609	0.82084	0.63914		U3, U5, U11, U17, U25, U45, U51, U58	U25, U3, U45, U11, U5	8	5	0.22438	0.25052	0.19625		U3, U17, U20, U25, U28	U3, U25, U28, U20	5	4	0.64036	0.77148	0.69385		U3, U5, U11, U14, U17, U25, U28, U51, U58	U3, U25, U11, U28, U5, U17, U51, U14	9	8	0.29454	0.21134	0.21775			U1, U5, U7, U14, U17, U18, U20, U28, U42	U7, U20, U1, U28, U17, U42	9	6	0.11645	0.85009	0.27323		U5, U7, U14, U17, U20, U42, U45, U51, U63	U20, U45, U17, U7, U51, U42, U63, U5	9	8	0.11637	0.09381	0.06408
U3, U5, U14, U17, U20, U25, U28, U42	U3, U25	8	2	0.51609	0.82084	0.63914		U3, U5, U11, U25, U42, U45	U25, U3, U45, U11, U5, U42	6	6	0.22417	0.25052	0.19612		U3, U7, U11, U14, U25, U28, U58	U25, U11, U28, U3, U7, U58, U14	7	7	0.62996	0.78428	0.69376		U3, U7, U11, U14, U20, U25	U3, U11, U14, U25, U20, U7	6	6	0.29635	0.20928	0.21755			U1, U5, U7, U14, U17, U18, U20, U51	U7, U1, U20, U5, U17, U18, U14	8	7	0.12337	0.79707	0.27311		U1, U7, U14, U17, U18, U20, U28, U51, U63	U20, U7, U17, U1, U51, U63, U28, U18	9	8	0.11418	0.09794	0.06406
U3, U5, U14, U17, U25, U28, U42, U51	U25, U3	8	2	0.51609	0.82084	0.63914		U3, U11, U14, U25, U42, U51, U58	U3, U25, U11, U58, U42	7	5	0.23684	0.23196	0.19612		U3, U7, U11, U17, U25, U42, U45	U25, U7, U3, U45, U11, U17	7	6	0.61571	0.80256	0.69366		U3, U5, U11, U14, U17, U25, U58	U25, U3, U11, U5, U17	7	5	0.29635	0.20928	0.21755			U1, U5, U7, U17, U20, U28, U42	U7, U20, U1, U28, U17, U42, U5	7	7	0.11456	0.86472	0.27309		U1, U5, U7, U14, U17, U18, U20, U45, U58, U63	U20, U7, U1, U45, U17, U5, U58, U63, U18	10	9	0.09405	0.15979	0.06406
U3, U5, U14, U17, U25, U42, U45, U58	U25, U3	8	2	0.51609	0.82084	0.63914		U3, U5, U7, U11, U14, U25	U25, U3, U11	6	3	0.23634	0.23196	0.19582		U3, U7, U11, U17, U25, U28, U42, U45, U51, U58	U25, U3, U7, U11, U28, U17, U42	10	7	0.63393	0.77879	0.69354		U3, U5, U7, U11, U20, U25, U45, U58	U25, U3, U11, U45, U5, U7, U58	8	7	0.29635	0.20928	0.21755			U1, U5, U7, U17, U20, U28, U45, U58, U63	U7, U20, U1, U28, U58, U17, U5	9	7	0.11456	0.86472	0.27309		U1, U5, U7, U14, U17, U20, U28, U42, U45, U51, U63	U20, U42, U1, U7, U17, U5, U28, U63, U51, U45	11	10	0.0947	0.1567	0.06404
U3, U5, U14, U20, U25, U42, U51, U58	U25, U3	8	2	0.51609	0.82084	0.63914		U3, U5, U11, U14, U25, U45	U25, U3, U11, U45	6	4	0.22502	0.24845	0.19582		U3, U11, U14, U25, U28, U42, U45	U3, U25, U14, U11, U45, U28	7	6	0.63528	0.77697	0.69347		U3, U5, U7, U11, U14, U20, U25, U28, U42, U45, U58	U25, U3, U11, U5, U42, U45, U20, U7, U58, U28	11	10	0.29635	0.20928	0.21755			U1, U5, U7, U14, U17, U18, U20, U28, U42, U51, U58	U7, U20, U28, U1, U5, U42, U51, U58, U17, U18	11	10	0.11485	0.86106	0.27285		U7, U18, U20, U42, U45, U51	U45, U20, U7, U42, U18	6	5	0.14286	0.06082	0.06403
U3, U5, U14, U25, U28, U45, U51, U58	U25, U3	8	2	0.51609	0.82084	0.63914		U3, U7, U11, U14, U20, U25	U25, U3, U11	6	3	0.23634	0.23196	0.19582		U3, U20, U25, U58	U25, U3, U20	4	3	0.63664	0.77514	0.69341		U3, U5, U7, U11, U17, U20, U25, U42	U25, U3, U11, U17, U20, U42, U5	8	7	0.29522	0.21031	0.21754			U1, U5, U7, U17, U18, U20, U28, U42, U45, U51	U7, U20, U1, U28, U17, U45, U5, U18	10	8	0.11369	0.8702	0.27276		U1, U7, U20, U45, U58, U63	U20, U7, U45, U1, U63	6	5	0.12236	0.08351	0.06393
U3, U5, U17, U20, U25, U42, U45, U58	U25, U3	8	2	0.51609	0.82084	0.63914		U3, U11, U14, U17, U25, U42	U25, U3, U11	6	3	0.23634	0.23196	0.19582		U3, U17, U25, U28, U58	U25, U3, U28, U17	5	4	0.63664	0.77514	0.69341		U3, U5, U7, U11, U14, U17, U20, U25, U58	U11, U25, U3, U20, U17, U7, U5	9	7	0.29522	0.21031	0.21754			U1, U7, U17, U20, U28, U51	U7, U20, U1, U28, U51, U17	6	6	0.11684	0.84461	0.27275		U7, U18, U20, U45, U51, U63	U20, U45, U7, U63, U18	6	5	0.14251	0.06082	0.06388
U3, U7, U14, U25, U28, U42, U51, U58	U25, U3	8	2	0.51609	0.82084	0.63914		U3, U11, U17, U25, U51, U58	U3, U25, U11	6	3	0.23634	0.23196	0.19582		U3, U14, U17, U25, U28, U42, U51, U58	U25, U3, U28, U51, U14	8	5	0.63664	0.77514	0.69341		U3, U7, U11, U14, U20, U25, U28	U3, U25, U14, U7, U11, U20, U28	7	7	0.2905	0.21443	0.21735			U1, U5, U7, U18, U20, U42, U45, U58, U63	U7, U20, U1, U5, U18, U45	9	6	0.1257	0.77879	0.27273		U1, U5, U7, U14, U18, U20, U28, U42, U45, U51, U58, U63	U20, U7, U45, U42, U5, U18, U1, U63, U51, U28, U14	12	11	0.09116	0.1732	0.06381
U3, U14, U17, U20, U25, U28, U42, U58	U25, U3	8	2	0.51609	0.82084	0.63914		U3, U11, U17, U25, U28, U42, U45	U25, U3, U11, U45	7	4	0.22502	0.24845	0.19582		U3, U7, U17, U25, U45	U25, U3, U7, U45	5	4	0.63801	0.77331	0.69335		U3, U7, U11, U20, U25, U42	U25, U3, U11, U20, U7, U42	6	6	0.29706	0.20825	0.21734			U1, U5, U7, U14, U17, U20, U28, U42, U45, U51, U63	U7, U20, U1, U28, U42, U14, U51, U17, U63, U5	11	10	0.11454	0.86289	0.2727		U1, U7, U14, U17, U18, U20, U42, U45, U51, U58, U63	U20, U45, U7, U1, U42, U18, U63, U51	11	8	0.11075	0.10412	0.06372
U3, U14, U17, U25, U42, U45, U51, U58	U25, U3	8	2	0.51609	0.82084	0.63914		U3, U5, U7, U11, U14, U17, U25, U51	U25, U3, U11	8	3	0.23634	0.23196	0.19582		U3, U5, U7, U14, U25, U45, U51, U58	U25, U3, U14, U5, U7, U45, U58, U51	8	8	0.63801	0.77331	0.69335		U3, U5, U7, U11, U14, U17, U20, U25, U51, U58	U25, U3, U11, U5, U17, U20, U58, U51	10	8	0.29706	0.20825	0.21734			U1, U5, U7, U14, U17, U18, U20, U28, U42, U51, U58, U63	U7, U20, U1, U28, U58, U17, U5, U18	12	8	0.11468	0.86106	0.27257		U5, U7, U17, U18, U20, U45, U63	U20, U7, U45, U5, U18, U63, U17	7	7	0.11111	0.10309	0.06365
U3, U5, U14, U17, U20, U25, U42, U45, U51	U25, U3	9	2	0.51609	0.82084	0.63914		U3, U11, U17, U20, U25, U51	U3, U25, U11	6	3	0.23679	0.23093	0.19563		U3, U7, U14, U17, U20, U25, U28, U45, U51	U25, U3, U14, U20, U28, U17, U45	9	7	0.63939	0.77148	0.69329		U3, U5, U11, U14, U17, U20, U25, U28, U42, U45, U51, U58	U3, U25, U11, U20, U45, U5, U42, U17, U28, U58, U51, U14	12	12	0.29155	0.2134	0.21734			U1, U5, U7, U17, U20, U28	U7, U20, U1, U28, U17, U5	6	6	0.11463	0.86106	0.27248		U7, U14, U18, U20, U28, U45, U51	U20, U45, U7, U28, U18	7	5	0.14183	0.06082	0.06357
U3, U5, U14, U17, U20, U25, U42, U51, U58	U25, U3	9	2	0.51609	0.82084	0.63914		U3, U11, U14, U17, U20, U25, U45, U51, U58	U25, U3, U11, U45	9	4	0.22054	0.25464	0.19542		U3, U7, U14, U17, U20, U25, U51	U3, U25, U14, U20, U7	7	5	0.62903	0.78428	0.69322		U3, U7, U11, U25, U58	U25, U3, U11, U7	5	4	0.2948	0.21031	0.21733			U1, U5, U7, U14, U17, U20, U28, U45, U58	U7, U20, U1, U28, U45, U17, U14	9	7	0.1144	0.86289	0.27247		U1, U5, U7, U14, U17, U20, U42, U45, U58	U20, U7, U45, U1, U5, U58, U42, U17	9	8	0.10104	0.1299	0.06352
U3, U5, U14, U17, U25, U28, U42, U51, U58	U25, U3	9	2	0.51609	0.82084	0.63914		U3, U11, U25, U42, U51, U58	U25, U3, U11	6	3	0.23604	0.23093	0.19518		U3, U5, U11, U17, U25, U28, U51	U25, U11, U3, U5, U28, U17	7	6	0.63299	0.77879	0.69299		U3, U5, U11, U17, U25, U28, U51	U25, U3, U11, U17, U5, U28	7	6	0.2937	0.21134	0.21733			U1, U5, U7, U17, U18, U20, U28, U42, U45, U58	U7, U20, U1, U28, U17, U42, U58	10	7	0.11596	0.85009	0.27244		U7, U20, U28, U42, U45, U58	U45, U20, U7, U42	6	4	0.14251	0.05979	0.06332
U3, U5, U20, U25, U28, U42, U45, U51, U58	U3, U25	9	2	0.51609	0.82084	0.63914		U3, U7, U14, U25, U28, U42, U51	U25, U3, U51	7	3	0.3147	0.1567	0.19517		U3, U11, U14, U25, U28, U45, U51, U58	U25, U3, U11, U28, U45, U58	8	6	0.63299	0.77879	0.69299		U3, U7, U11, U14, U20, U25, U42, U51	U3, U25, U11, U7, U42, U20, U51	8	7	0.29261	0.21237	0.21733			U1, U7, U17, U20, U28, U42, U51, U58	U7, U20, U1, U28, U51, U17	8	6	0.11279	0.87569	0.27237		U1, U5, U7, U14, U20, U42, U45, U63	U14, U7, U20, U42, U45, U1, U5, U63	8	8	0.1131	0.09794	0.06332
U3, U7, U14, U17, U20, U25, U28, U51, U58	U25, U3	9	2	0.51609	0.82084	0.63914		U3, U7, U11, U14, U25, U42	U25, U3, U11	6	3	0.23579	0.23093	0.19503		U3, U5, U7, U11, U14, U17, U25, U42, U51, U58	U25, U3, U7, U11, U14, U17, U58	10	7	0.63299	0.77879	0.69299		U3, U5, U7, U11, U17, U20, U25, U42, U58	U25, U3, U11, U5, U20, U42, U7	9	7	0.2948	0.21031	0.21733			U1, U5, U7, U14, U17, U20, U28, U58, U63	U7, U20, U1, U28, U5, U63, U17, U14	9	8	0.10956	0.90311	0.27232		U7, U14, U17, U18, U20, U45, U58	U20, U7, U45, U18	7	4	0.14115	0.06082	0.06326
U3, U5, U7, U14, U17, U20, U25, U28, U42, U58	U25, U3	10	2	0.51609	0.82084	0.63914		U3, U7, U11, U14, U25, U51, U58	U25, U3, U11	7	3	0.23579	0.23093	0.19503		U3, U7, U11, U25, U28, U42	U3, U25, U28, U11, U42, U7	6	6	0.63433	0.77697	0.69293		U3, U7, U11, U17, U20, U25, U28, U42, U45	U3, U25, U11, U20, U42, U17, U45, U28	9	8	0.2948	0.21031	0.21733			U1, U5, U7, U14, U17, U18, U20, U28, U45, U58	U7, U20, U1, U28, U5, U45, U17, U18, U58	10	9	0.11287	0.87386	0.27214		U7, U20, U28, U45, U51, U58, U63	U45, U20, U7, U28, U63	7	5	0.14216	0.05979	0.06316
U3, U5, U7, U14, U17, U25, U28, U45, U51, U58	U25, U3	10	2	0.51609	0.82084	0.63914		U3, U7, U11, U20, U25, U42, U58	U25, U3, U11	7	3	0.23579	0.23093	0.19503		U3, U5, U7, U11, U20, U25, U28, U42, U45	U25, U3, U11, U28, U5, U42, U20, U7, U45	9	9	0.63433	0.77697	0.69293		U3, U7, U11, U20, U25, U28, U42, U45, U58	U25, U3, U11, U42, U45, U20, U28	9	7	0.29592	0.20928	0.21733			U1, U5, U7, U17, U18, U20, U45, U51, U58, U63	U7, U1, U20, U5, U18, U63	10	6	0.12221	0.80073	0.27212		U5, U7, U14, U17, U18, U20, U28, U42, U45, U51	U20, U7, U45, U42, U17, U5, U28, U18, U51	10	9	0.1022	0.12474	0.06314
U3, U5, U7, U14, U17, U20, U25, U28, U42, U45, U51	U25, U3	11	2	0.51609	0.82084	0.63914		U3, U5, U7, U11, U14, U17, U25, U42, U58	U25, U3, U11	9	3	0.23579	0.23093	0.19503		U3, U25, U28, U42, U51	U25, U3, U28	5	3	0.63568	0.77514	0.69286		U3, U11, U14, U20, U25, U28, U58	U25, U3, U11, U20, U14, U58, U28	7	7	0.29778	0.20722	0.21714			U1, U5, U7, U17, U20, U28, U42, U51, U63	U7, U20, U1, U28, U51, U17, U5, U63	9	8	0.1137	0.86654	0.27206		U5, U7, U17, U20, U42, U45, U51, U58, U63	U7, U20, U45, U42, U5, U17, U51, U58, U63	9	9	0.09797	0.13918	0.06311
U3, U5, U7, U14, U17, U20, U25, U28, U42, U51, U58	U25, U3	11	2	0.51609	0.82084	0.63914		U3, U5, U11, U14, U17, U20, U25, U45, U51	U25, U3, U11, U45	9	4	0.22377	0.24845	0.195		U3, U5, U11, U14, U25, U42, U45	U3, U25, U11, U42, U45, U5, U14	7	7	0.63568	0.77514	0.69286		U3, U11, U20, U25, U45, U51, U58	U25, U3, U11, U20, U45	7	5	0.29778	0.20722	0.21714			U1, U5, U7, U17, U18, U20, U28, U42, U51, U58	U7, U20, U1, U5, U28, U51, U18, U17, U42	10	9	0.11236	0.87751	0.27202		U1, U7, U18, U20, U45, U58, U63	U45, U20, U7, U1, U58, U63, U18	7	7	0.1209	0.08351	0.06307
U3, U7, U14, U25	U25, U3	4	2	0.51672	0.81901	0.63881		U3, U5, U7, U11, U17, U25, U28, U51	U25, U3, U11	8	3	0.23554	0.23093	0.19488		U3, U7, U11, U17, U25, U28, U51	U3, U25, U7, U28, U11	7	5	0.63568	0.77514	0.69286		U3, U7, U11, U14, U20, U25, U51, U58	U11, U25, U3, U20, U7	8	5	0.29662	0.20825	0.21713			U1, U5, U7, U14, U17, U18, U20, U28, U51, U58, U63	U7, U20, U1, U28, U5, U17, U14, U58	11	8	0.11406	0.86289	0.27193		U7, U14, U20, U28, U45	U20, U45, U7, U28	5	4	0.14181	0.05979	0.06301
U3, U5, U25, U28, U45	U25, U3	5	2	0.51672	0.81901	0.63881		U3, U11, U25	U3, U25, U11	3	3	0.23178	0.23608	0.19484		U3, U7, U11, U14, U25, U28, U42, U58	U25, U58, U3, U7, U11, U28, U42, U14	8	8	0.63568	0.77514	0.69286		U3, U5, U11, U14, U20, U25, U28	U25, U3, U11, U20, U5, U14, U28	7	7	0.29549	0.20928	0.21712			U1, U5, U7, U14, U17, U18, U20, U45, U58	U7, U1, U20, U5, U18, U17, U45	9	7	0.12093	0.80804	0.27169		U5, U7, U14, U18, U20, U45, U51, U58, U63	U20, U45, U7, U63, U5	9	5	0.14181	0.05979	0.06301
U3, U5, U7, U25, U42, U45	U25, U3	6	2	0.51672	0.81901	0.63881		U3, U11, U17, U20, U25, U28, U42	U25, U3, U11	7	3	0.23178	0.23608	0.19484		U3, U5, U11, U25, U42	U25, U42, U3, U11, U5	5	5	0.63705	0.77331	0.6928		U3, U5, U11, U14, U25, U45, U51, U58	U25, U3, U11, U45, U5, U51	8	6	0.29437	0.21031	0.21712			U1, U5, U7, U14, U17, U18, U20, U28, U58, U63	U7, U20, U28, U1, U5, U17, U18	10	7	0.1122	0.87569	0.2714		U5, U7, U14, U20, U28, U42, U45, U51, U58	U45, U20, U7, U42, U28	9	5	0.14181	0.05979	0.06301
U3, U5, U7, U25, U45, U58	U25, U3	6	2	0.51672	0.81901	0.63881		U3, U7, U11, U14, U17, U25, U28, U42	U25, U3, U11	8	3	0.23623	0.2299	0.19484		U3, U17, U25, U28, U42, U58	U25, U3, U28, U17	6	4	0.63705	0.77331	0.6928		U3, U5, U7, U11, U17, U20, U25, U28, U45, U51	U25, U3, U11, U20, U45, U5, U17, U28, U51	10	9	0.29437	0.21031	0.21712			U1, U5, U7, U14, U17, U18, U20, U28, U42, U45	U7, U20, U1, U28, U5, U17, U42, U14	10	8	0.11304	0.86837	0.27134		U1, U5, U7, U14, U17, U18, U20, U45, U51, U58, U63	U20, U45, U7, U5, U1, U17, U51, U58, U63, U18	11	10	0.09391	0.15567	0.06301
U3, U5, U14, U17, U25, U45	U25, U3	6	2	0.51672	0.81901	0.63881		U3, U7, U11, U14, U17, U25, U42, U45	U3, U25, U11, U45	8	4	0.22409	0.24742	0.19478		U3, U20, U25, U45, U51, U58	U25, U3, U51, U58, U20, U45	6	6	0.63705	0.77331	0.6928		U3, U7, U11, U14, U25, U45	U11, U25, U45, U3	6	4	0.29734	0.20722	0.21692			U1, U7, U14, U17, U18, U20, U28, U42, U45, U51, U58, U63	U7, U20, U1, U28, U51, U42, U63, U17, U18, U45	12	10	0.11588	0.84461	0.27121		U1, U17, U20, U28, U42, U45, U51, U58, U63	U20, U45, U17, U1, U28, U51, U42, U63	9	8	0.11864	0.0866	0.06289
U3, U5, U17, U20, U25, U58	U25, U3	6	2	0.51672	0.81901	0.63881		U3, U7, U11, U14, U20, U25, U45, U51	U25, U3, U11	8	3	0.23505	0.23093	0.19458		U3, U5, U7, U20, U25, U42, U58	U25, U7, U3, U58, U42, U20, U5	7	7	0.63705	0.77331	0.6928		U3, U7, U11, U25, U42, U58	U3, U25, U11, U42	6	4	0.29734	0.20722	0.21692			U5, U7, U18, U20, U28, U45, U51, U58, U63	U7, U20, U28, U18, U5, U58	9	6	0.13035	0.7404	0.27119		U1, U5, U14, U17, U20, U28, U45, U58, U63	U45, U20, U14, U1, U5, U63, U28, U58	9	8	0.11229	0.09794	0.06278
U3, U5, U17, U20, U25, U42, U58	U25, U3	7	2	0.51672	0.81901	0.63881		U3, U11, U25, U28	U25, U3, U11	4	3	0.2348	0.23093	0.19443		U3, U7, U11, U14, U20, U25, U28	U25, U3, U28, U11, U14, U20, U7	7	7	0.63705	0.77331	0.6928		U3, U5, U7, U11, U17, U25, U51	U3, U25, U11, U5, U17, U51, U7	7	7	0.29734	0.20722	0.21692			U1, U7, U14, U17, U18, U20, U28, U42, U58	U7, U20, U28, U1, U17, U18, U42	9	7	0.11229	0.87386	0.27118		U1, U7, U17, U18, U20, U42, U45, U51, U58, U63	U45, U20, U7, U1, U63, U51, U18, U42	10	8	0.11432	0.09381	0.06274
U3, U14, U17, U25, U28, U42, U45	U25, U3	7	2	0.51672	0.81901	0.63881		U3, U7, U11, U14, U25, U51	U25, U3, U11	6	3	0.2348	0.23093	0.19443		U3, U11, U14, U17, U25, U28, U42, U51	U25, U3, U28, U51, U11, U14, U42	8	7	0.63705	0.77331	0.6928		U3, U11, U17, U25, U42, U45, U51, U58	U25, U3, U11, U45, U42, U17, U51	8	7	0.29734	0.20722	0.21692			U1, U5, U7, U17, U20, U28, U42, U51, U58, U63	U7, U20, U1, U28, U17, U5	10	6	0.11139	0.88117	0.27113		U1, U7, U20, U28, U45, U58	U20, U7, U45, U1, U28, U58	6	6	0.11594	0.09072	0.0627
U3, U7, U11, U20, U25, U51, U58	U25, U3, U11, U20	7	4	0.50441	0.83729	0.63797		U3, U7, U11, U14, U25, U45, U51	U25, U3, U11, U7, U45, U51	7	6	0.21557	0.25979	0.19414		U3, U5, U7, U20, U25, U42, U45, U51	U3, U25, U42, U20, U51, U45, U5, U7	8	8	0.63843	0.77148	0.69274		U3, U5, U11, U20, U25	U25, U3, U11, U20, U5	5	5	0.29619	0.20825	0.21691			U1, U5, U7, U14, U17, U20, U28, U42, U63	U7, U20, U28, U1, U5, U14, U17	9	7	0.10919	0.89945	0.27098		U1, U7, U14, U17, U18, U20, U28, U42, U45, U51, U63	U20, U7, U45, U42, U1, U51, U18, U63, U28	11	9	0.10223	0.12268	0.06261
U3, U5, U11, U25, U51, U58	U25, U3, U11	6	3	0.50725	0.83181	0.63768		U3, U5, U11, U25	U3, U11, U25	4	3	0.23061	0.23608	0.19411		U3, U5, U7, U14, U17, U25, U45, U51	U3, U25, U7, U45, U14, U5, U51, U17	8	8	0.62089	0.79342	0.69261		U3, U5, U7, U11, U14, U25, U42	U3, U11, U25, U7, U42, U5, U14	7	7	0.29619	0.20825	0.21691			U1, U5, U7, U14, U18, U20, U42, U45	U7, U20, U1, U5, U18, U14, U42, U45	8	8	0.11802	0.82633	0.27092		U1, U7, U14, U20, U28, U42, U45, U51	U20, U7, U45, U1, U42, U51	8	6	0.11465	0.09278	0.06259
U3, U5, U14, U20, U25, U28, U42, U51, U58	U25, U3	9	2	0.51081	0.82084	0.63564		U3, U5, U11, U25, U28, U45	U25, U3, U11, U45	6	4	0.22305	0.24742	0.19411		U3, U11, U14, U25, U28, U42, U45, U51, U58	U3, U25, U11, U28, U14, U45	9	6	0.63072	0.78062	0.69253		U3, U5, U7, U11, U20, U25, U51	U11, U25, U3, U20, U5	7	5	0.29619	0.20825	0.21691			U1, U5, U7, U17, U18, U20, U28, U51, U63	U1, U7, U20, U28, U5, U51, U18, U17	9	8	0.11083	0.88483	0.27091		U1, U5, U7, U14, U20, U45, U51, U58, U63	U45, U20, U7, U1, U5, U58, U63	9	7	0.10874	0.10515	0.06259
U3, U11, U20, U25, U28, U42, U58	U25, U3, U11	7	3	0.49945	0.83729	0.63462		U3, U5, U7, U11, U20, U25, U58	U3, U25, U11	7	3	0.23275	0.23299	0.19408		U3, U11, U25, U28, U51, U58	U25, U3, U11, U28, U51	6	5	0.63205	0.77879	0.69245		U3, U5, U7, U11, U25, U28, U51	U25, U3, U11	7	3	0.29619	0.20825	0.21691			U1, U7, U14, U17, U18, U20, U28, U45, U51, U58	U7, U20, U1, U28, U17, U58, U51	10	7	0.11701	0.83364	0.27082		U7, U14, U17, U18, U20, U42, U45, U58, U63	U45, U20, U7, U18, U17, U42, U63	9	7	0.12676	0.07423	0.06258
U3, U5, U11, U17, U25	U25, U3, U11	5	3	0.49837	0.83729	0.63388		U3, U5, U11, U25, U28	U25, U3, U11	5	3	0.231	0.23505	0.19391		U3, U7, U11, U25, U28, U51, U58	U25, U3, U7, U11, U28, U58	7	6	0.63205	0.77879	0.69245		U3, U11, U17, U20, U25, U42, U58	U25, U3, U20, U11, U42, U17	7	6	0.29506	0.20928	0.21691			U1, U5, U7, U17, U18, U20, U28, U45, U51	U7, U20, U1, U28, U5, U18, U17, U51	9	8	0.11294	0.86654	0.27081		U1, U18, U20, U28, U42, U45, U51	U45, U20, U1, U42, U51, U28, U18	7	7	0.12586	0.07526	0.06254
U3, U7, U11, U20, U25	U25, U3, U11	5	3	0.49837	0.83729	0.63388		U3, U5, U7, U11, U25, U28, U45	U3, U11, U45, U25	7	4	0.21886	0.25361	0.19388		U3, U7, U14, U25, U45, U51	U25, U3, U7, U51, U14, U45	6	6	0.65293	0.7532	0.69237		U3, U5, U11, U17, U20, U25, U51, U58	U11, U25, U3, U17, U20, U5, U51, U58	8	8	0.29286	0.21134	0.21691			U1, U5, U7, U14, U17, U18, U20, U28, U45, U51, U58, U63	U7, U20, U1, U28, U5, U45, U17, U18	12	8	0.10964	0.89397	0.27068		U1, U5, U14, U17, U18, U20, U28, U42, U45, U51	U20, U45, U42, U1, U5, U18, U17, U51, U28	10	9	0.10351	0.11856	0.06253
U3, U11, U14, U17, U25	U25, U3, U11	5	3	0.49837	0.83729	0.63388		U3, U11, U17, U20, U25, U42, U45, U51, U58	U25, U3, U11, U45	9	4	0.22222	0.24742	0.19357		U3, U7, U11, U14, U25, U42, U45, U58	U3, U25, U7, U11, U58, U42, U45, U14	8	8	0.62464	0.78793	0.69232		U3, U7, U11, U14, U17, U25, U42, U58	U3, U25, U11, U42, U17	8	5	0.29619	0.20825	0.21691			U1, U5, U7, U14, U17, U18, U20, U42, U63	U7, U20, U1, U5, U63, U18, U42	9	7	0.12352	0.78428	0.27067		U1, U5, U7, U17, U18, U20, U42, U45, U58	U20, U45, U7, U1, U5, U17, U58, U18, U42	9	9	0.09186	0.16289	0.06245
U3, U11, U14, U25, U28	U25, U3, U11	5	3	0.49837	0.83729	0.63388		U3, U7, U25, U28	U25, U3	4	2	0.31084	0.1567	0.19356		U3, U7, U25, U42, U45, U51	U25, U3, U45, U51, U7	6	5	0.63473	0.77514	0.69231		U3, U7, U11, U20, U25, U28, U42, U51	U3, U25, U11, U51, U20, U42	8	6	0.29286	0.21134	0.21691			U1, U5, U7, U14, U17, U18, U20, U42, U45, U51, U63	U7, U20, U1, U5, U18, U17	11	6	0.11891	0.81718	0.27046		U1, U5, U7, U14, U17, U18, U20, U28, U42, U45, U58, U63	U20, U45, U7, U5, U42, U28, U17, U1, U18, U58, U63	12	11	0.08727	0.18866	0.06236
U3, U11, U14, U25, U51	U25, U3, U11	5	3	0.49837	0.83729	0.63388		U3, U25, U28, U51	U25, U3	4	2	0.31084	0.1567	0.19356		U3, U14, U25, U28, U42, U51	U3, U25, U14, U28, U42	6	5	0.63473	0.77514	0.69231		U3, U11, U14, U25, U28, U42, U45, U51	U25, U3, U11, U45, U42, U51, U28	8	7	0.29178	0.21237	0.21691			U1, U5, U7, U14, U18, U20, U28, U42	U7, U20, U1, U28, U5, U18, U14	8	7	0.11119	0.87934	0.27043		U5, U7, U20, U42, U45, U58, U63	U20, U7, U45, U42	7	4	0.14144	0.05876	0.06229
U3, U11, U17, U25, U45	U25, U3, U11	5	3	0.49837	0.83729	0.63388		U3, U7, U25, U28, U58	U25, U3	5	2	0.31084	0.1567	0.19356		U3, U5, U7, U14, U25, U28, U51, U58	U25, U7, U58, U3, U28, U5, U51, U14	8	8	0.63473	0.77514	0.69231		U3, U11, U17, U20, U25, U28, U45, U58	U3, U25, U11, U17, U45, U28	8	6	0.29619	0.20825	0.21691			U1, U5, U7, U17, U18, U20, U51, U58, U63	U7, U20, U1, U18, U5, U63	9	6	0.12356	0.78245	0.27034		U1, U5, U7, U14, U17, U20, U45, U51, U63	U20, U45, U17, U7, U5, U1, U51, U63	9	8	0.09648	0.14124	0.06223
U3, U5, U11, U14, U25, U58	U25, U3, U11	6	3	0.49837	0.83729	0.63388		U3, U14, U25, U28, U58	U3, U25	5	2	0.31084	0.1567	0.19356		U3, U5, U11, U14, U25, U28, U45, U58	U3, U25, U11, U45, U28	8	5	0.63473	0.77514	0.69231		U3, U11, U17, U25, U28, U42, U51, U58	U25, U3, U11, U42, U17, U28, U51	8	7	0.29619	0.20825	0.21691			U1, U5, U7, U17, U18, U20, U28, U51	U7, U28, U1, U20, U5, U18, U51, U17	8	8	0.11372	0.8574	0.27029		U1, U7, U14, U17, U18, U20, U28, U42, U45, U51	U20, U45, U42, U7, U1, U18, U28, U17	10	8	0.11637	0.08866	0.06223
U3, U7, U11, U20, U25, U51	U25, U3, U11	6	3	0.49837	0.83729	0.63388		U3, U17, U25, U28, U58	U25, U3	5	2	0.31084	0.1567	0.19356		U3, U5, U14, U17, U20, U25, U42, U51	U3, U25, U5, U20	8	4	0.63473	0.77514	0.69231		U3, U5, U7, U11, U14, U17, U25, U42, U45, U51	U25, U3, U11, U45, U42, U5, U7, U17, U51, U14	10	10	0.29619	0.20825	0.21691			U1, U5, U7, U20, U42	U7, U1, U20, U5	5	4	0.12579	0.766	0.27016		U1, U7, U18, U20, U28, U42, U45, U51	U20, U7, U1, U45, U18, U51, U28, U42	8	8	0.11048	0.1	0.0622
U3, U7, U11, U20, U25, U58	U25, U3, U11	6	3	0.49837	0.83729	0.63388		U3, U5, U7, U14, U25, U58	U25, U3	6	2	0.31084	0.1567	0.19356		U3, U5, U14, U20, U25, U28, U51, U58	U3, U25, U14, U28, U20, U5	8	6	0.63473	0.77514	0.69231		U3, U5, U11, U14, U20, U25, U28, U42, U45, U58	U25, U3, U11, U42, U20, U45, U5	10	7	0.29619	0.20825	0.21691			U1, U5, U7, U14, U17, U18, U20, U45, U63	U7, U1, U20, U5, U18, U17	9	6	0.11743	0.82633	0.27		U7, U18, U20, U28, U45, U58, U63	U7, U45, U20, U58	7	4	0.14249	0.05773	0.06219
U3, U11, U14, U17, U25, U28	U25, U3, U11	6	3	0.49837	0.83729	0.63388		U3, U7, U14, U17, U25, U42	U25, U3	6	2	0.31084	0.1567	0.19356		U3, U5, U25, U28, U42, U45, U51, U58	U25, U3, U28, U42, U45	8	5	0.63473	0.77514	0.69231		U3, U7, U11, U14, U17, U20, U25, U42, U45, U58	U25, U3, U11, U17, U45, U42, U20	10	7	0.29506	0.20928	0.21691			U1, U5, U7, U17, U20, U28, U42, U45, U58	U7, U20, U1, U28, U58, U17, U42	9	7	0.11376	0.85558	0.26998		U1, U5, U7, U20, U45, U51, U58	U45, U20, U1, U7, U5, U58, U51	7	7	0.10521	0.11237	0.06211
U3, U11, U14, U17, U25, U45	U25, U3, U11	6	3	0.49837	0.83729	0.63388		U3, U7, U17, U20, U25, U42	U3, U25	6	2	0.31084	0.1567	0.19356		U3, U5, U17, U20, U25, U42, U45, U51, U58	U25, U3, U20, U45, U58, U5	9	6	0.63473	0.77514	0.69231		U3, U7, U11, U14, U20, U25, U28, U42, U45, U51	U25, U3, U11, U45, U20, U42, U28, U51, U14	10	9	0.29619	0.20825	0.21691			U1, U5, U7, U17, U18, U20, U28, U58	U7, U20, U1, U5, U28, U58, U18	8	7	0.11396	0.85375	0.26995		U1, U7, U14, U18, U20, U42, U45, U51	U20, U45, U7, U1, U51, U42, U18	8	7	0.11378	0.09278	0.06202
U3, U11, U20, U25, U28, U58	U25, U3, U11	6	3	0.49837	0.83729	0.63388		U3, U7, U17, U25, U28, U58	U25, U3	6	2	0.31084	0.1567	0.19356		U3, U7, U11, U14, U25, U28, U42, U45, U51	U25, U3, U7, U11, U28, U42, U45	9	7	0.63473	0.77514	0.69231		U3, U5, U7, U11, U14, U20, U25, U42, U58	U25, U3, U11, U5, U42, U7, U20	9	7	0.29395	0.21031	0.2169			U1, U5, U7, U17, U20, U28, U45, U51, U58, U63	U7, U20, U1, U28, U5, U17, U63	10	7	0.11345	0.8574	0.26984		U1, U5, U14, U17, U18, U20, U28, U42, U45, U63	U45, U20, U1, U63, U42, U28, U18	10	7	0.12479	0.07526	0.06194
U3, U11, U20, U25, U42, U51	U25, U3, U11	6	3	0.49837	0.83729	0.63388		U3, U17, U20, U25, U28, U51	U25, U3	6	2	0.31084	0.1567	0.19356		U3, U7, U11, U14, U17, U25, U42, U45, U51, U58	U25, U3, U7, U11, U58, U14	10	6	0.63473	0.77514	0.69231		U3, U7, U11, U17, U20, U25, U51	U3, U11, U25, U20, U7, U17, U51	7	7	0.29575	0.20825	0.2167			U1, U5, U7, U17, U18, U20, U28, U45, U51, U63	U7, U1, U20, U28, U5, U18, U17	10	7	0.11184	0.8702	0.26973		U1, U5, U14, U18, U20, U28, U45, U51, U58, U63	U20, U45, U1, U28, U18, U63, U51, U58	10	8	0.12633	0.0732	0.0619
U3, U5, U7, U11, U14, U25, U58	U25, U3, U11	7	3	0.49837	0.83729	0.63388		U3, U17, U20, U25, U51, U58	U3, U25	6	2	0.31084	0.1567	0.19356		U3, U25, U42	U25, U3	3	2	0.63609	0.77331	0.69225		U3, U11, U14, U17, U20, U25, U42	U3, U25, U11, U20, U42, U17	7	6	0.29575	0.20825	0.2167			U5, U7, U17, U18, U20, U28, U45	U7, U20, U28, U18, U17, U5	7	6	0.12732	0.7532	0.26965		U1, U5, U7, U17, U20, U28, U45, U58, U63	U20, U7, U5, U17, U45, U1, U58, U63	9	8	0.09416	0.14948	0.06189
U3, U5, U11, U20, U25, U42, U51	U25, U3, U11	7	3	0.49837	0.83729	0.63388		U3, U7, U17, U25, U28, U42, U51	U25, U3	7	2	0.31084	0.1567	0.19356		U3, U17, U25, U45, U51	U25, U3	5	2	0.63609	0.77331	0.69225		U3, U5, U7, U11, U20, U25, U28, U45	U25, U3, U11, U20, U45, U5, U28, U7	8	8	0.29137	0.21237	0.2167			U1, U5, U7, U17, U18, U20, U28, U42, U51, U63	U7, U1, U20, U28, U5, U17, U18, U63	10	8	0.11003	0.88483	0.26955		U1, U5, U7, U14, U17, U20, U28, U42, U45, U51, U58	U20, U7, U17, U45, U1, U5, U58, U51, U42	11	9	0.09416	0.14948	0.06189
U3, U7, U11, U14, U17, U25, U42	U25, U3, U11	7	3	0.49837	0.83729	0.63388		U3, U7, U14, U17, U20, U25, U51, U58	U25, U3	8	2	0.31084	0.1567	0.19356		U3, U5, U11, U17, U25, U42	U25, U3, U11	6	3	0.63609	0.77331	0.69225		U3, U5, U11, U14, U25, U42, U51, U58	U3, U25, U11, U42, U5, U51, U58	8	7	0.29575	0.20825	0.2167			U5, U7, U18, U20, U28, U42	U7, U28, U20, U18, U5, U42	6	6	0.12448	0.77148	0.26941		U7, U14, U17, U20, U42, U45, U58, U63	U20, U7, U45, U17, U63, U42, U58	8	7	0.1141	0.09175	0.06187
U3, U7, U11, U17, U25, U45, U58	U25, U3, U11	7	3	0.49837	0.83729	0.63388		U3, U7, U17, U25, U28, U42, U51, U58	U25, U3	8	2	0.31084	0.1567	0.19356		U3, U5, U25, U28, U42, U58	U3, U25, U28, U5, U42	6	5	0.63609	0.77331	0.69225		U3, U5, U11, U17, U25, U42, U45, U58	U25, U3, U11, U45, U17, U42, U5	8	7	0.29575	0.20825	0.2167			U1, U5, U7, U14, U17, U20, U28, U58	U20, U7, U1, U28, U14, U17, U5	8	7	0.11279	0.85923	0.26913		U1, U5, U7, U20, U28, U45, U51, U63	U20, U45, U7, U5, U63, U1, U28, U51	8	8	0.09458	0.14742	0.06184
U3, U11, U14, U17, U25, U28, U45	U25, U3, U11	7	3	0.49837	0.83729	0.63388		U3, U25	U25, U3	2	2	0.30909	0.15773	0.19348		U3, U7, U11, U25, U51, U58	U3, U25, U58, U7, U11	6	5	0.63609	0.77331	0.69225		U3, U5, U7, U11, U14, U17, U25, U45, U51	U11, U25, U3, U45, U17, U5, U7	9	7	0.29244	0.21134	0.2167			U1, U5, U7, U17, U18, U20, U28, U51, U58, U63	U7, U20, U1, U5, U28, U51, U17, U18	10	8	0.11148	0.8702	0.26912		U1, U5, U7, U14, U17, U20, U28, U45, U58	U20, U45, U1, U17, U5, U7, U58, U28	9	8	0.09383	0.15052	0.0618
U3, U11, U14, U20, U25, U28, U58	U25, U3, U11	7	3	0.49837	0.83729	0.63388		U3, U7, U25	U25, U3	3	2	0.30909	0.15773	0.19348		U3, U11, U14, U25, U42, U58	U3, U25, U14, U11	6	4	0.63609	0.77331	0.69225		U3, U5, U7, U11, U17, U20, U25, U28, U58	U3, U25, U11, U20, U17, U5, U58	9	7	0.29353	0.21031	0.21669			U1, U5, U7, U17, U20, U28, U45, U51, U63	U7, U1, U20, U28, U17, U5	9	6	0.11093	0.87386	0.26893		U7, U17, U18, U20, U28, U42, U45, U51, U58	U20, U7, U42, U45, U17, U18, U28, U58, U51	9	9	0.1032	0.11649	0.0617
U3, U11, U20, U25, U42, U45, U51	U25, U3, U11	7	3	0.49837	0.83729	0.63388		U3, U25, U28	U25, U3	3	2	0.30909	0.15773	0.19348		U3, U25, U28, U42, U45, U58	U25, U3, U58, U45, U28	6	5	0.63609	0.77331	0.69225		U3, U5, U7, U11, U25, U28, U42, U51, U58	U3, U25, U11, U7, U28, U5, U51, U42	9	8	0.29463	0.20928	0.21669			U1, U5, U7, U17, U18, U20, U28, U58, U63	U7, U20, U28, U1, U5, U18, U17, U58	9	8	0.10902	0.89031	0.26892		U5, U7, U14, U18, U20, U28, U42, U45	U20, U45, U7, U5, U18	8	5	0.12934	0.06907	0.06165
U3, U5, U11, U14, U17, U25, U45, U58	U25, U3, U11	8	3	0.49837	0.83729	0.63388		U3, U7, U25, U51	U25, U3	4	2	0.30909	0.15773	0.19348		U3, U25, U42, U45, U51, U58	U25, U3, U42, U45	6	4	0.63609	0.77331	0.69225		U3, U5, U11, U17, U25, U28, U42, U45, U51	U25, U3, U11, U42, U5, U45, U17, U51, U28	9	9	0.29463	0.20928	0.21669			U1, U5, U7, U14, U17, U18, U20, U45, U51, U58, U63	U7, U20, U1, U17, U14, U51, U45	11	7	0.11745	0.82084	0.26892		U1, U7, U18, U20, U45, U51, U58	U20, U7, U45, U1, U18, U51, U58	7	7	0.11262	0.09381	0.06161
U3, U5, U11, U14, U25, U42, U45, U51	U25, U3, U11	8	3	0.49837	0.83729	0.63388		U3, U14, U25, U28	U25, U3	4	2	0.30909	0.15773	0.19348		U3, U5, U11, U14, U17, U25, U28	U3, U25, U28, U11, U17, U5	7	6	0.63609	0.77331	0.69225		U3, U5, U7, U11, U20, U25, U42, U45, U51, U58	U3, U25, U11, U45, U42, U5	10	6	0.29353	0.21031	0.21669			U1, U5, U7, U17, U18, U20, U42, U58	U7, U20, U1, U5, U18, U17	8	6	0.11552	0.83547	0.26882		U7, U18, U20, U42, U45, U51, U63	U20, U45, U7, U18	7	4	0.13842	0.05979	0.06149
U3, U5, U11, U14, U25, U45, U51, U58	U25, U3, U11	8	3	0.49837	0.83729	0.63388		U3, U14, U25, U51	U25, U3	4	2	0.30909	0.15773	0.19348		U3, U5, U25, U42, U45, U51, U58	U25, U3, U5, U45	7	4	0.63609	0.77331	0.69225		U3, U5, U7, U11, U17, U25, U28, U45, U51	U25, U3, U11, U28, U45, U17, U51, U5	9	8	0.2724	0.23196	0.21663			U1, U7, U17, U20, U28	U7, U20, U1, U28, U17	5	5	0.11085	0.87386	0.2688		U7, U18, U20, U28, U42, U45, U63	U7, U18, U20, U45, U42, U28, U63	7	7	0.10364	0.11443	0.06147
U3, U5, U11, U20, U25, U28, U42, U45	U25, U3, U11	8	3	0.49837	0.83729	0.63388		U3, U14, U25, U58	U25, U3	4	2	0.30909	0.15773	0.19348		U3, U7, U11, U17, U25, U42, U45, U51	U25, U3, U42, U7, U45, U11, U51	8	7	0.63609	0.77331	0.69225		U3, U5, U7, U11, U17, U25, U28	U3, U11, U25, U5, U17, U28, U7	7	7	0.29202	0.21134	0.21649			U1, U5, U7, U14, U18, U20, U28, U51, U63	U7, U20, U1, U28, U5, U14, U18	9	7	0.11193	0.86472	0.26879		U7, U14, U20, U28, U42, U45, U51, U58, U63	U20, U45, U7, U42, U63, U51, U28	9	7	0.11634	0.0866	0.06146
U3, U5, U11, U25, U42, U45, U51, U58	U25, U3, U11	8	3	0.49837	0.83729	0.63388		U3, U25, U28, U58	U3, U25	4	2	0.30909	0.15773	0.19348		U3, U14, U25, U58	U25, U3, U14	4	3	0.63746	0.77148	0.69219		U3, U5, U11, U17, U25	U25, U3, U11, U5, U17	5	5	0.2942	0.20928	0.21648			U1, U5, U7, U17, U20, U28, U51, U58, U63	U7, U20, U28, U1, U63, U17, U58, U5, U51	9	9	0.11193	0.86472	0.26879		U5, U7, U17, U18, U20, U42, U45, U58, U63	U20, U7, U45, U5, U17, U58, U63, U42	9	8	0.10175	0.11959	0.06138
U3, U7, U11, U17, U20, U25, U28, U58	U25, U3, U11	8	3	0.49837	0.83729	0.63388		U3, U25, U42, U51	U25, U3	4	2	0.30909	0.15773	0.19348		U3, U25, U42, U51, U58	U3, U25	5	2	0.63746	0.77148	0.69219		U3, U5, U11, U14, U25, U42	U3, U25, U11, U42, U5	6	5	0.2942	0.20928	0.21648			U1, U5, U7, U17, U18, U20, U28, U42, U45, U51, U58	U7, U20, U1, U28, U5, U18, U42, U51, U45	11	9	0.11019	0.87934	0.26877		U7, U14, U17, U20, U42, U45, U63	U45, U20, U7, U42, U17, U63	7	6	0.11674	0.08557	0.06132
U3, U7, U11, U20, U25, U28, U42, U45	U25, U3, U11	8	3	0.49837	0.83729	0.63388		U3, U7, U14, U25, U58	U25, U3	5	2	0.30909	0.15773	0.19348		U3, U5, U7, U17, U25, U51	U25, U3, U7, U5, U51	6	5	0.63746	0.77148	0.69219		U3, U7, U11, U17, U25, U42, U51	U3, U25, U11, U42, U17, U51	7	6	0.2942	0.20928	0.21648			U1, U7, U14, U17, U18, U20, U28, U42, U63	U7, U1, U20, U28, U63, U42, U17, U18	9	8	0.10992	0.88117	0.26866		U1, U5, U7, U14, U18, U20, U28, U45, U51	U20, U45, U7, U5, U1, U18, U51, U28	9	8	0.09711	0.13505	0.06132
U3, U11, U20, U25, U42, U45, U51, U58	U25, U3, U11	8	3	0.49837	0.83729	0.63388		U3, U7, U20, U25, U58	U25, U3	5	2	0.30909	0.15773	0.19348		U3, U11, U17, U25, U28, U58	U25, U11, U3, U28, U58	6	5	0.63746	0.77148	0.69219		U3, U5, U11, U14, U20, U25, U51, U58	U3, U25, U11, U20, U5	8	5	0.29532	0.20825	0.21648			U1, U5, U7, U18, U20, U42, U51	U7, U20, U1, U5, U18, U51	7	6	0.11599	0.82998	0.26847		U5, U7, U20, U28, U42, U45, U51, U63	U20, U45, U7, U42, U5, U28, U51, U63	8	8	0.09967	0.12577	0.06127
U3, U5, U7, U11, U14, U17, U25, U51, U58	U25, U3, U11	9	3	0.49837	0.83729	0.63388		U3, U14, U17, U25, U58	U25, U3	5	2	0.30909	0.15773	0.19348		U3, U5, U14, U17, U25, U28, U42	U25, U28, U3, U14, U5, U42	7	6	0.63746	0.77148	0.69219		U3, U7, U11, U14, U17, U25, U28, U45	U3, U25, U11, U14, U45, U17, U28	8	7	0.29532	0.20825	0.21648			U1, U5, U7, U14, U17, U18, U20, U28, U51	U7, U20, U1, U28, U5, U18, U17	9	7	0.11171	0.86472	0.26844		U1, U7, U18, U20, U42, U45, U51	U20, U45, U7, U42, U1, U18, U51	7	7	0.10692	0.10515	0.06125
U3, U5, U7, U11, U17, U25, U42, U45, U51	U25, U3, U11	9	3	0.49837	0.83729	0.63388		U3, U20, U25, U51, U58	U25, U3	5	2	0.30909	0.15773	0.19348		U3, U11, U17, U20, U25, U42, U58	U25, U3, U58, U20, U17, U11	7	6	0.63746	0.77148	0.69219		U3, U11, U17, U25, U28, U42, U45, U58	U25, U3, U11, U45, U42, U17, U28	8	7	0.29532	0.20825	0.21648			U1, U5, U7, U14, U17, U20, U28, U45	U7, U20, U1, U28, U45, U14, U17, U5	8	8	0.10828	0.89397	0.26837		U1, U5, U7, U18, U20, U28, U45	U20, U45, U7, U1, U5, U18	7	6	0.10158	0.11959	0.06123
U3, U5, U11, U14, U17, U25, U28, U42, U58	U25, U3, U11	9	3	0.49837	0.83729	0.63388		U3, U5, U7, U14, U25, U42	U25, U3	6	2	0.30909	0.15773	0.19348		U3, U5, U7, U14, U20, U25, U28, U42	U25, U3, U20, U14, U7, U28, U5	8	7	0.63746	0.77148	0.69219		U3, U11, U20, U25, U42, U45, U51, U58	U3, U25, U11, U20, U45, U42	8	6	0.29532	0.20825	0.21648			U1, U5, U7, U17, U18, U20, U28, U42	U7, U20, U1, U28, U5, U17, U18	8	7	0.10866	0.89031	0.2683		U1, U7, U14, U18, U20, U45, U51, U63	U20, U7, U45, U1, U18, U63	8	6	0.10911	0.1	0.06123
U3, U5, U11, U14, U20, U25, U42, U51, U58	U25, U3, U11	9	3	0.49837	0.83729	0.63388		U3, U5, U7, U17, U25, U28	U25, U3	6	2	0.30909	0.15773	0.19348		U3, U5, U14, U17, U25, U28, U42, U45	U25, U3, U42, U14, U28, U45, U17, U5	8	8	0.63746	0.77148	0.69219		U3, U5, U7, U11, U17, U20, U25, U42, U51	U3, U25, U11, U5, U7, U17, U42, U51	9	8	0.2931	0.21031	0.21648			U1, U5, U7, U14, U17, U18, U20, U28	U7, U20, U1, U28, U17, U5, U14, U18	8	8	0.11204	0.86106	0.26825		U1, U5, U7, U14, U17, U18, U20, U28, U42, U45, U63	U20, U7, U14, U18, U17, U42, U5, U28, U63, U45, U1	11	11	0.08664	0.1866	0.06123
U3, U7, U11, U14, U17, U20, U25, U42, U51	U25, U3, U11	9	3	0.49837	0.83729	0.63388		U3, U7, U14, U25, U28, U58	U25, U3	6	2	0.30909	0.15773	0.19348		U3, U14, U17, U20, U25, U28, U45, U58	U3, U25, U28, U14, U20, U17, U45	8	7	0.63746	0.77148	0.69219		U3, U5, U11, U20, U25, U28, U42, U45, U58	U3, U25, U11, U5, U42, U45, U20	9	7	0.2942	0.20928	0.21648			U1, U5, U7, U17, U18, U20, U28, U45, U58	U7, U20, U1, U28, U5, U17, U18, U58	9	8	0.10882	0.88848	0.26823		U1, U7, U20, U28, U42, U45, U58	U20, U45, U7, U1, U28, U42	7	6	0.11916	0.08144	0.06122
U3, U7, U11, U14, U17, U25, U45, U51, U58	U25, U3, U11	9	3	0.49837	0.83729	0.63388		U3, U7, U14, U25, U51, U58	U3, U25	6	2	0.30909	0.15773	0.19348		U3, U25, U28, U45, U51, U58	U25, U3, U58, U28, U45, U51	6	6	0.63885	0.76965	0.69213		U3, U5, U7, U11, U14, U17, U25, U28, U42, U45	U11, U25, U3, U42, U5, U17, U45, U28, U14	10	9	0.2942	0.20928	0.21648			U1, U5, U7, U20, U58	U7, U20, U1, U58, U5	5	5	0.1234	0.77331	0.26819		U1, U5, U7, U17, U18, U20, U28, U45, U58	U17, U7, U20, U45, U1, U5, U18, U28	9	8	0.09343	0.14948	0.06117
U3, U7, U11, U17, U20, U25, U28, U45, U51	U25, U3, U11	9	3	0.49837	0.83729	0.63388		U3, U7, U17, U20, U25, U58	U25, U3	6	2	0.30909	0.15773	0.19348		U3, U20, U25, U28, U51, U58	U25, U20, U51, U3, U28	6	5	0.64165	0.766	0.69203		U3, U7, U11, U17, U20, U25, U28, U42, U51, U58	U3, U25, U7, U42, U11, U20, U28	10	7	0.2931	0.21031	0.21648			U1, U5, U7, U18, U20, U28, U42, U51, U58	U7, U20, U1, U28, U5, U58, U18	9	7	0.11111	0.86837	0.26816		U7, U17, U18, U20, U42, U45, U51, U58	U20, U45, U7, U17, U42, U51, U18	8	7	0.10764	0.10309	0.06115
U3, U5, U7, U11, U20, U25, U28, U42, U51, U58	U25, U3, U11	10	3	0.49837	0.83729	0.63388		U3, U14, U17, U20, U25, U42	U25, U3	6	2	0.30909	0.15773	0.19348		U3, U7, U17, U25, U42, U45	U25, U3, U17, U7	6	4	0.62979	0.78062	0.69199		U3, U11, U20, U25, U28, U42, U45, U51	U3, U11, U25, U45, U28, U20, U42, U51	8	8	0.29055	0.21237	0.21629			U1, U5, U7, U14, U18, U20, U42, U51, U58	U7, U20, U1, U5, U42, U18, U14, U51	9	8	0.11762	0.81536	0.26807		U5, U7, U17, U20, U42, U45, U51, U58	U45, U20, U7, U17, U5, U42, U58, U51	8	8	0.10285	0.11546	0.06113
U3, U5, U11, U14, U17, U20, U25, U28, U45, U51	U25, U3, U11	10	3	0.49837	0.83729	0.63388		U3, U14, U20, U25, U28, U51	U25, U3	6	2	0.30909	0.15773	0.19348		U3, U7, U14, U25, U42	U3, U25, U7, U14	5	4	0.63111	0.77879	0.69191		U3, U11, U14, U20, U25, U28, U42	U25, U3, U11, U42, U20, U28	7	6	0.29161	0.21134	0.21628			U1, U5, U7, U14, U17, U18, U20, U28, U45, U51, U63	U7, U20, U1, U28, U17, U51, U5, U63, U18, U14	11	10	0.11106	0.86837	0.26807		U1, U5, U7, U18, U20, U45, U51, U58, U63	U20, U7, U45, U5, U18, U63, U51	9	7	0.10753	0.10309	0.06106
U3, U5, U11, U14, U20, U25, U28, U42, U45, U58	U25, U3, U11	10	3	0.49837	0.83729	0.63388		U3, U20, U25, U42, U51, U58	U25, U3	6	2	0.30909	0.15773	0.19348		U3, U5, U7, U11, U17, U25, U45, U51	U25, U3, U7, U11, U51, U45	8	6	0.63111	0.77879	0.69191		U3, U7, U11, U25, U28, U45, U51, U58	U3, U25, U11, U45, U7	8	5	0.29161	0.21134	0.21628			U1, U5, U7, U14, U18, U20, U28	U7, U20, U1, U28, U5, U18	7	6	0.10972	0.87934	0.26797		U1, U5, U7, U14, U17, U20, U28, U45, U58, U63	U20, U7, U17, U1, U45, U5, U63, U28, U58	10	9	0.09075	0.16186	0.06106
U3, U5, U14, U17, U25, U28, U51	U25, U3	7	2	0.50792	0.82084	0.63372		U3, U7, U14, U17, U25, U28, U58	U25, U3	7	2	0.30909	0.15773	0.19348		U3, U5, U7, U14, U20, U25, U42, U51	U25, U3, U20, U14, U7, U5	8	6	0.63111	0.77879	0.69191		U3, U11, U14, U25, U28, U42, U51, U58	U3, U25, U11, U42, U28	8	5	0.29602	0.20722	0.21628			U1, U5, U7, U14, U17, U18, U20, U28, U42, U58	U7, U20, U1, U28, U18, U42, U17, U5, U14	10	9	0.10945	0.88117	0.26787		U1, U7, U17, U20, U28, U42, U45, U51, U63	U20, U7, U45, U42, U1, U28, U63, U51	9	8	0.10348	0.1134	0.06105
U3, U7, U14, U17, U20, U25, U45	U25, U3	7	2	0.50792	0.82084	0.63372		U3, U7, U14, U17, U25, U42, U58	U3, U25	7	2	0.30909	0.15773	0.19348		U3, U7, U14, U25, U42, U45, U51, U58	U25, U45, U3, U7, U14, U51, U58	8	7	0.63111	0.77879	0.69191		U3, U5, U11, U25, U51	U25, U3, U11, U5	5	4	0.29378	0.20928	0.21627			U1, U7, U18, U20, U42, U51	U7, U20, U1, U18, U42, U51	6	6	0.12114	0.78793	0.26786		U1, U5, U7, U17, U18, U20, U42, U45, U51, U58, U63	U7, U20, U45, U17, U1, U58, U51, U5, U42, U18	11	10	0.0988	0.12784	0.06104
U3, U7, U14, U25, U42, U45, U58	U25, U3	7	2	0.50792	0.82084	0.63372		U3, U7, U14, U20, U25, U28, U51	U25, U3	7	2	0.30909	0.15773	0.19348		U3, U7, U11, U14, U25, U28, U42, U51, U58	U7, U25, U42, U3, U58, U14, U11, U28	9	8	0.63244	0.77697	0.69184		U3, U11, U14, U17, U25	U3, U25, U17, U11	5	4	0.29489	0.20825	0.21627			U1, U5, U7, U14, U18, U20, U28, U45, U51, U63	U7, U20, U1, U28, U5, U18, U14, U63, U45, U51	10	10	0.10695	0.90311	0.26784		U5, U18, U20, U45, U63	U45, U20, U5, U18	5	4	0.15679	0.04639	0.06103
U3, U11, U20, U25, U45	U25, U3, U11	5	3	0.49891	0.83547	0.63352		U3, U7, U20, U25, U28, U42, U58	U25, U3	7	2	0.30909	0.15773	0.19348		U3, U14, U25, U28, U51, U58	U3, U25, U28, U14	6	4	0.63378	0.77514	0.69177		U3, U11, U14, U20, U25, U45	U25, U3, U11, U45, U20	6	5	0.29489	0.20825	0.21627			U1, U5, U7, U20, U28, U42, U45, U51	U7, U1, U20, U28, U51, U45, U5	8	7	0.11156	0.86289	0.26782		U7, U14, U20, U28, U45, U58, U63	U7, U45, U20, U58	7	4	0.14103	0.0567	0.06099
U3, U5, U11, U20, U25, U58	U25, U3, U11	6	3	0.49891	0.83547	0.63352		U3, U7, U14, U17, U20, U25, U28, U51	U25, U3	8	2	0.30909	0.15773	0.19348		U3, U7, U11, U17, U25, U45, U51, U58	U25, U3, U7, U11, U45, U58	8	6	0.63378	0.77514	0.69177		U3, U5, U11, U14, U17, U25, U42	U3, U25, U11, U5, U17, U42, U14	7	7	0.29489	0.20825	0.21627			U1, U7, U14, U18, U20, U42, U45, U51	U7, U20, U1, U42, U51, U18	8	6	0.11981	0.79707	0.26774		U1, U5, U7, U17, U20, U42, U45, U58, U63	U20, U7, U42, U45, U5, U63, U1, U17	9	8	0.09701	0.13402	0.06099
U3, U5, U11, U14, U25, U45, U58	U25, U3, U11	7	3	0.49891	0.83547	0.63352		U3, U7, U14, U20, U25, U28, U45, U58	U3, U25	8	2	0.30909	0.15773	0.19348		U3, U5, U7, U11, U17, U25, U28, U45, U58	U25, U3, U11, U45, U28, U58, U7, U5	9	8	0.63378	0.77514	0.69177		U3, U5, U11, U14, U25, U28, U58	U3, U25, U11, U5, U28, U14	7	6	0.29489	0.20825	0.21627			U1, U5, U7, U14, U17, U18, U20, U42, U45, U58, U63	U7, U1, U20, U18, U17, U63, U14, U45, U5, U58	11	10	0.11506	0.83364	0.26772		U7, U17, U18, U20, U28, U42, U45	U20, U45, U42, U7, U18, U28	7	6	0.11538	0.0866	0.06085
U3, U5, U11, U17, U25, U42, U45, U51, U58	U25, U3, U11	9	3	0.49891	0.83547	0.63352		U3, U7, U14, U20, U25, U28, U51, U58	U25, U3	8	2	0.30909	0.15773	0.19348		U3, U11, U14, U25	U25, U3, U14, U11	4	4	0.63514	0.77331	0.6917		U3, U7, U11, U17, U20, U25, U45	U25, U3, U11, U17, U7, U45, U20	7	7	0.29489	0.20825	0.21627			U1, U5, U7, U14, U18, U20, U28, U42, U63	U7, U20, U28, U1, U5, U18, U14	9	7	0.10891	0.88483	0.26767		U1, U5, U7, U17, U20, U28, U42, U45, U63	U20, U45, U7, U17, U5, U1, U42, U63, U28	9	9	0.09244	0.15258	0.06085
U3, U5, U7, U11, U14, U17, U20, U25, U51, U58	U25, U3, U11	10	3	0.49891	0.83547	0.63352		U3, U7, U14, U25, U28, U42, U51, U58	U3, U25	8	2	0.30909	0.15773	0.19348		U3, U5, U20, U25, U45, U51	U25, U3, U20, U45	6	4	0.63514	0.77331	0.6917		U3, U11, U14, U17, U25, U42, U45	U3, U25, U11, U45, U42, U17	7	6	0.29378	0.20928	0.21627			U1, U5, U7, U18, U20, U42, U51, U58	U7, U20, U1, U5, U18, U51	8	6	0.11546	0.82998	0.26763		U5, U7, U18, U20, U42, U45, U51	U20, U7, U45, U5, U42, U51, U18	7	7	0.12865	0.06804	0.06082
U3, U14, U17, U25, U51	U25, U3	5	2	0.50851	0.81901	0.63338		U3, U5, U25, U28, U58	U25, U3	5	2	0.30943	0.15567	0.19232		U3, U11, U14, U25, U45, U58	U25, U3, U14, U45, U11	6	5	0.63514	0.77331	0.6917		U3, U11, U14, U17, U25, U51, U58	U3, U25, U11, U51, U17, U14	7	6	0.29489	0.20825	0.21627			U1, U7, U17, U20, U28, U42, U58	U7, U20, U1, U28, U17	7	5	0.11034	0.87203	0.26759		U1, U5, U14, U17, U20, U28, U45, U51, U63	U20, U45, U63, U1, U17, U5, U28, U51	9	8	0.09112	0.15876	0.06081
U3, U7, U14, U20, U25, U42, U58	U3, U25, U14	7	3	0.50277	0.82815	0.63322		U3, U5, U14, U25, U42, U51	U25, U3	6	2	0.30943	0.15567	0.19232		U3, U5, U11, U17, U25, U45, U51	U3, U25, U5, U45, U11	7	5	0.63514	0.77331	0.6917		U3, U5, U7, U11, U25, U28, U51, U58	U25, U3, U11, U51, U7, U5, U28	8	7	0.29378	0.20928	0.21627			U1, U7, U18, U20, U45, U51	U7, U20, U1, U18, U45	6	5	0.12346	0.76965	0.26753		U1, U7, U20, U28, U45, U51, U58, U63	U20, U45, U1, U28, U63, U51, U58	8	7	0.125	0.07216	0.06074
U3, U11, U14, U17, U20, U25, U28, U51	U25, U3, U11, U14	8	4	0.49303	0.84095	0.63169		U3, U14, U17, U25, U28, U58	U25, U3	6	2	0.30943	0.15567	0.19232		U3, U14, U17, U20, U25, U51, U58	U25, U3, U20, U17	7	4	0.63514	0.77331	0.6917		U3, U7, U11, U14, U17, U20, U25, U58	U3, U11, U14, U25	8	4	0.29489	0.20825	0.21627			U7, U14, U17, U20, U28, U42, U51	U7, U20, U28, U51, U42, U14, U17	7	7	0.12261	0.77514	0.26742		U1, U7, U17, U18, U20, U28, U42, U45, U58, U63	U20, U7, U45, U42, U17, U1, U18, U58, U28, U63	10	10	0.09967	0.12371	0.06073
U3, U14, U17, U20, U25, U58	U25, U3, U14	6	3	0.4989	0.82633	0.62988		U3, U25, U42, U58	U25, U3	4	2	0.30769	0.1567	0.19225		U3, U17, U20, U25, U28, U42, U45	U25, U3, U20, U42, U28, U17, U45	7	7	0.63514	0.77331	0.6917		U3, U5, U7, U11, U14, U20, U25, U28, U51	U3, U25, U11, U20, U5, U7, U28, U51	9	8	0.29268	0.21031	0.21627			U1, U5, U7, U14, U17, U18, U20, U28, U45, U63	U7, U20, U1, U28, U18, U5	10	6	0.11067	0.86837	0.26742		U1, U7, U14, U20, U42, U45, U51, U63	U20, U14, U45, U7, U1, U63, U42, U51	8	8	0.10537	0.10722	0.06071
U3, U14, U17, U25, U28, U42, U45, U58	U25, U3, U17, U14	8	4	0.49672	0.82998	0.62986		U3, U5, U14, U25, U28	U25, U3	5	2	0.30769	0.1567	0.19225		U3, U20, U25, U45, U51	U25, U3, U20, U45	5	4	0.6365	0.77148	0.69164		U3, U5, U7, U11, U20, U25, U28, U51, U58	U25, U3, U11, U20, U5, U51, U7, U28, U58	9	9	0.29378	0.20928	0.21627			U1, U7, U18, U20, U42, U63	U7, U1, U20, U18, U42, U63	6	6	0.1193	0.7989	0.26733		U1, U5, U7, U17, U18, U20, U28, U45, U58, U63	U20, U7, U45, U18, U1, U63, U5, U28, U17	10	9	0.103	0.1134	0.06067
U3, U5, U14, U17, U20, U25, U28	U3, U25, U14	7	3	0.49726	0.82815	0.6295		U3, U5, U14, U25, U42	U3, U25	5	2	0.30769	0.1567	0.19225		U3, U5, U14, U25, U42, U51	U25, U3, U14, U51	6	4	0.6365	0.77148	0.69164		U3, U5, U11, U14, U17, U25, U42, U45, U58	U25, U3, U11, U42, U45, U5, U58, U17	9	8	0.29378	0.20928	0.21627			U1, U5, U7, U14, U17, U20, U42, U45, U51, U58, U63	U7, U20, U1, U5, U14, U17, U45	11	7	0.11853	0.80439	0.26727		U7, U14, U17, U18, U20, U28, U42, U45, U51, U58, U63	U20, U45, U7, U42, U18, U17, U63, U28, U51	11	9	0.1189	0.08041	0.06067
U3, U7, U11, U14, U20, U25, U45, U51	U25, U3, U11, U14	8	4	0.48632	0.84461	0.62851		U3, U7, U17, U25, U58	U25, U3	5	2	0.30769	0.1567	0.19225		U3, U11, U17, U25, U45, U51	U25, U3, U11, U45	6	4	0.6365	0.77148	0.69164		U3, U11, U14, U17, U20, U25, U42, U51, U58	U25, U3, U11, U17, U20, U42, U58, U14	9	8	0.29489	0.20825	0.21627			U1, U7, U17, U18, U20, U42, U51, U58	U7, U20, U1, U51, U18, U17	8	6	0.11799	0.80804	0.26717		U1, U7, U17, U20, U28, U42, U45, U58, U63	U45, U7, U20, U1, U63, U28, U17, U58	9	8	0.09558	0.13814	0.06065
U3, U5, U11, U14, U17, U25, U42, U45, U58	U25, U3, U11, U14	9	4	0.48632	0.84461	0.62851		U3, U7, U25, U51, U58	U25, U3	5	2	0.30769	0.1567	0.19225		U3, U7, U14, U25, U45, U51, U58	U7, U25, U3, U45, U58, U14, U51	7	7	0.6365	0.77148	0.69164		U3, U5, U7, U11, U17, U20, U25, U28, U42, U51	U25, U3, U11, U7, U5, U42, U20, U17, U28, U51	10	10	0.29268	0.21031	0.21627			U5, U7, U14, U17, U18, U20, U28, U42, U45, U51, U63	U7, U28, U20, U5, U18, U42, U14, U17	11	8	0.12557	0.7532	0.26714		U1, U5, U7, U14, U18, U20, U28, U42, U45, U58, U63	U20, U7, U42, U5, U1, U45, U63, U18, U28, U58	11	10	0.09245	0.15155	0.06064
U3, U7, U14, U25, U28, U45	U25, U3, U28, U45, U7	6	5	0.49296	0.83181	0.62803		U3, U14, U25, U28, U42	U25, U3	5	2	0.30769	0.1567	0.19225		U3, U25, U58	U25, U3	3	2	0.63788	0.76965	0.69158		U3, U7, U11, U14, U17, U20, U25, U28, U42, U45	U25, U3, U11, U45, U28, U20, U42, U17	10	8	0.29489	0.20825	0.21627			U1, U5, U7, U18, U20, U42, U45, U51, U63	U7, U20, U1, U5, U42, U51, U63, U18	9	8	0.11773	0.80987	0.26713		U1, U5, U7, U14, U18, U20, U45, U51, U58	U20, U7, U45	9	3	0.13896	0.05773	0.06063
U3, U7, U11, U14, U17, U20, U25, U28, U42, U51, U58	U25, U3, U11, U7, U28	11	5	0.48237	0.85009	0.6279		U3, U14, U25, U28, U51	U25, U3	5	2	0.30769	0.1567	0.19225		U3, U7, U11, U25	U25, U3, U7, U11	4	4	0.63788	0.76965	0.69158		U3, U7, U11, U25, U28, U42, U58	U3, U25, U11, U7, U42, U58, U28	7	7	0.29119	0.21134	0.21607			U1, U5, U7, U18, U20, U28, U45, U63	U7, U20, U1, U28, U18, U45, U5	8	7	0.10775	0.89214	0.26711		U7, U14, U18, U20, U28, U42, U45, U51, U63	U20, U7, U45, U42, U18, U51, U63	9	7	0.11111	0.09381	0.06059
U3, U5, U11, U14, U17, U25, U51	U25, U3, U11, U14, U17	7	5	0.48431	0.84644	0.62783		U3, U20, U25, U28, U42	U25, U3	5	2	0.30769	0.1567	0.19225		U3, U11, U17, U20, U25, U45	U3, U25, U20, U11	6	4	0.63788	0.76965	0.69158		U3, U5, U7, U11, U25, U42, U45, U51	U3, U25, U11, U5, U45, U7, U42	8	7	0.29119	0.21134	0.21607			U1, U5, U7, U20, U42, U45, U51, U58	U7, U1, U20, U45, U51	8	5	0.12063	0.78793	0.26709		U1, U5, U7, U18, U20, U28, U42, U45, U63	U20, U7, U45, U1, U5, U42, U18, U63, U28	9	9	0.09685	0.13299	0.06058
U3, U5, U17, U25, U28, U42	U25, U3, U28	6	3	0.49085	0.83364	0.62732		U3, U5, U7, U17, U25, U58	U25, U3	6	2	0.30769	0.1567	0.19225		U3, U11, U17, U25, U42, U58	U25, U3, U17, U11	6	4	0.63788	0.76965	0.69158		U3, U11, U25, U45, U51	U3, U25, U11, U45	5	4	0.29226	0.21031	0.21606			U1, U7, U17, U18, U20, U42, U45, U63	U7, U1, U20, U45, U63, U18	8	6	0.1196	0.79525	0.26704		U1, U7, U14, U17, U20, U42, U45, U51, U58, U63	U20, U7, U45, U42, U1, U51, U17, U63	10	8	0.11872	0.08041	0.06057
U3, U7, U11, U17, U25, U28, U45, U51	U25, U3, U11, U28, U7, U51	8	6	0.48428	0.84461	0.6271		U3, U5, U7, U25, U28, U42	U25, U3	6	2	0.30769	0.1567	0.19225		U3, U7, U17, U20, U25, U28, U42, U45, U51	U25, U3, U20, U28, U42, U51, U7, U45	9	8	0.63788	0.76965	0.69158		U3, U11, U25, U51, U58	U11, U25, U3, U58	5	4	0.29446	0.20825	0.21606			U1, U5, U7, U14, U17, U18, U20, U28, U42, U63	U7, U20, U1, U28, U5, U18, U17, U63	10	8	0.10789	0.89031	0.26699		U5, U7, U17, U18, U20, U28, U45, U58, U63	U20, U7, U63, U45, U5, U18, U17	9	7	0.10249	0.11443	0.06056
U3, U5, U25, U28, U42, U51, U58	U3, U25, U28	7	3	0.49032	0.83364	0.62696		U3, U5, U14, U25, U28, U51	U25, U3	6	2	0.30769	0.1567	0.19225		U3, U25, U45	U25, U3, U45	3	3	0.63927	0.76782	0.69152		U3, U7, U11, U20, U25, U28, U42	U3, U25, U7, U11, U42, U20	7	6	0.29446	0.20825	0.21606			U1, U5, U7, U14, U17, U20, U28, U42, U58	U7, U20, U1, U28, U42, U17, U14, U5	9	8	0.10768	0.89214	0.26698		U1, U5, U7, U14, U17, U20, U28, U45, U51, U58	U7, U20, U45, U5, U17, U1, U58, U28, U51	10	9	0.09169	0.15464	0.06052
U3, U14, U17, U25, U28, U51, U58	U3, U25, U28	7	3	0.49032	0.83364	0.62696		U3, U14, U20, U25, U28, U58	U25, U3	6	2	0.30769	0.1567	0.19225		U3, U14, U25, U28, U42	U25, U3, U42, U28, U14	5	5	0.63927	0.76782	0.69152		U3, U11, U17, U25, U28, U42, U45	U11, U25, U3, U45	7	4	0.29335	0.20928	0.21606			U1, U5, U7, U17, U18, U20, U42, U51, U63	U1, U7, U20, U5, U18, U17	9	6	0.11787	0.80804	0.26698		U1, U5, U7, U17, U18, U20, U28, U45, U63	U20, U45, U7, U17, U1, U5, U63, U28, U18	9	9	0.08836	0.17216	0.0605
U3, U5, U7, U14, U25, U45, U58	U25, U3, U7	7	3	0.49453	0.82633	0.62693		U3, U25, U28, U42, U51, U58	U25, U3	6	2	0.30769	0.1567	0.19225		U3, U5, U17, U25, U51, U58	U3, U25, U51, U5, U17	6	5	0.63927	0.76782	0.69152		U3, U5, U7, U11, U14, U25, U28, U51	U25, U3, U7, U11, U5, U28	8	6	0.29559	0.20722	0.21606			U1, U5, U7, U17, U20, U51, U58, U63	U7, U20, U1, U17, U51, U5	8	6	0.11714	0.81353	0.26695		U1, U5, U7, U17, U20, U28, U42, U45, U51, U63	U20, U7, U17, U5, U42, U45, U63, U1, U51, U28	10	10	0.08964	0.16495	0.06049
U3, U5, U7, U25, U28, U58	U3, U25, U28	6	3	0.49187	0.82998	0.62657		U3, U5, U14, U25, U28, U42, U58	U25, U3	7	2	0.30769	0.1567	0.19225		U3, U5, U7, U14, U20, U25, U42, U58	U25, U14, U20, U3, U7, U5	8	6	0.62887	0.78062	0.69145		U3, U5, U11, U14, U25, U42, U45, U58	U3, U11, U25, U45	8	4	0.29226	0.21031	0.21606			U1, U7, U14, U18, U20, U42, U45, U51, U58	U7, U20, U1, U51, U14	9	5	0.12049	0.78793	0.26689		U5, U7, U14, U20, U45, U51	U45, U7, U20	6	3	0.13861	0.05773	0.06048
U3, U11, U14, U20, U25, U58	U25, U3, U11, U14	6	4	0.48374	0.84278	0.62601		U3, U5, U7, U14, U20, U25, U51, U58	U25, U3	8	2	0.30769	0.1567	0.19225		U3, U5, U7, U14, U20, U25, U51, U58	U3, U25, U14, U20, U7, U58	8	6	0.62887	0.78062	0.69145		U3, U5, U11, U17, U20, U25, U45, U58	U11, U25, U3, U45, U17	8	5	0.29446	0.20825	0.21606			U1, U5, U7, U14, U17, U18, U20	U7, U20, U1, U5, U18, U17	7	6	0.11586	0.82267	0.26679		U7, U14, U20, U45, U51, U63	U20, U45, U7	6	3	0.13861	0.05773	0.06048
U3, U17, U20, U25, U28, U42, U58	U3, U25, U28	7	3	0.48977	0.83181	0.62586		U3, U7, U14, U20, U25, U28, U45, U51	U25, U3	8	2	0.30769	0.1567	0.19225		U3, U5, U7, U11, U20, U25, U28, U42, U51	U25, U42, U3, U11, U20, U7, U5, U28	9	8	0.60912	0.80622	0.69136		U3, U5, U7, U11, U14, U17, U25, U45, U58	U3, U25, U11, U45, U17, U5	9	6	0.29335	0.20928	0.21606			U1, U5, U7, U18, U20, U42, U45, U51	U7, U20, U1, U5, U51, U18	8	6	0.11656	0.81718	0.26679		U1, U7, U14, U18, U20, U45, U51	U20, U45, U7	7	3	0.13861	0.05773	0.06048
U3, U5, U7, U20, U25, U28, U42, U51, U58	U3, U25, U28, U7	9	4	0.4877	0.83364	0.62516		U3, U5, U7, U14, U20, U25, U42, U51, U58	U25, U3	9	2	0.30769	0.1567	0.19225		U3, U5, U7, U25, U28, U42, U45	U25, U3, U7, U28, U5, U45, U42	7	7	0.63284	0.77514	0.69122		U3, U5, U7, U11, U14, U25, U28, U45, U58	U3, U25, U11, U45, U5, U7, U28	9	7	0.29335	0.20928	0.21606			U1, U7, U18, U20, U42, U51, U58, U63	U7, U20, U1, U18, U42, U51, U58	8	7	0.11846	0.80256	0.26678		U5, U7, U18, U20, U42, U45, U51, U63	U20, U45, U7, U42	8	4	0.13861	0.05773	0.06048
U3, U5, U7, U14, U20, U25, U28, U45, U51	U3, U25, U28	9	3	0.48718	0.83364	0.62481		U3, U5, U11, U14, U17, U25, U28, U42, U45, U51	U25, U3, U11, U45, U42, U5, U51	10	7	0.20891	0.26598	0.19195		U3, U5, U7, U14, U17, U20, U25, U42, U45, U51, U58	U3, U25, U7, U20, U45, U58, U5	11	7	0.63284	0.77514	0.69122		U3, U7, U11, U20, U25, U28, U42, U51, U58	U25, U3, U11, U7, U51, U20, U42, U28	9	8	0.29446	0.20825	0.21606			U1, U7, U14, U18, U20, U28, U45, U51, U58	U28, U20, U1, U7, U45, U51, U18, U14	9	8	0.11029	0.86837	0.26678		U1, U7, U14, U17, U18, U20, U28, U45, U58, U63	U20, U7, U18, U45, U63, U17, U1, U28, U14	10	9	0.08776	0.17526	0.06042
U3, U5, U7, U25, U28, U42	U25, U3, U28	6	3	0.48922	0.82998	0.62477		U3, U7, U11, U25, U28, U58	U25, U3, U11, U7	6	4	0.21918	0.24742	0.19158		U3, U11, U25	U3, U25, U11	3	3	0.63418	0.77331	0.69115		U3, U5, U11, U14, U17, U20, U25, U28, U42, U51	U11, U25, U3, U5, U17, U42, U51	10	7	0.29226	0.21031	0.21606			U1, U7, U17, U20, U28, U42, U45, U51	U7, U1, U20, U28, U42, U17	8	6	0.11023	0.86837	0.2667		U7, U14, U17, U20, U28, U42, U45, U51, U63	U20, U45, U17, U7, U63, U28, U42	9	7	0.11713	0.08247	0.0604
U3, U11, U14, U17, U20, U25, U28, U42, U51	U25, U3, U11, U14	9	4	0.48075	0.84461	0.62465		U3, U5, U7, U11, U17, U25, U28, U42, U51, U58	U25, U3, U11, U42, U5, U51	10	6	0.21478	0.25464	0.19156		U3, U11, U25, U28	U3, U25, U11, U28	4	4	0.63418	0.77331	0.69115		U3, U7, U11, U14, U17, U25, U28, U45, U58	U3, U25, U45, U11, U14, U7, U28, U17	9	8	0.28973	0.21237	0.21587			U1, U7, U17, U20, U45, U51, U58, U63	U7, U20, U1, U63, U45, U17, U51	8	7	0.12212	0.77514	0.26668		U1, U5, U7, U14, U18, U20, U28, U42, U45, U63	U20, U45, U7, U5, U18, U28, U1, U42, U63	10	9	0.10302	0.11237	0.0604
U3, U5, U14, U20, U25, U28, U42, U51	U25, U3, U28	8	3	0.48666	0.83364	0.62445		U3, U5, U7, U11, U14, U20, U25, U28, U45	U25, U11, U3, U45	9	4	0.22571	0.23711	0.19148		U3, U14, U20, U25, U28, U45	U3, U25, U28, U45, U20, U14	6	6	0.63418	0.77331	0.69115		U3, U5, U7, U11, U25, U42, U45	U3, U11, U45, U25, U42, U5	7	6	0.29078	0.21134	0.21586			U1, U7, U17, U18, U20, U42, U51, U63	U7, U20, U1, U18, U63, U51	8	6	0.11644	0.81718	0.26659		U7, U14, U17, U18, U20, U28, U45, U51, U58, U63	U20, U7, U14, U45, U63, U28, U18, U58, U51	10	9	0.10661	0.10309	0.06039
U3, U5, U7, U11, U17, U25, U42	U25, U3, U11, U17	7	4	0.48021	0.84278	0.62357		U3, U7, U11, U14, U17, U25, U28, U42, U45	U25, U3, U11, U45, U7	9	5	0.21277	0.25773	0.19141		U3, U5, U7, U14, U17, U25, U45	U3, U25, U45, U14, U7, U17, U5	7	7	0.63418	0.77331	0.69115		U3, U11, U14, U20, U25, U28, U51	U3, U25, U51, U14, U11, U20, U28	7	7	0.29078	0.21134	0.21586			U1, U7, U18, U20, U42, U45, U51, U58, U63	U7, U20, U1, U51, U45, U58	9	6	0.11928	0.79525	0.26654		U1, U5, U7, U18, U20, U42, U45, U51	U20, U7, U45, U1, U5, U51, U42, U18	8	8	0.09524	0.13814	0.06033
U3, U5, U14, U17, U20, U25, U28, U42, U58	U25, U3, U28, U5, U20	9	5	0.4836	0.83547	0.62306		U3, U5, U7, U11, U17, U25	U25, U3, U11, U7	6	4	0.21947	0.24639	0.19134		U3, U7, U11, U25, U42, U51, U58	U3, U25, U11, U7	7	4	0.63418	0.77331	0.69115		U3, U7, U11, U14, U17, U25, U28, U45, U51	U25, U3, U11, U45, U17, U7, U51, U28	9	8	0.29078	0.21134	0.21586			U1, U7, U14, U20, U42, U45, U51, U58	U7, U1, U20, U51, U45	8	5	0.12097	0.78245	0.26648		U1, U5, U7, U14, U18, U20, U42, U45, U63	U20, U7, U42, U45, U18, U1, U63, U5	9	8	0.09795	0.12784	0.06029
U3, U5, U11, U25, U28	U3, U11, U25, U28	5	4	0.47497	0.85009	0.62274		U3, U5, U7, U11, U14, U17, U25, U58	U25, U3, U11	8	3	0.22866	0.23196	0.19112		U3, U7, U14, U20, U25, U45, U51	U3, U25, U7, U45, U20, U14	7	6	0.63418	0.77331	0.69115		U3, U5, U7, U11, U14, U17, U25, U42, U51, U58	U25, U3, U11, U7, U17, U42, U5	10	7	0.29078	0.21134	0.21586			U1, U7, U14, U18, U20, U51, U63	U7, U20, U1, U14, U51, U63	7	6	0.11872	0.7989	0.26643		U7, U20, U28, U42, U45, U51, U58	U20, U7, U45, U42, U28	7	5	0.11566	0.08454	0.06027
U3, U5, U11, U25, U28, U42	U25, U3, U11, U28	6	4	0.47497	0.85009	0.62274		U3, U11, U20, U25, U28, U42, U51, U58	U25, U3, U42, U11, U28	8	5	0.21751	0.24845	0.19089		U3, U5, U7, U11, U14, U25, U51, U58	U25, U3, U7, U11, U51, U14, U5	8	7	0.63418	0.77331	0.69115		U3, U7, U11, U25, U28	U7, U11, U25, U3	5	4	0.29515	0.20722	0.21585			U1, U5, U7, U14, U18, U20, U28, U42, U58	U7, U20, U1, U28, U5, U14, U18	9	7	0.10963	0.87203	0.2664		U1, U7, U20, U28, U42, U45, U51	U20, U7, U45, U1, U28, U51, U42	7	7	0.10905	0.09691	0.06019
U3, U5, U7, U11, U14, U25, U28, U42, U58	U3, U11, U25, U28	9	4	0.47497	0.85009	0.62274		U3, U5, U11, U14, U17, U20, U25, U28, U42, U51	U25, U3, U11, U42, U51, U5	10	6	0.21429	0.25361	0.19081		U3, U5, U17, U20, U25, U28, U42, U51, U58	U3, U25, U20, U17, U28	9	5	0.63418	0.77331	0.69115		U3, U5, U7, U11, U25, U51, U58	U25, U3, U11, U5	7	4	0.29515	0.20722	0.21585			U1, U5, U7, U14, U17, U18, U20, U28, U45, U51	U7, U20, U1, U28, U18, U5, U45, U17, U51, U14	10	10	0.10489	0.91408	0.26634		U1, U7, U14, U17, U18, U20, U45, U51, U58	U20, U45, U7, U17, U18	9	5	0.11679	0.08247	0.06019
U3, U5, U11, U25, U28, U42, U45, U51, U58	U3, U11, U25, U28	9	4	0.47497	0.85009	0.62274		U3, U5, U11, U17, U25, U42, U58	U25, U3, U42, U11, U5	7	5	0.21517	0.25155	0.19058		U3, U5, U14, U25, U42, U45	U25, U3, U14, U5	6	4	0.63554	0.77148	0.69109		U3, U5, U7, U11, U14, U17, U25, U28, U58	U3, U25, U11, U7, U5, U14, U17, U58, U28	9	9	0.29515	0.20722	0.21585			U1, U7, U14, U17, U20, U42, U45, U51, U63	U7, U20, U1, U14, U42, U17, U51, U45	9	8	0.12035	0.78611	0.26629		U1, U5, U7, U17, U18, U20, U45, U51, U58, U63	U20, U7, U45, U1, U18, U58, U17, U63	10	8	0.10857	0.09794	0.06019
U3, U11, U14, U17, U20, U25, U28, U51, U58	U3, U11, U25, U28	9	4	0.47497	0.85009	0.62274		U3, U7, U11, U14, U20, U25, U45, U51, U58	U25, U3, U11, U45, U20	9	5	0.20621	0.26701	0.19043		U3, U5, U17, U20, U25, U45, U58	U25, U3, U20, U45, U58, U5	7	6	0.63554	0.77148	0.69109		U3, U5, U7, U11, U17, U25, U28, U42, U58	U25, U3, U11, U7, U5, U42, U17, U28	9	8	0.29185	0.21031	0.21585			U1, U5, U7, U17, U20, U45, U51	U7, U20, U1, U17, U51	7	5	0.11835	0.80073	0.26623		U1, U7, U14, U18, U20, U42, U45, U63	U20, U45, U7, U18, U63, U1, U42, U14	8	8	0.10427	0.10825	0.06018
U3, U5, U20, U25, U28	U3, U25, U28, U20	5	4	0.48258	0.83547	0.62236		U3, U11, U14, U25, U28, U42, U51	U3, U25, U11, U42, U51	7	5	0.21416	0.25258	0.19032		U3, U7, U11, U14, U20, U25, U42	U20, U25, U7, U11, U3, U14, U42	7	7	0.63554	0.77148	0.69109		U3, U7, U11, U20, U25, U28	U25, U11, U3, U20, U28	6	5	0.29403	0.20825	0.21584			U1, U5, U7, U14, U17, U20, U28, U63	U7, U28, U20, U1, U5, U17, U14, U63	8	8	0.10743	0.89031	0.26621		U5, U7, U20, U42, U45, U51, U63	U7, U20, U42, U5, U51, U63, U45	7	7	0.10463	0.10722	0.06015
U3, U7, U11, U25, U28, U45	U3, U11, U25, U28	6	4	0.47634	0.84644	0.62229		U3, U7, U11, U17, U25, U28, U42, U45, U58	U11, U3, U25, U45	9	4	0.22319	0.23814	0.19032		U3, U14, U17, U20, U25, U42, U45	U3, U25, U20, U14	7	4	0.63554	0.77148	0.69109		U3, U11, U14, U17, U25, U28, U42, U45	U3, U25, U11, U45, U42, U28, U17	8	7	0.29293	0.20928	0.21584			U1, U5, U7, U18, U20, U42, U58, U63	U7, U20, U1, U18, U5, U42	8	6	0.11923	0.79342	0.2661		U1, U7, U20, U28, U42, U45, U51, U58	U45, U20, U7, U42, U1, U28	8	6	0.1148	0.08557	0.06011
U3, U5, U17, U20, U25, U28, U51	U25, U3, U28	7	3	0.48456	0.83181	0.62229		U3, U7, U11, U25, U42, U51	U3, U25, U11, U42, U7, U51	6	6	0.21441	0.25155	0.19007		U3, U5, U7, U17, U25, U28, U42, U51, U58	U3, U25, U28, U51, U42, U5, U7, U58	9	8	0.63554	0.77148	0.69109		U3, U11, U14, U17, U20, U25, U28, U42, U45, U51	U25, U3, U11, U45, U20, U17, U42, U28, U51	10	9	0.29403	0.20825	0.21584			U1, U5, U7, U14, U20, U42, U45, U51, U58	U7, U20, U1, U5, U14, U42, U45	9	7	0.11809	0.80073	0.26584		U1, U7, U20, U28, U45, U51, U58	U20, U7, U45, U1, U51, U58	7	6	0.11196	0.09072	0.0601
U3, U14, U25, U42, U58	U25, U3, U14	5	3	0.48657	0.82815	0.62223		U3, U5, U11, U25, U42, U51, U58	U25, U3, U11, U42, U5	7	5	0.21379	0.25258	0.19007		U3, U5, U11, U14, U20, U25, U28, U42, U45, U51, U58	U3, U25, U11, U51, U28, U20, U42, U45, U5, U58	11	10	0.63554	0.77148	0.69109		U3, U7, U11, U14, U17, U20, U25, U28, U42, U51	U25, U3, U11, U7, U20, U42, U17, U14, U28, U51	10	10	0.28933	0.21237	0.21567			U1, U5, U7, U14, U17, U18, U20, U42, U45, U51, U58, U63	U7, U20, U1, U5, U17, U45, U14, U18, U51	12	9	0.11294	0.84095	0.26576		U7, U17, U20, U28, U42, U45, U51, U58	U45, U20, U7, U42, U51, U28, U17	8	7	0.10576	0.10412	0.06008
U3, U5, U7, U11, U17, U25, U28, U51	U3, U25, U11, U7, U28, U5	8	6	0.47172	0.85375	0.62185		U3, U7, U11, U17, U20, U25, U28, U45, U58	U25, U3, U45, U20, U11, U28	9	6	0.20892	0.26082	0.18996		U3, U7, U11, U14, U20, U25, U45, U51	U25, U3, U20, U11, U14, U45, U7	8	7	0.62536	0.78428	0.69108		U3, U5, U11, U14, U25	U25, U3, U11, U5, U14	5	5	0.2936	0.20825	0.21563			U1, U5, U7, U17, U20, U63	U7, U20, U1, U5, U63, U17	6	6	0.11451	0.82815	0.26574		U1, U5, U7, U17, U18, U20, U28, U42, U58	U20, U7, U1, U42, U28, U17, U18	9	7	0.12367	0.07216	0.06002
U3, U11, U14, U25, U28, U45, U58	U25, U3, U11, U28	7	4	0.47772	0.84278	0.62184		U3, U11, U14, U17, U20, U25, U28, U42, U45, U51, U58	U3, U25, U11, U45, U42	11	5	0.20556	0.26701	0.18996		U3, U20, U25, U42, U51	U25, U3, U20, U51	5	4	0.63691	0.76965	0.69103		U3, U7, U11, U17, U25, U42	U3, U11, U25, U42	6	4	0.2936	0.20825	0.21563			U1, U7, U14, U17, U18, U20, U28, U58	U7, U1, U20, U28, U58, U17, U18	8	7	0.10798	0.883	0.26573		U1, U7, U14, U17, U20, U28, U51, U63	U20, U7, U1, U63, U51, U28	8	6	0.12523	0.0701	0.05996
U3, U5, U7, U14, U17, U20, U25, U42, U51	U25, U3	9	2	0.48913	0.82267	0.62181		U3, U11, U14, U25, U42, U45	U3, U25, U11, U45, U42	6	5	0.2093	0.25979	0.18983		U3, U14, U17, U20, U25, U42	U25, U3, U20, U14	6	4	0.63691	0.76965	0.69103		U3, U11, U14, U17, U20, U25	U25, U3, U11	6	3	0.2936	0.20825	0.21563			U1, U5, U7, U14, U18, U20, U42, U45, U51, U63	U7, U20, U1, U5, U18, U51	10	6	0.11421	0.82998	0.26563		U5, U7, U18, U20, U28, U42, U45, U51	U20, U7, U5, U45, U18, U42, U51	8	7	0.10645	0.10206	0.05996
U3, U5, U11, U14, U17, U20, U25, U28, U42, U45	U25, U3, U11, U28, U5	10	5	0.47262	0.85192	0.62179		U3, U5, U7, U11, U20, U25, U45, U51, U58	U25, U3, U11, U45, U20	9	5	0.20857	0.26082	0.18972		U3, U5, U11, U17, U20, U25, U28, U42, U45, U51	U25, U20, U51, U11, U3, U28, U45, U5	10	8	0.63691	0.76965	0.69103		U3, U5, U11, U14, U20, U25, U45, U51	U3, U25, U11, U45	8	4	0.2936	0.20825	0.21563			U1, U7, U14, U18, U20, U51, U58, U63	U7, U20, U1, U18, U63, U14, U58, U51	8	8	0.1189	0.79342	0.2656		U5, U7, U14, U18, U20, U28, U45, U51, U58	U20, U7, U45, U5, U18, U58, U28, U51	9	8	0.10774	0.09897	0.05993
U3, U11, U14, U17, U25, U28, U45, U58	U3, U11, U25, U28	8	4	0.47444	0.84826	0.62166		U3, U11, U14, U20, U25, U28, U42, U45, U51, U58	U25, U3, U11, U45, U20	10	5	0.20857	0.26082	0.18972		U3, U11, U17, U20, U25, U58	U25, U3, U17, U20, U11	6	5	0.6383	0.76782	0.69097		U3, U5, U11, U17, U20, U25, U42, U58	U3, U25, U11, U42, U20, U5, U17, U58	8	8	0.2936	0.20825	0.21563			U1, U7, U17, U20, U42, U63	U7, U1, U20, U17	6	4	0.11817	0.7989	0.26559		U1, U7, U14, U20, U45, U51, U58	U45, U20, U7, U1, U51, U58	7	6	0.11168	0.09072	0.05991
U3, U14, U25, U28, U58	U25, U3, U28	5	3	0.48203	0.83364	0.62127		U3, U11, U14, U25, U42, U45, U51	U25, U3, U11, U42, U45	7	5	0.20752	0.26186	0.18938		U3, U7, U11, U25, U28, U42, U51	U25, U3, U7, U11, U28	7	5	0.63056	0.77697	0.69075		U3, U11, U17, U20, U25, U28, U42, U45	U11, U25, U3, U45, U42, U17, U20	8	7	0.29251	0.20928	0.21563			U1, U7, U20, U42, U45, U58	U7, U20, U1, U45	6	4	0.11988	0.78611	0.26558		U1, U5, U7, U18, U20, U28, U45, U58, U63	U20, U45, U7, U18, U5, U28, U1, U63	9	8	0.10431	0.10722	0.05991
U3, U17, U25, U28, U42, U45	U3, U25, U28	6	3	0.48203	0.83364	0.62127		U3, U11, U14, U25, U28, U42, U58	U25, U3, U11, U42	7	4	0.21391	0.25052	0.18932		U3, U7, U14, U17, U25, U42, U45	U25, U3, U7, U14, U45	7	5	0.63056	0.77697	0.69075		U3, U7, U11, U17, U20, U25, U28, U45, U51	U3, U25, U11, U45, U7, U20, U17, U51	9	8	0.2936	0.20825	0.21563			U1, U7, U17, U18, U20, U45, U58	U7, U1, U20, U18, U17	7	5	0.11962	0.78793	0.26557		U1, U5, U7, U14, U18, U20, U28, U42, U45, U51, U58	U20, U7, U45, U1, U18, U42, U28	11	7	0.10352	0.10928	0.0599
U3, U11, U14, U25, U28, U51	U3, U25, U11, U28	6	4	0.47112	0.85009	0.62003		U3, U11, U14, U17, U25, U28, U42, U51	U25, U3, U11, U42, U28	8	5	0.21267	0.25258	0.18931		U3, U7, U14, U25, U28, U42, U45	U25, U3, U7, U28, U45, U14, U42	7	7	0.63056	0.77697	0.69075		U3, U5, U7, U11, U17, U20, U25, U28, U42, U45, U51, U58	U11, U25, U3, U45, U7, U42, U5, U20, U28, U51, U58	12	11	0.29472	0.20722	0.21563			U1, U5, U7, U14, U17, U20, U45, U58	U7, U20, U1, U17, U5, U45, U14	8	7	0.1167	0.80987	0.26554		U1, U5, U7, U20, U45, U51, U63	U20, U45, U7, U5, U1, U51, U63	7	7	0.09327	0.14433	0.05986
U3, U5, U7, U14, U17, U25, U28, U42, U58	U25, U3, U28, U7, U17	9	5	0.48046	0.83181	0.61947		U3, U5, U11, U14, U17, U20, U25, U28, U45	U25, U3, U45, U11, U5	9	5	0.20995	0.2567	0.18907		U3, U7, U14, U25, U28, U45, U58	U25, U3, U7, U14, U45, U58, U28	7	7	0.63056	0.77697	0.69075		U3, U11, U14, U20, U25, U28, U42, U45, U51	U25, U3, U11, U42, U20, U45	9	6	0.29101	0.21031	0.21543			U1, U5, U7, U17, U18, U20, U42, U45, U51	U7, U20, U1, U18, U17, U45, U5, U51	9	8	0.11325	0.83729	0.26554		U1, U5, U14, U17, U18, U20, U28, U42, U45, U51, U58, U63	U20, U45, U1, U5, U51, U18, U17, U58, U28, U63, U42	12	11	0.09924	0.12165	0.05983
U3, U7, U11, U17, U25, U28	U25, U3, U11, U28	6	4	0.47017	0.85009	0.61936		U3, U11, U14, U17, U25, U45	U25, U3, U11, U45	6	4	0.20755	0.26082	0.18901		U3, U5, U7, U11, U17, U25, U28, U45	U25, U3, U7, U11, U45, U28, U5, U17	8	8	0.63056	0.77697	0.69075		U3, U5, U11, U14, U20, U25	U3, U25, U11, U5	6	4	0.29318	0.20825	0.21542			U1, U5, U7, U17, U18, U20, U58, U63	U7, U20, U1, U17, U5, U18, U63	8	7	0.11622	0.81353	0.26552		U5, U7, U20, U42, U45, U51, U58	U20, U45, U7, U5, U58, U51, U42	7	7	0.11555	0.08351	0.05982
U3, U11, U25, U28, U45, U51, U58	U25, U3, U11, U28, U51	7	5	0.47282	0.84278	0.61841		U3, U5, U7, U14, U17, U25, U45, U51, U58	U3, U25, U45, U5, U51	9	5	0.27345	0.17732	0.18896		U3, U5, U11, U14, U17, U25, U51, U58	U25, U3, U11, U14, U51	8	5	0.63056	0.77697	0.69075		U3, U5, U11, U25, U42, U51	U25, U3, U11, U42, U5	6	5	0.29429	0.20722	0.21542			U5, U7, U18, U20, U28, U42, U45, U63	U7, U20, U28, U5, U18, U45	8	6	0.12362	0.75868	0.26547		U5, U7, U14, U17, U20, U42, U45, U51, U58, U63	U20, U7, U45, U58, U51, U5, U42	10	7	0.12851	0.06598	0.0598
U3, U7, U25, U28, U42, U51, U58	U25, U3, U28	7	3	0.47699	0.83364	0.61778		U3, U5, U11, U25, U45, U58	U25, U3, U11, U45	6	4	0.21035	0.25567	0.18894		U3, U5, U17, U20, U25, U42, U45, U51	U25, U3, U5, U20, U45	8	5	0.63056	0.77697	0.69075		U3, U11, U17, U25, U28, U42	U3, U25, U11, U42, U17, U28	6	6	0.29209	0.20928	0.21542			U1, U5, U7, U20, U42, U45, U51, U58, U63	U7, U20, U1, U5, U45, U42, U63, U58	9	8	0.11613	0.81353	0.26537		U1, U5, U7, U14, U17, U18, U20, U42, U45, U51, U58, U63	U20, U45, U7, U5, U17, U58, U51, U1, U63	12	9	0.10622	0.10206	0.05979
U3, U7, U11, U25, U45, U51	U25, U3, U11	6	3	0.47368	0.83912	0.61761		U3, U5, U11, U25, U28, U45, U51, U58	U25, U3, U11, U45	8	4	0.21035	0.25567	0.18894		U3, U5, U11, U14, U25, U28, U42, U45, U51	U25, U3, U28, U45, U11, U14, U5, U42	9	8	0.63056	0.77697	0.69075		U3, U11, U14, U20, U25, U42, U51	U3, U25, U11, U20, U42, U51	7	6	0.29318	0.20825	0.21542			U1, U5, U7, U14, U20, U51, U63	U7, U20, U1, U51	7	4	0.11924	0.78976	0.26536		U7, U18, U20, U28, U42, U45, U51	U7, U20, U45, U42, U18, U51	7	6	0.11485	0.08454	0.05976
U3, U11, U17, U25, U42, U45, U51	U25, U3, U11	7	3	0.47368	0.83912	0.61761		U3, U5, U11, U14, U17, U25, U28, U42, U45, U58	U25, U3, U11, U45	10	4	0.20704	0.26082	0.18865		U3, U5, U11, U25, U28, U58	U3, U25, U11, U28, U5	6	5	0.63189	0.77514	0.69068		U3, U11, U17, U20, U25, U28, U58	U3, U25, U11, U17, U20, U28	7	6	0.29429	0.20722	0.21542			U1, U7, U14, U17, U20, U42, U45	U7, U1, U20, U45, U17	7	5	0.11924	0.78976	0.26536		U1, U5, U7, U17, U20, U45, U51, U58, U63	U20, U45, U7, U1, U17, U51, U5, U63	9	8	0.09916	0.12165	0.05975
U3, U7, U11, U14, U20, U25, U42, U51	U25, U3, U11	8	3	0.47368	0.83912	0.61761		U3, U11, U20, U25, U42, U45, U58	U25, U3, U11, U45, U42	7	5	0.20446	0.26495	0.1884		U3, U7, U11, U14, U17, U25, U28, U42, U45	U3, U25, U11, U14, U28, U45, U17	9	7	0.63189	0.77514	0.69068		U3, U5, U7, U11, U14, U25, U45, U58	U25, U3, U11, U45	8	4	0.29209	0.20928	0.21542			U1, U5, U7, U14, U18, U20, U28, U45, U51	U7, U20, U1, U28, U5, U14, U45, U18, U51	9	9	0.10511	0.90676	0.26533		U7, U14, U17, U20, U28, U42, U45, U51, U58, U63	U20, U7, U45, U42, U51, U63, U17	10	7	0.12013	0.07629	0.05975
U3, U5, U11, U17, U25, U28, U42, U45, U51, U58	U25, U3, U11	10	3	0.47368	0.83912	0.61761		U3, U5, U7, U11, U14, U17, U25, U51, U58	U25, U3, U11, U58, U5	9	5	0.21928	0.23918	0.18824		U3, U25, U51	U3, U25, U51	3	3	0.63323	0.77331	0.69061		U3, U5, U7, U11, U25, U28, U42, U51	U3, U25, U11, U42, U5, U51	8	6	0.29209	0.20928	0.21542			U1, U5, U7, U14, U17, U20, U28, U45, U63	U7, U20, U28, U1, U5, U17, U45	9	7	0.10712	0.88848	0.26532		U1, U7, U18, U20, U28, U45, U51	U45, U20, U7, U1, U28, U51	7	6	0.11139	0.09072	0.05973
U3, U5, U11, U14, U20, U25, U42, U45, U51, U58	U25, U3, U11	10	3	0.47412	0.83729	0.6172		U3, U11, U20, U25, U28, U42, U45, U58	U25, U3, U11, U45	8	4	0.20986	0.25464	0.1882		U3, U25, U28, U42, U58	U25, U3, U28	5	3	0.63323	0.77331	0.69061		U3, U5, U11, U14, U20, U25, U28, U42	U3, U25, U11, U42	8	4	0.29209	0.20928	0.21542			U1, U5, U7, U14, U17, U18, U20, U42, U45, U51	U7, U20, U1, U5, U18, U51	10	6	0.11446	0.82633	0.2653		U7, U17, U20, U28, U42, U51	U20, U7, U17, U28, U42	6	5	0.15493	0.04536	0.05967
U3, U5, U14, U20, U25, U42, U51	U25, U3	7	2	0.48232	0.82267	0.61716		U3, U7, U11, U25, U28, U42, U45	U25, U3, U11, U45	7	4	0.2069	0.25979	0.18815		U3, U5, U7, U25, U28, U51, U58	U25, U3, U7, U28, U51	7	5	0.63323	0.77331	0.69061		U3, U11, U14, U17, U25, U45, U51, U58	U25, U3, U11, U45, U17, U58	8	6	0.29429	0.20722	0.21542			U1, U5, U7, U14, U20, U45, U51, U58	U7, U1, U20, U14, U51, U45, U5	8	7	0.11698	0.80622	0.26522		U1, U7, U14, U17, U18, U20, U45	U20, U7, U45, U1, U18	7	5	0.1272	0.06701	0.05961
U3, U11, U20, U25, U28, U45, U58	U25, U3, U11, U28, U20	7	5	0.46993	0.84278	0.61639		U3, U7, U11, U20, U25, U45, U51	U25, U3, U11, U45	7	4	0.20911	0.25567	0.18809		U3, U7, U14, U25, U42, U45, U51	U3, U25, U42, U7, U45, U14	7	6	0.63323	0.77331	0.69061		U3, U11, U25, U28, U45, U58	U3, U25, U58, U11, U28, U45	6	6	0.2875	0.2134	0.21528			U1, U5, U7, U17, U18, U20, U42, U51	U7, U1, U20, U17, U42, U5, U18	8	7	0.11864	0.79342	0.2652		U1, U5, U7, U14, U17, U20, U42, U45, U51, U58, U63	U20, U45, U7, U5, U1, U17, U63, U51, U58	11	9	0.09165	0.15052	0.05961
U3, U7, U20, U25, U28, U42, U58	U25, U3, U20, U28	7	4	0.47639	0.82998	0.61594		U3, U5, U11, U14, U25, U42, U45, U58	U3, U25, U11, U45	8	4	0.20911	0.25567	0.18809		U3, U11, U14, U25, U42, U45, U58	U3, U25, U14, U45, U11	7	5	0.63323	0.77331	0.69061		U3, U5, U7, U11, U20, U25, U28	U3, U25, U11, U28, U5	7	5	0.2906	0.21031	0.21522			U1, U7, U18, U20, U42, U58	U7, U20, U1, U58	6	4	0.11789	0.7989	0.26515		U1, U7, U17, U18, U20, U42, U58, U63	U20, U7, U1, U63, U42, U18, U58	8	7	0.10771	0.09794	0.05958
U3, U5, U14, U25, U28, U42, U45, U51	U25, U3, U28, U5	8	4	0.47396	0.83181	0.61497		U3, U7, U11, U17, U20, U25, U51, U58	U3, U25, U11, U20	8	4	0.215	0.24536	0.18797		U3, U5, U11, U17, U25, U45, U51, U58	U3, U25, U11, U5, U45	8	5	0.63323	0.77331	0.69061		U3, U11, U14, U20, U25, U28, U42, U58	U3, U20, U25, U11, U42	8	5	0.2906	0.21031	0.21522			U1, U5, U7, U14, U18, U20, U51, U63	U7, U20, U1, U18, U5, U63, U51	8	7	0.1155	0.81718	0.26513		U1, U5, U7, U14, U17, U28, U42, U45, U51, U63	U45, U42, U7, U5, U17, U1, U51, U63, U28	10	9	0.09443	0.13814	0.05957
U3, U7, U11, U25, U28, U45, U58	U25, U3, U11, U7, U28	7	5	0.46139	0.85192	0.61383		U3, U7, U11, U14, U25, U45, U51, U58	U25, U3, U45, U11	8	4	0.2095	0.25464	0.18796		U3, U7, U11, U14, U17, U25, U45, U58	U25, U3, U7, U11, U45, U58	8	6	0.63323	0.77331	0.69061		U3, U5, U7, U11, U14, U17, U25	U3, U25, U11, U7, U14, U5	7	6	0.29275	0.20825	0.21521			U1, U7, U20, U45, U51, U58, U63	U7, U20, U1, U45, U51, U58	7	6	0.12002	0.78245	0.26505		U1, U7, U14, U20, U28, U42, U45, U58, U63	U20, U7, U45, U42, U63, U28, U1, U58	9	8	0.0957	0.13299	0.05953
U3, U5, U11, U14, U17, U20, U25, U28, U51	U25, U3, U11, U28, U20	9	5	0.46139	0.85192	0.61383		U3, U5, U11, U25, U45	U25, U3, U11, U45	5	4	0.20932	0.25464	0.18783		U3, U7, U11, U20, U25, U42, U58	U25, U3, U11, U20, U7	7	5	0.62445	0.78428	0.69055		U3, U5, U7, U11, U17, U25, U42	U11, U25, U3, U7, U5	7	5	0.29167	0.20928	0.21521			U1, U7, U14, U17, U18, U20, U45, U63	U7, U20, U1, U17, U45, U18, U63	8	7	0.11592	0.81353	0.26504		U5, U7, U14, U18, U20, U28	U20, U7, U18, U5, U28	6	5	0.15082	0.04742	0.05949
U3, U5, U7, U11, U14, U17, U25, U28, U45, U51, U58	U25, U3, U11, U45, U14	11	5	0.46526	0.84461	0.61379		U3, U11, U25, U28, U42, U45	U25, U3, U11, U45	6	4	0.20932	0.25464	0.18783		U3, U7, U14, U17, U25, U28, U42, U51, U58	U25, U28, U3, U42, U14, U7, U17, U58	9	8	0.62445	0.78428	0.69055		U3, U11, U25, U28, U42, U51, U58	U25, U3, U11, U42, U28	7	5	0.29499	0.20619	0.21521			U1, U5, U7, U17, U18, U20, U42, U45, U51, U63	U7, U20, U1, U5, U63, U18, U51	10	7	0.11227	0.84278	0.26504		U1, U7, U17, U20, U28, U42, U45, U51, U58	U20, U7, U45, U17, U1, U28, U58, U42, U51	9	9	0.09675	0.12887	0.05948
U3, U7, U17, U25, U28	U3, U25, U28	5	3	0.47016	0.83547	0.61373		U3, U5, U11, U14, U17, U25, U45	U25, U3, U11, U45	7	4	0.20932	0.25464	0.18783		U3, U5, U11, U14, U25, U28, U42	U25, U3, U28, U11	7	4	0.63459	0.77148	0.69054		U3, U11, U14, U20, U25, U42, U51, U58	U11, U25, U3, U20, U42, U58, U51	8	7	0.29275	0.20825	0.21521			U1, U5, U7, U20, U51, U63	U7, U20, U1, U63, U51	6	5	0.11876	0.79159	0.26501		U5, U7, U17, U20, U28, U42, U45, U51, U63	U20, U45, U7, U17, U42, U5, U63, U28, U51	9	9	0.0913	0.15155	0.05947
U3, U5, U14, U17, U20, U25, U28, U42, U51	U3, U25, U28	9	3	0.47016	0.83547	0.61373		U3, U11, U20, U25, U28, U45, U58	U25, U3, U11, U45	7	4	0.20932	0.25464	0.18783		U3, U5, U11, U17, U25, U42, U51	U25, U3, U17, U11, U5	7	5	0.63459	0.77148	0.69054		U3, U11, U17, U20, U25, U28, U51	U25, U3, U11, U17, U20, U51, U28	7	7	0.29386	0.20722	0.2152			U1, U7, U17, U20, U28, U51, U58	U7, U1, U20, U28, U17	7	5	0.10922	0.86837	0.265		U1, U5, U17, U18, U20, U28, U42, U45, U58, U63	U20, U45, U63, U42, U1, U17, U18, U28, U58, U5	10	10	0.09556	0.13299	0.0594
U3, U5, U7, U11, U25, U28, U58	U25, U3, U11, U28, U7	7	5	0.463	0.84644	0.61289		U3, U11, U14, U20, U25, U45, U51, U58	U3, U25, U11, U45	8	4	0.20932	0.25464	0.18783		U3, U5, U7, U14, U20, U25, U28, U51	U25, U7, U3, U20, U28, U14	8	6	0.63459	0.77148	0.69054		U3, U5, U7, U11, U14, U17, U20, U25	U25, U3, U11, U20, U5	8	5	0.29386	0.20722	0.2152			U1, U5, U7, U14, U18, U20, U28, U42, U51, U63	U7, U20, U1, U28, U18, U5	10	6	0.10776	0.88117	0.265		U1, U5, U7, U14, U17, U18, U20, U28, U45, U51, U58	U20, U7, U45, U17, U5, U1, U18, U51, U28, U58	11	10	0.0894	0.16082	0.0594
U3, U7, U20, U25, U28, U42	U3, U25, U28	6	3	0.46962	0.83364	0.61265		U3, U11, U17, U20, U25, U42	U25, U3, U42, U11	6	4	0.21209	0.24948	0.18769		U3, U5, U11, U14, U17, U25, U42, U51, U58	U11, U25, U3, U5, U14	9	5	0.63459	0.77148	0.69054		U3, U7, U11, U14, U17, U20, U25, U28, U42	U3, U11, U25, U20, U17, U7, U14, U42, U28	9	9	0.29386	0.20722	0.2152			U1, U5, U7, U18, U20, U42, U45, U58	U7, U20, U1, U5, U18, U45	8	6	0.11633	0.80987	0.26496		U7, U14, U17, U20, U28, U45, U51, U58, U63	U20, U7, U17, U45, U51	9	5	0.1114	0.08969	0.05937
U3, U5, U20, U25, U28, U42	U3, U25, U28	6	3	0.46824	0.83547	0.61239		U3, U5, U7, U11, U25, U42, U58	U25, U3, U11, U42	7	4	0.21271	0.24845	0.18769		U3, U7, U11, U20, U25, U28, U42, U45, U58	U25, U3, U20, U58, U45, U11, U28, U7	9	8	0.63459	0.77148	0.69054		U3, U5, U11, U20, U25, U28, U42, U45	U3, U25, U11, U42, U5, U45	8	6	0.28811	0.21237	0.21505			U1, U7, U14, U18, U20, U28, U58	U7, U1, U20, U28, U18	7	5	0.11111	0.85192	0.26493		U1, U7, U14, U20, U28, U45, U51, U58	U20, U45, U1, U51, U28	8	5	0.12321	0.07113	0.05933
U3, U5, U17, U25, U28, U51, U58	U25, U3, U28	7	3	0.46824	0.83547	0.61239		U3, U5, U11, U14, U20, U25, U42, U58	U25, U3, U11	8	3	0.21506	0.24433	0.1876		U3, U14, U25, U45, U51	U3, U25, U45, U51, U14	5	5	0.63595	0.76965	0.69048		U3, U5, U11, U17, U25, U42	U25, U11, U3, U17, U5, U42	6	6	0.28914	0.21134	0.21503			U1, U5, U7, U18, U20, U42, U58	U7, U20, U1, U18, U5	7	5	0.11894	0.78976	0.26491		U7, U18, U20, U28, U42, U63	U20, U42, U7, U63, U18, U28	6	6	0.10734	0.09794	0.05932
U3, U7, U11, U14, U17, U25, U42, U58	U25, U3, U11, U17, U14, U7	8	6	0.45695	0.85375	0.61134		U3, U7, U11, U14, U25	U25, U3, U11	5	3	0.21533	0.2433	0.18736		U3, U7, U11, U14, U17, U25, U51, U58	U25, U3, U11, U7, U14	8	5	0.62573	0.78245	0.69046		U3, U7, U11, U25, U28, U42, U45, U51	U3, U25, U11, U42, U7, U45	8	6	0.28914	0.21134	0.21503			U1, U5, U7, U17, U20, U45, U58	U7, U20, U1, U17, U5	7	5	0.11444	0.8245	0.2649		U7, U14, U20, U42, U45, U58	U20, U7, U45, U42	6	4	0.11473	0.08351	0.05931
U3, U7, U17, U20, U25, U28, U42, U45, U51, U58	U25, U3, U28	10	3	0.46769	0.83364	0.6113		U3, U17, U20, U25, U45	U25, U3, U45	5	3	0.27244	0.17526	0.18734		U3, U7, U14, U25, U28, U42, U45, U51	U25, U3, U7, U51, U28, U45, U14	8	7	0.62573	0.78245	0.69046		U3, U5, U11, U14, U20, U25, U28, U51	U25, U3, U11, U51, U20, U5, U28, U14	8	8	0.29018	0.21031	0.21501			U1, U7, U14, U17, U18, U20, U51, U58	U7, U20, U1, U51, U18	8	5	0.11845	0.79342	0.2649		U5, U7, U14, U18, U20, U28, U42, U45, U51, U63	U20, U45, U7, U5, U63, U28, U42	10	7	0.10875	0.09485	0.05931
U3, U7, U11, U14, U17, U20, U25, U28, U51	U3, U25, U11, U28, U20	9	5	0.45776	0.85192	0.61124		U3, U17, U25, U45, U58	U25, U3, U45	5	3	0.27244	0.17526	0.18734		U3, U11, U14, U17, U25, U28, U42, U51, U58	U3, U25, U11, U28, U14	9	5	0.62573	0.78245	0.69046		U3, U5, U11, U17, U20, U25, U28, U45	U25, U3, U11, U5, U20, U45, U17, U28	8	8	0.29018	0.21031	0.21501			U1, U7, U14, U17, U20, U45, U51, U63	U7, U20, U1, U14, U63, U45, U51, U17	8	8	0.11535	0.81718	0.26489		U1, U5, U7, U14, U17, U20, U28, U42, U45, U63	U20, U7, U45, U1, U42, U14, U17, U5, U63	10	9	0.09113	0.15155	0.0593
U3, U5, U14, U20, U25, U45, U58	U25, U3, U20, U45	7	4	0.46763	0.83181	0.61055		U3, U5, U14, U25, U45, U51	U25, U3, U45	6	3	0.27244	0.17526	0.18734		U3, U5, U17, U25, U28, U51, U58	U25, U3, U5, U28, U17, U58	7	6	0.63733	0.76782	0.69042		U3, U11, U14, U17, U25, U28, U42, U45, U51, U58	U3, U25, U11, U45, U42, U17, U28, U51, U14	10	9	0.29018	0.21031	0.21501			U1, U5, U7, U17, U18, U20, U42, U45, U63	U7, U20, U1, U17, U63, U45, U5	9	7	0.11489	0.82084	0.26489		U1, U5, U7, U18, U20, U28, U42, U58, U63	U20, U7, U1, U5, U63, U28, U42, U18	9	8	0.10429	0.10515	0.05929
U3, U5, U20, U25, U28, U45, U51, U58	U25, U3, U28	8	3	0.46538	0.83547	0.61038		U3, U5, U25, U28, U45, U58	U3, U25, U45	6	3	0.27244	0.17526	0.18734		U3, U5, U14, U17, U20, U25, U28, U45, U51	U25, U3, U20, U14, U45, U28, U5	9	7	0.63733	0.76782	0.69042		U3, U5, U7, U11, U20, U25, U28, U51	U3, U25, U11, U20, U5, U28	8	6	0.29125	0.20928	0.215			U1, U5, U7, U17, U20, U28, U63	U7, U20, U1, U28, U63, U17, U5	7	7	0.10915	0.86837	0.26487		U1, U14, U18, U20, U42, U45, U58, U63	U20, U45, U42, U63, U1, U18, U58, U14	8	8	0.11069	0.09072	0.05926
U3, U11, U17, U20, U25, U28, U51	U3, U11, U25, U28	7	4	0.45642	0.85192	0.61027		U3, U5, U7, U20, U25, U45, U51	U25, U3, U45	7	3	0.27244	0.17526	0.18734		U3, U5, U7, U14, U25, U28	U7, U25, U3, U28, U5, U14	6	6	0.62832	0.77879	0.69029		U3, U5, U11, U20, U25, U28, U42, U58	U3, U25, U11, U20, U42, U5, U58, U28	8	8	0.29125	0.20928	0.215			U1, U5, U7, U20, U51, U58, U63	U7, U20, U1, U63, U51	7	5	0.11866	0.79159	0.26486		U1, U7, U17, U18, U20, U42, U45	U20, U7, U45, U42, U18, U1	7	6	0.10543	0.10206	0.05921
U3, U11, U25, U28, U42, U45, U51, U58	U25, U3, U11, U28	8	4	0.45642	0.85192	0.61027		U3, U5, U7, U25, U28, U45, U51	U25, U3, U45	7	3	0.27244	0.17526	0.18734		U3, U5, U7, U11, U14, U25, U45	U25, U7, U3, U11, U5, U45, U14	7	7	0.62832	0.77879	0.69029		U3, U7, U11, U14, U17, U25, U42, U51, U58	U11, U25, U58, U3, U14, U42, U51, U17, U7	9	9	0.29125	0.20928	0.215			U1, U5, U7, U14, U20, U42, U45, U63	U7, U20, U1, U45, U5	8	5	0.11963	0.78428	0.26483		U5, U7, U14, U17, U18, U20, U28, U42, U45, U51, U58, U63	U20, U45, U7, U18, U42, U17, U5, U63, U58, U51, U28	12	11	0.08464	0.18866	0.05918
U3, U7, U14, U20, U25, U28, U51	U3, U25, U28	7	3	0.4649	0.83547	0.61004		U3, U5, U14, U20, U25, U45, U51	U25, U3, U45	7	3	0.27244	0.17526	0.18734		U3, U5, U7, U11, U17, U25, U28, U51	U3, U25, U7, U5, U28, U11	8	6	0.62832	0.77879	0.69029		U3, U5, U7, U11, U14, U17, U20, U25, U28, U58	U25, U3, U11, U17, U7, U5, U20, U14, U28	10	9	0.29125	0.20928	0.215			U1, U5, U7, U14, U18, U20, U42, U45, U58, U63	U7, U20, U1, U5, U18, U14	10	6	0.11696	0.80439	0.26483		U5, U7, U14, U17, U20, U45, U51, U58, U63	U20, U7, U45, U17, U5, U51, U63, U58	9	8	0.09611	0.1299	0.05916
U3, U5, U7, U14, U17, U25, U28, U42, U45, U51, U58	U25, U3, U45, U14	11	4	0.46524	0.83181	0.60887		U3, U5, U14, U25, U28, U42, U45	U25, U3, U45	7	3	0.27244	0.17526	0.18734		U3, U5, U7, U11, U14, U17, U25, U42, U51	U25, U3, U42, U14, U7, U11, U5	9	7	0.62832	0.77879	0.69029		U3, U11, U20, U25, U42	U3, U25, U11, U42	5	4	0.29233	0.20825	0.21499			U5, U7, U14, U17, U18, U20, U28, U42, U45, U51	U7, U20, U28, U14, U42, U17, U18, U5, U51, U45	10	10	0.11963	0.78428	0.26483		U7, U14, U17, U18, U20, U42, U45, U63	U20, U7, U42, U45, U17, U18, U63	8	7	0.0981	0.12268	0.05912
U3, U5, U7, U11, U14, U25, U28, U42	U25, U3, U11, U28, U5	8	5	0.4534	0.85375	0.60879		U3, U7, U14, U20, U25, U45, U58	U25, U3, U45	7	3	0.27244	0.17526	0.18734		U3, U7, U14, U25, U28	U3, U25, U14, U28, U7	5	5	0.62963	0.77697	0.69021		U3, U7, U11, U17, U25, U58	U3, U25, U11	6	3	0.29343	0.20722	0.21499			U1, U7, U14, U17, U18, U20, U45, U51, U58, U63	U7, U20, U1, U14, U63, U45, U17	10	7	0.11624	0.80987	0.26482		U1, U7, U20, U28, U42, U51, U58, U63	U7, U20, U1, U63, U51, U28, U42	8	7	0.12278	0.07113	0.05909
U3, U20, U25, U28, U42, U51	U25, U3, U28, U20	6	4	0.46302	0.83547	0.60872		U3, U7, U14, U25, U28, U45, U58	U25, U3, U45	7	3	0.27244	0.17526	0.18734		U3, U11, U25, U42, U51, U58	U11, U25, U3, U58, U51	6	5	0.62963	0.77697	0.69021		U3, U11, U14, U25, U42, U45, U58	U25, U3, U11, U45, U42	7	5	0.29343	0.20722	0.21499			U1, U5, U7, U18, U20, U63	U7, U20, U1, U5, U18, U63	6	6	0.1153	0.81718	0.2648		U5, U7, U18, U20, U28, U45, U51, U58, U63	U20, U45, U7, U18, U5, U28, U63	9	7	0.1	0.11649	0.05909
U3, U5, U25, U28, U42, U45, U58	U3, U25, U28	7	3	0.46302	0.83547	0.60872		U3, U5, U7, U14, U20, U25, U28, U45	U25, U3, U45	8	3	0.27244	0.17526	0.18734		U3, U5, U7, U14, U20, U25, U45	U3, U25, U14, U20, U7, U45, U5	7	7	0.62963	0.77697	0.69021		U3, U7, U11, U14, U25, U28, U45, U58	U3, U25, U11, U45, U58	8	5	0.29233	0.20825	0.21499			U1, U5, U7, U14, U17, U20, U28, U51, U58, U63	U7, U20, U28, U1, U5, U51, U17	10	7	0.10952	0.86472	0.26478		U1, U5, U7, U14, U17, U20, U28, U45, U51, U63	U20, U45, U7, U5, U51, U63, U1, U28, U17	10	9	0.09203	0.14639	0.05909
U3, U5, U7, U25, U28, U42, U58	U25, U3, U7	7	3	0.46564	0.82998	0.60845		U3, U5, U7, U14, U20, U25, U45, U58	U25, U3, U45	8	3	0.27244	0.17526	0.18734		U3, U7, U11, U17, U25, U28, U45, U58	U25, U3, U11, U28, U7, U58, U45	8	7	0.62963	0.77697	0.69021		U3, U7, U11, U14, U17, U25, U42, U45, U58	U3, U25, U11, U7, U42, U17, U45, U14	9	8	0.28771	0.21237	0.21485			U1, U5, U7, U17, U20, U42, U45, U51	U1, U7, U20, U5, U51, U45	8	6	0.11527	0.81718	0.26475		U1, U7, U14, U18, U20, U28, U45, U51, U58, U63	U20, U45, U7, U1, U63, U51, U18	10	7	0.11041	0.09072	0.05907
U3, U7, U11, U14, U17, U25, U28, U42, U45, U51	U3, U25, U11, U7, U28	10	5	0.4513	0.85558	0.60796		U3, U7, U14, U25, U28, U42, U45, U51	U25, U3, U45	8	3	0.27244	0.17526	0.18734		U3, U5, U11, U14, U17, U20, U25, U28, U42, U45	U3, U25, U20, U45, U42, U11, U28, U5, U17, U14	10	10	0.62963	0.77697	0.69021		U3, U5, U11, U20, U25, U42, U51, U58	U11, U25, U3, U5, U42, U20	8	6	0.28977	0.21031	0.21481			U1, U5, U7, U17, U18, U20, U28, U42, U58	U7, U20, U1, U28, U18, U5, U17	9	7	0.10659	0.89031	0.26475		U1, U5, U7, U20, U42, U51, U63	U20, U7, U42, U5, U1, U51, U63	7	7	0.10789	0.09588	0.05904
U3, U11, U17, U20, U25, U28, U42, U45, U51, U58	U25, U3, U11, U28	10	4	0.45607	0.84461	0.60726		U3, U17, U20, U25, U28, U45, U51, U58	U25, U3, U45	8	3	0.27244	0.17526	0.18734		U3, U7, U17, U20, U25, U45, U51, U58	U25, U3, U20, U7	8	4	0.64441	0.75868	0.69017		U3, U11, U14, U17, U20, U25, U42, U51	U11, U25, U3, U17, U42	8	5	0.28977	0.21031	0.21481			U1, U7, U14, U17, U18, U20, U45, U51, U58	U7, U20, U1, U18, U14, U58, U45, U17	9	8	0.11364	0.82998	0.26472		U1, U5, U7, U14, U18, U20, U28, U42, U45, U51, U63	U20, U45, U7, U42, U5, U1, U63, U51, U28, U18	11	10	0.08866	0.16289	0.05902
U3, U5, U7, U11, U14, U17, U20, U25, U42, U45, U51	U25, U3, U11, U7, U51, U17, U5	11	7	0.45401	0.84826	0.60717		U3, U11, U20, U25, U28, U51	U25, U3, U11, U28	6	4	0.21403	0.24536	0.18733		U3, U5, U11, U17, U20, U25, U45, U58	U3, U25, U11, U45, U20, U58	8	6	0.63095	0.77514	0.69014		U3, U7, U11, U14, U17, U20, U25, U45, U58	U3, U25, U11, U45, U14, U20, U7, U17	9	8	0.28977	0.21031	0.21481			U1, U7, U18, U20, U51, U63	U7, U20, U1, U18, U63, U51	6	6	0.1157	0.81353	0.26471		U1, U5, U7, U17, U18, U20, U28, U51, U58, U63	U20, U7, U17, U5, U1, U18, U63, U51, U28, U58	10	10	0.09513	0.13299	0.05901
U3, U7, U11, U25, U28, U42, U45	U25, U3, U11, U28	7	4	0.45199	0.85192	0.60709		U3, U7, U11, U14, U20, U25, U28, U45	U25, U3, U45, U11, U28, U7	8	6	0.20571	0.25979	0.18732		U3, U7, U17, U20, U25, U28, U45, U58	U25, U7, U3, U20, U28, U45	8	6	0.64587	0.75686	0.69013		U3, U7, U11, U25, U28, U42	U3, U25, U11	6	3	0.29083	0.20928	0.21479			U1, U5, U7, U18, U20, U42	U7, U20, U1, U18, U5	6	5	0.11593	0.8117	0.26469		U1, U5, U7, U14, U17, U18, U20, U42, U45, U51, U58	U45, U20, U42, U7, U1, U5, U17, U58, U51, U18	11	10	0.09149	0.14845	0.059
U3, U11, U17, U25, U28, U42, U45	U25, U3, U11, U28	7	4	0.45111	0.85192	0.60646		U3, U14, U25, U28, U42, U45	U25, U3, U45	6	3	0.27346	0.17423	0.18726		U3, U5, U7, U11, U17, U20, U25, U28, U42, U45	U3, U11, U25, U7, U28, U20, U45	10	7	0.62229	0.78611	0.69012		U3, U5, U7, U11, U14, U20, U25, U42, U45	U3, U25, U11, U45, U42, U20, U5	9	7	0.29083	0.20928	0.21479			U1, U5, U7, U17, U18, U20, U58	U7, U20, U1, U5, U18, U17	7	6	0.11593	0.8117	0.26469		U7, U17, U20, U42, U45	U20, U45, U7	5	3	0.13648	0.0567	0.05898
U3, U5, U7, U20, U25, U28, U42	U25, U3, U28	7	3	0.46279	0.82998	0.60645		U3, U17, U25, U45, U51, U58	U25, U3, U45	6	3	0.27346	0.17423	0.18726		U3, U5, U25, U45, U51	U25, U3, U45, U5	5	4	0.63229	0.77331	0.69006		U3, U5, U7, U11, U14, U17, U20, U25, U42, U45, U51, U58	U11, U25, U3, U45, U17	12	5	0.29083	0.20928	0.21479			U1, U7, U14, U20, U45, U51, U58	U7, U20, U1, U51	7	4	0.11781	0.79707	0.26466		U1, U5, U7, U14, U20, U42, U45, U51, U58	U45, U20, U7	9	3	0.13648	0.0567	0.05898
U3, U7, U11, U14, U25, U28, U42, U45	U25, U3, U11, U28, U7	8	5	0.44828	0.85558	0.60577		U3, U20, U25, U28, U45, U58	U25, U3, U45	6	3	0.27346	0.17423	0.18726		U3, U11, U14, U25, U42	U25, U3, U14, U11	5	4	0.63229	0.77331	0.69006		U3, U7, U11, U20, U25, U58	U3, U25, U7, U11, U20	6	5	0.293	0.20722	0.21478			U1, U7, U17, U20, U42, U45, U58, U63	U7, U1, U20, U63, U17, U45	8	6	0.11638	0.80804	0.26466		U1, U5, U14, U18, U20, U28, U42, U45, U51, U58, U63	U20, U14, U45, U5, U1, U63, U51, U42, U18, U28	11	10	0.10054	0.11443	0.05898
U3, U5, U11, U20, U25, U28, U42, U58	U25, U3, U11, U20, U28	8	5	0.44981	0.85192	0.60551		U3, U5, U20, U25, U28, U45, U51	U25, U3, U45	7	3	0.27346	0.17423	0.18726		U3, U14, U25, U28, U45, U58	U3, U25, U58, U28, U14, U45	6	6	0.63229	0.77331	0.69006		U3, U7, U11, U25, U45, U58	U25, U3, U11, U45	6	4	0.293	0.20722	0.21478			U1, U7, U17, U20, U28, U45	U1, U7, U20, U28, U17	6	5	0.10858	0.87203	0.26463		U5, U7, U17, U20, U28, U45, U58, U63	U7, U20, U5, U45, U63, U17, U28	8	7	0.10232	0.10928	0.05896
U3, U5, U7, U11, U25, U28, U51	U25, U3, U11, U28, U51, U7	7	6	0.45136	0.84826	0.60526		U3, U7, U14, U25, U45, U51, U58	U25, U3, U45	7	3	0.27346	0.17423	0.18726		U3, U5, U14, U17, U25, U28, U45	U3, U25, U14, U28, U45, U17	7	6	0.63229	0.77331	0.69006		U3, U11, U14, U25, U51, U58	U3, U25, U11	6	3	0.293	0.20722	0.21478			U1, U7, U17, U20, U42, U45, U51, U63	U7, U20, U1, U17	8	4	0.11921	0.78611	0.26457		U1, U7, U14, U18, U20, U28, U42, U51	U20, U7, U42, U1, U28, U51, U18	8	7	0.10872	0.09381	0.05895
U3, U20, U25, U28, U51	U25, U3, U28, U20	5	4	0.45875	0.83364	0.605		U3, U17, U20, U25, U28, U45, U58	U25, U3, U45	7	3	0.27346	0.17423	0.18726		U3, U5, U14, U17, U25, U42, U51	U25, U3, U5, U14	7	4	0.63229	0.77331	0.69006		U3, U7, U11, U17, U20, U25, U58	U3, U25, U11, U7, U17, U20	7	6	0.293	0.20722	0.21478			U1, U5, U7, U17, U20, U42, U45, U51, U63	U7, U20, U1, U63, U17	9	5	0.11798	0.79525	0.26456		U1, U5, U7, U17, U18, U20, U42, U51, U58, U63	U20, U7, U1, U17, U5, U42, U58, U63, U51	10	9	0.09328	0.14021	0.05894
U5, U14, U25, U51	U25	4	1	0.52444	0.72578	0.60459		U3, U7, U14, U17, U20, U25, U28, U42, U45, U51, U58	U25, U3, U45	11	3	0.27346	0.17423	0.18726		U3, U5, U17, U20, U25, U28, U51	U25, U3, U20, U5, U28	7	5	0.63229	0.77331	0.69006		U3, U5, U11, U25, U28, U42, U51, U58	U11, U25, U3, U42, U5, U28, U58	8	7	0.29191	0.20825	0.21478			U1, U5, U7, U18, U20, U42, U45, U51, U58	U7, U20, U1, U5, U51, U18, U42	9	7	0.114	0.82633	0.26456		U7, U17, U18, U20, U28, U42, U45, U51, U58, U63	U20, U45, U7, U42, U18, U17, U63, U51, U58, U28	10	10	0.09452	0.13505	0.05893
U17, U25, U51, U58	U25	4	1	0.52444	0.72578	0.60459		U3, U11, U25, U28, U42	U3, U25, U11	5	3	0.21813	0.23814	0.18707		U3, U11, U14, U17, U25, U42, U51	U25, U3, U14, U11, U51	7	5	0.63229	0.77331	0.69006		U3, U7, U11, U17, U25, U42, U51, U58	U11, U25, U3, U7, U17, U42, U51	8	7	0.29191	0.20825	0.21478			U1, U5, U7, U18, U20, U45, U51, U58, U63	U7, U20, U1, U51, U58, U18	9	6	0.11721	0.80073	0.26447		U5, U7, U17, U18, U20, U42, U45	U45, U7, U20, U42, U5, U17	7	6	0.09229	0.14433	0.0589
U14, U17, U25, U42, U51	U25	5	1	0.52444	0.72578	0.60459		U3, U5, U11, U14, U25, U51	U25, U3, U11	6	3	0.21813	0.23814	0.18707		U3, U5, U7, U14, U17, U25, U28, U51	U25, U7, U3, U28, U5, U17, U51, U14	8	8	0.63229	0.77331	0.69006		U3, U7, U11, U14, U25, U28, U42, U45, U58	U3, U25, U11, U14, U45, U42	9	6	0.29191	0.20825	0.21478			U1, U7, U17, U20, U45, U63	U7, U20, U1, U63, U17	6	5	0.11937	0.78428	0.26443		U7, U14, U18, U20, U28, U42	U20, U7, U42, U18	6	4	0.15278	0.04536	0.05888
U14, U25, U28, U42, U58	U25	5	1	0.52444	0.72578	0.60459		U3, U11, U20, U25, U51, U58	U25, U3, U11	6	3	0.21813	0.23814	0.18707		U3, U5, U14, U17, U25, U28, U51, U58	U25, U3, U28, U51, U14, U17, U5	8	7	0.63229	0.77331	0.69006		U3, U5, U7, U11, U14, U17, U20, U25, U28, U42, U45, U51	U25, U3, U11, U7, U20, U45, U5, U42, U14, U17, U28, U51	12	12	0.26636	0.23505	0.21475			U1, U7, U20, U42, U51, U63	U7, U20, U1, U51, U63	6	5	0.11741	0.7989	0.26442		U7, U18, U20, U45, U51	U20, U7, U45, U18, U51	5	5	0.11859	0.07629	0.05887
U5, U14, U17, U25, U45, U51	U25	6	1	0.52444	0.72578	0.60459		U3, U5, U11, U14, U20, U25, U51	U25, U3, U11, U5	7	4	0.21813	0.23814	0.18707		U3, U7, U14, U20, U25, U42, U45, U51, U58	U25, U3, U7, U20	9	4	0.63229	0.77331	0.69006		U3, U7, U11, U17, U20, U25, U28, U42, U51	U3, U25, U20, U11, U7, U17, U42, U28	9	8	0.28532	0.21443	0.2147			U1, U5, U7, U14, U20, U45, U63	U7, U20, U1, U5, U45, U63	7	6	0.11789	0.79525	0.26441		U1, U5, U17, U20, U28, U42, U45, U58	U20, U45, U42, U1, U5, U17, U28, U58	8	8	0.09524	0.13196	0.05887
U5, U14, U17, U25, U42, U51, U58	U25	7	1	0.52444	0.72578	0.60459		U3, U11, U14, U20, U25, U51, U58	U25, U3, U11	7	3	0.21813	0.23814	0.18707		U3, U11, U14, U17, U20, U25, U28, U42, U58	U25, U3, U20, U28, U14, U11	9	6	0.63229	0.77331	0.69006		U3, U5, U11, U14, U17, U25, U42, U58	U25, U3, U11, U5, U42, U17	8	6	0.28936	0.21031	0.2146			U1, U5, U7, U14, U18, U20, U45, U51, U63	U7, U20, U1, U5, U14, U63, U18, U51, U45	9	9	0.11211	0.84095	0.26441		U1, U5, U7, U17, U18, U20, U28, U42, U45, U58	U20, U45, U1, U5, U17, U28, U18, U42, U58, U7	10	10	0.08788	0.16598	0.05877
U14, U17, U25, U28, U42, U45, U58	U25	7	1	0.52444	0.72578	0.60459		U3, U7, U11, U14, U17, U25, U51, U58	U25, U3, U11	8	3	0.21813	0.23814	0.18707		U3, U5, U11, U14, U17, U20, U25, U28, U42, U51	U3, U25, U20, U28, U14, U11, U5, U17, U51, U42	10	10	0.63229	0.77331	0.69006		U3, U7, U11, U17, U25, U28, U42, U45	U3, U25, U11, U7, U45, U42, U28	8	7	0.28936	0.21031	0.2146			U5, U7, U14, U17, U20, U28, U58	U7, U20, U28, U17, U58, U5, U14	7	7	0.12133	0.76965	0.26436		U7, U14, U17, U20, U42, U45, U51, U63	U20, U7, U17, U45, U63, U42, U51	8	7	0.10244	0.10825	0.05876
U5, U11, U14, U25, U42, U45, U51, U58	U25	8	1	0.52444	0.72578	0.60459		U3, U5, U11, U14, U20, U25, U28, U51, U58	U25, U3, U11	9	3	0.21813	0.23814	0.18707		U3, U14, U25, U28, U51	U3, U25, U28, U14	5	4	0.63363	0.77148	0.68999		U3, U5, U7, U11, U14, U25, U28, U42, U45, U58	U3, U25, U45, U5, U11, U7, U58, U42, U28	10	9	0.28936	0.21031	0.2146			U1, U5, U7, U17, U18, U20, U63	U7, U20, U1, U5, U18, U17	7	6	0.11409	0.8245	0.26434		U1, U5, U17, U18, U20, U28, U42, U45, U51, U63	U20, U45, U17, U1, U5, U28, U63, U51, U18, U42	10	10	0.08716	0.1701	0.05876
U3, U17, U25, U28, U45, U51	U25, U3, U28, U51	6	4	0.45618	0.83729	0.60456		U3, U7, U11, U17, U25, U42, U58	U25, U3, U11, U42	7	4	0.21178	0.24845	0.18706		U3, U14, U17, U25, U42, U45	U25, U3, U17, U45, U14	6	5	0.63363	0.77148	0.68999		U3, U11, U14, U17, U20, U25, U45	U3, U25, U11, U45, U20, U17	7	6	0.29041	0.20928	0.21458			U1, U7, U14, U18, U20, U42, U51, U58, U63	U7, U20, U1, U51, U58, U18	9	6	0.1193	0.78428	0.26433		U1, U7, U14, U18, U20, U42, U45, U58, U63	U20, U7, U45, U42, U63, U1, U58	9	7	0.09703	0.12474	0.05871
U3, U17, U20, U25, U28, U42, U45, U51	U25, U3, U28	8	3	0.45951	0.82998	0.60414		U3, U5, U7, U11, U17, U20, U25, U42, U45	U25, U3, U11, U45, U7, U42	9	6	0.19677	0.27629	0.18699		U3, U7, U14, U17, U25, U42, U51, U58	U25, U3, U7, U14, U17	8	5	0.63363	0.77148	0.68999		U3, U5, U11, U17, U25, U45, U51, U58	U3, U25, U11, U51, U45, U17, U5	8	7	0.29041	0.20928	0.21458			U1, U5, U7, U18, U20, U42, U45, U63	U7, U20, U1, U5, U42, U63	8	6	0.11616	0.80804	0.26432		U1, U7, U17, U20, U42, U45, U51	U20, U7, U45, U42, U17, U1	7	6	0.10391	0.10412	0.05869
U3, U5, U7, U17, U20, U25, U28, U42, U45, U58	U25, U3, U5, U28	10	4	0.45821	0.83181	0.60392		U3, U11, U17, U25, U28, U42, U45, U58	U25, U3, U45, U11, U42, U28	8	6	0.20521	0.25979	0.18697		U3, U5, U7, U14, U20, U25, U28, U42, U58	U25, U3, U7, U28, U42, U5, U20, U14	9	8	0.63363	0.77148	0.68999		U3, U5, U11, U25, U42, U45, U51, U58	U25, U3, U11, U45, U42, U5, U51, U58	8	8	0.29041	0.20928	0.21458			U1, U5, U7, U14, U18, U20, U58	U7, U20, U1, U5, U18	7	5	0.11475	0.81901	0.2643		U7, U14, U18, U20, U28, U51, U58	U7, U20, U28, U18	7	4	0.15225	0.04536	0.05869
U3, U7, U11, U14, U25, U28, U45	U3, U11, U25, U28, U7	7	5	0.44571	0.85558	0.60391		U3, U5, U11, U17, U20, U25, U28, U45	U25, U3, U11, U45, U17, U5, U28, U20	8	8	0.19865	0.27216	0.18687		U3, U7, U14, U25, U45	U25, U3, U7, U45	5	4	0.61088	0.80073	0.68997		U3, U5, U11, U14, U17, U20, U25, U28, U42	U25, U3, U11, U20, U5, U17, U42, U28	9	8	0.29041	0.20928	0.21458			U1, U7, U14, U18, U20, U42, U51	U7, U20, U1, U51, U42	7	5	0.11978	0.78062	0.2643		U1, U17, U18, U20, U28, U42, U45, U51, U63	U20, U45, U17, U1, U63, U28, U51, U18, U42	9	9	0.10345	0.10515	0.05865
U3, U5, U7, U14, U20, U25, U28, U58	U25, U3, U28, U7	8	4	0.45401	0.83912	0.60371		U3, U7, U11, U14, U25, U45	U25, U3, U11	6	3	0.21842	0.23711	0.18683		U3, U7, U17, U20, U25	U25, U3, U7, U20	5	4	0.61088	0.80073	0.68997		U3, U5, U11, U20, U25, U28, U58	U25, U3, U5, U11, U20, U58, U28	7	7	0.29258	0.20722	0.21457			U1, U5, U7, U14, U20, U42, U45, U51, U58, U63	U7, U20, U1, U45, U42	10	5	0.11978	0.78062	0.2643		U5, U7, U14, U20, U45, U51, U63	U7, U20, U45, U51	7	4	0.12623	0.06598	0.05864
U3, U5, U7, U14, U25, U28, U51	U25, U3, U28, U5	7	4	0.45347	0.83729	0.60263		U3, U7, U11, U20, U25, U42, U51	U25, U3, U11	7	3	0.21842	0.23711	0.18683		U3, U5, U7, U14, U20, U25, U58	U25, U3, U20, U7, U14, U5	7	6	0.61088	0.80073	0.68997		U3, U7, U11, U20, U25, U42, U51	U25, U3, U11, U42	7	4	0.29149	0.20825	0.21457			U1, U7, U14, U20, U45, U58	U7, U20, U1, U45, U58	6	5	0.11952	0.78245	0.26429		U1, U5, U7, U18, U20, U28, U45, U51	U20, U45, U7, U5, U1, U18, U28	8	7	0.09579	0.12887	0.05862
U3, U5, U7, U11, U14, U17, U25, U42, U45	U25, U3, U11, U7	9	4	0.44976	0.84278	0.60204		U3, U5, U11, U20, U25, U28, U51, U58	U25, U3, U11	8	3	0.21842	0.23711	0.18683		U3, U11, U14, U17, U25, U45, U58	U3, U11, U25, U58, U45, U14, U17	7	7	0.62482	0.78245	0.68993		U3, U5, U7, U11, U25, U45, U51, U58	U3, U25, U11, U51, U45, U5	8	6	0.29149	0.20825	0.21457			U1, U5, U7, U18, U20, U45, U51, U63	U7, U20, U1, U5, U18, U51	8	6	0.11427	0.82267	0.26427		U1, U7, U14, U20, U28, U45	U20, U7, U45, U1, U28	6	5	0.10727	0.09588	0.05861
U3, U11, U14, U25, U28, U42, U51, U58	U25, U3, U11, U28	8	4	0.44615	0.84826	0.6015		U3, U11, U17, U25, U28, U51	U25, U3, U11	6	3	0.21751	0.23814	0.18667		U3, U17, U20, U25, U28, U45, U51	U3, U25, U20, U28, U17, U51, U45	7	7	0.63499	0.76965	0.68993		U3, U11, U14, U20, U25, U42, U45, U58	U3, U25, U11, U42, U45, U20	8	6	0.29149	0.20825	0.21457			U1, U7, U14, U18, U20, U51, U58	U7, U20, U1, U51	7	4	0.11852	0.78976	0.26426		U7, U20, U28, U45, U51, U58	U7, U20, U45, U58	6	4	0.12524	0.06701	0.05859
U3, U7, U11, U17, U25, U42, U45	U25, U3, U11, U7, U17	7	5	0.44423	0.85192	0.60147		U3, U11, U14, U17, U25, U28, U42, U58	U25, U3, U11	8	3	0.21751	0.23814	0.18667		U3, U5, U14, U17, U25, U28, U42, U45, U51	U3, U25, U28, U17, U45	9	5	0.63499	0.76965	0.68993		U3, U11, U14, U25, U42, U45, U51, U58	U3, U25, U11, U45, U42	8	5	0.29258	0.20722	0.21457			U1, U7, U14, U18, U20, U28, U42	U7, U20, U1, U28, U18	7	5	0.1109	0.85009	0.26422		U1, U5, U7, U17, U20, U42, U45, U51, U63	U20, U45, U7, U5, U1, U63, U42, U17, U51	9	9	0.09441	0.13402	0.05859
U3, U5, U11, U20, U25, U28, U42, U45, U51, U58	U25, U3, U11, U28	10	4	0.44691	0.84644	0.60137		U3, U7, U11, U14, U17, U25, U28, U51	U25, U3, U7, U11, U28, U51	8	6	0.20455	0.25979	0.1865		U3, U17, U25, U45	U3, U25	4	2	0.63636	0.76782	0.68986		U3, U5, U7, U11, U20, U25, U28, U42, U51, U58	U25, U3, U11, U5, U42, U20	10	6	0.29149	0.20825	0.21457			U5, U7, U17, U20, U28, U42, U45, U51, U58, U63	U7, U20, U28, U17, U51, U58	10	6	0.12146	0.76782	0.26418		U1, U7, U14, U17, U18, U20, U42, U45, U63	U20, U45, U7, U18, U63, U17, U42, U1, U14	9	9	0.08682	0.17113	0.05856
U3, U7, U20, U25, U28, U45, U51	U3, U25, U28	7	3	0.45455	0.83181	0.60132		U3, U11, U14, U20, U25	U25, U3, U11	5	3	0.21461	0.24227	0.18646		U3, U5, U17, U25, U45, U51, U58	U25, U3, U17, U5	7	4	0.63636	0.76782	0.68986		U3, U7, U11, U17, U20, U25, U28, U45, U51, U58	U3, U25, U11, U20, U45, U17, U7, U51	10	8	0.29149	0.20825	0.21457			U1, U5, U7, U17, U18, U20	U7, U20, U1, U17, U5	6	5	0.11559	0.8117	0.26417		U7, U17, U18, U20, U42, U45, U63	U20, U7, U45, U17, U63, U18, U42	7	7	0.1067	0.09691	0.05853
U3, U5, U11, U14, U17, U20, U25, U28, U51, U58	U25, U3, U11, U20, U28	10	5	0.44381	0.85192	0.60116		U3, U11, U17, U20, U25, U28, U42, U51	U25, U3, U11, U42, U51	8	5	0.21332	0.24433	0.18644		U3, U7, U11, U17, U20, U25, U42, U45	U25, U3, U7, U20, U11	8	5	0.61891	0.78976	0.68979		U3, U11, U14, U17, U20, U25, U28, U45, U51, U58	U3, U25, U11, U20, U45, U17, U51, U58	10	8	0.29149	0.20825	0.21457			U1, U7, U14, U18, U20, U28, U58, U63	U20, U7, U28, U1, U63, U18, U58	8	7	0.1113	0.84644	0.26416		U1, U7, U18, U20, U42, U45	U20, U7, U42, U1, U18, U45	6	6	0.1187	0.07526	0.05852
U3, U5, U14, U25, U58	U25, U3	5	2	0.45918	0.82267	0.60111		U3, U7, U11, U25, U28, U51	U25, U3, U11	6	3	0.2178	0.23711	0.18643		U3, U5, U7, U20, U25, U45, U58	U25, U3, U45, U20, U5, U7	7	6	0.62739	0.77879	0.68976		U3, U11, U17, U20, U25, U28, U42, U45, U51, U58	U11, U25, U3, U42, U20, U45, U17, U58, U51, U28	10	10	0.28691	0.21237	0.21444			U1, U7, U20, U45	U7, U1, U20, U45	4	4	0.11746	0.79707	0.26412		U5, U7, U14, U18, U20, U28, U45, U51, U63	U20, U7, U45, U5, U18, U28, U51, U63	9	8	0.10103	0.11134	0.05852
U3, U5, U11, U14, U25, U28, U42, U45, U51, U58	U3, U11, U25, U28, U5	10	5	0.44265	0.85375	0.601		U3, U7, U11, U14, U17, U25, U28, U42, U45, U51, U58	U3, U11, U45, U25, U42	11	5	0.20062	0.26701	0.18641		U3, U5, U7, U11, U17, U25, U28, U42, U45, U51	U3, U25, U11, U45, U28, U7, U51, U5	10	8	0.62014	0.78793	0.68969		U3, U11, U17, U20, U25, U42, U45, U51	U3, U11, U25, U20, U42, U45, U51	8	7	0.28792	0.21134	0.21441			U1, U7, U17, U20, U42	U7, U1, U20, U17	5	4	0.12065	0.77331	0.26411		U1, U5, U7, U20, U28, U45, U58	U20, U7, U45, U1	7	4	0.12598	0.06598	0.05851
U3, U7, U14, U17, U25, U28	U25, U3, U28, U7, U17	6	5	0.45158	0.83547	0.60059		U3, U7, U11, U14, U20, U25, U51, U58	U25, U3, U11, U20, U7	8	5	0.21313	0.24433	0.18631		U3, U20, U25, U45, U58	U25, U3, U20	5	3	0.64198	0.76051	0.68965		U3, U5, U7, U11, U17, U20, U25, U28, U42	U3, U25, U11, U20, U17, U42, U5, U28	9	8	0.28792	0.21134	0.21441			U1, U5, U7, U20, U42, U45, U51	U7, U20, U1, U45, U42	7	5	0.11939	0.78245	0.26409		U5, U7, U18, U20, U58	U20, U7, U5, U18	5	4	0.15172	0.04536	0.0585
U3, U7, U11, U14, U20, U25, U28, U45, U51, U58	U25, U3, U11, U20, U58, U45, U7, U28	10	8	0.43814	0.86106	0.60039		U3, U5, U17, U20, U25, U45, U51	U25, U3, U45	7	3	0.27127	0.17423	0.18621		U3, U7, U11, U17, U25, U28, U45, U51	U3, U25, U7, U17, U28, U11, U51	8	7	0.60354	0.80987	0.68963		U3, U5, U11, U17, U25, U28, U45, U58	U3, U25, U11, U45, U5, U17, U28, U58	8	8	0.28895	0.21031	0.21439			U1, U5, U7, U14, U18, U20, U45, U51, U58, U63	U20, U7, U1, U63, U51, U58, U18, U5	10	8	0.11302	0.83181	0.26407		U5, U7, U14, U18, U20, U58	U20, U7, U18, U5	6	4	0.15172	0.04536	0.0585
U3, U11, U14, U17, U25, U28, U58	U25, U3, U11, U28	7	4	0.44638	0.84461	0.60029		U3, U14, U17, U20, U25, U42, U45, U51, U58	U25, U3, U45	9	3	0.27127	0.17423	0.18621		U3, U5, U7, U14, U20, U25, U42	U3, U25, U7, U14, U20, U5	7	6	0.62139	0.78611	0.68959		U3, U5, U11, U17, U20, U25, U42, U51, U58	U11, U25, U3, U17, U20, U42, U5, U51, U58	9	9	0.28895	0.21031	0.21439			U1, U7, U17, U18, U20, U42, U58, U63	U7, U20, U1, U18, U17, U63	8	6	0.11573	0.80987	0.26401		U5, U7, U17, U20, U42, U45, U51	U7, U20, U45, U42, U5, U17, U51	7	7	0.09057	0.15052	0.0585
U3, U7, U14, U17, U25, U28, U42, U45, U51	U25, U3, U45, U14, U7, U28	9	6	0.44671	0.84278	0.59985		U3, U5, U11, U14, U25, U45, U51	U3, U11, U45, U25	7	4	0.20031	0.26701	0.18619		U3, U5, U14, U17, U25, U45, U58	U3, U25, U14, U45	7	4	0.63001	0.77514	0.68959		U3, U5, U7, U11, U14, U25, U28, U45	U3, U25, U11, U45, U5, U28, U7	8	7	0.29	0.20928	0.21437			U1, U5, U7, U14, U17, U20, U42, U51, U63	U7, U20, U1, U5, U42, U63, U17, U51	9	8	0.11253	0.83547	0.26401		U7, U14, U18, U20, U28, U42, U51, U58	U20, U7, U18, U28	8	4	0.15172	0.04536	0.0585
U3, U5, U7, U11, U17, U20, U25, U28, U51	U25, U3, U11, U20, U28, U5	9	6	0.44057	0.85375	0.59947		U3, U7, U17, U25, U45	U25, U3, U45	5	3	0.27229	0.1732	0.18613		U3, U7, U11, U14, U17, U25, U28, U58	U3, U25, U11, U7, U28, U14	8	6	0.63001	0.77514	0.68959		U3, U5, U11, U14, U17, U25, U51, U58	U3, U25, U11, U5, U17, U58, U14	8	7	0.29	0.20928	0.21437			U1, U5, U7, U14, U17, U20, U42, U45, U58	U7, U20, U1, U17, U58, U5	9	6	0.11595	0.80804	0.26399		U7, U17, U20, U28, U42, U45, U51, U63	U20, U45, U7, U42, U28, U17, U63	8	7	0.10406	0.10309	0.0585
U3, U5, U7, U11, U25, U28, U51, U58	U25, U3, U11, U28, U7	8	5	0.44087	0.85192	0.59902		U3, U7, U14, U25, U45, U58	U25, U3, U45	6	3	0.27229	0.1732	0.18613		U3, U7, U11, U17, U20, U25, U28, U51, U58	U25, U3, U11, U20, U7, U28, U58	9	7	0.63001	0.77514	0.68959		U3, U7, U11, U20, U25, U28, U45	U25, U3, U11, U45, U7, U20, U28	7	7	0.29107	0.20825	0.21436			U1, U7, U18, U20, U51	U7, U20, U1, U51, U18	5	5	0.11736	0.79707	0.26397		U1, U5, U7, U17, U18, U20, U42, U45, U58, U63	U20, U7, U45, U63, U42, U1, U58	10	7	0.10324	0.10515	0.05849
U5, U11, U25, U28	U25, U11	4	2	0.50372	0.74223	0.59862		U3, U11, U14, U17, U20, U25, U28, U42	U3, U11, U25, U42, U28	8	5	0.20912	0.25052	0.18608		U3, U11, U14, U20, U25, U28, U42, U51, U58	U25, U11, U3, U20, U51, U28, U14	9	7	0.63001	0.77514	0.68959		U3, U5, U11, U14, U25, U42, U45, U51, U58	U11, U25, U3, U45, U42, U5, U51	9	7	0.28552	0.2134	0.21426			U1, U5, U7, U18, U20, U45, U58	U7, U20, U1, U18, U5	7	5	0.11617	0.80622	0.26397		U1, U5, U7, U17, U20, U28, U45, U51, U63	U20, U45, U17, U5, U7, U1, U63, U51, U28	9	9	0.09186	0.14433	0.05848
U11, U14, U25, U28, U42	U25, U11	5	2	0.50372	0.74223	0.59862		U3, U11, U25, U42, U45, U51	U3, U25, U11, U45, U42	6	5	0.20615	0.25567	0.18604		U3, U5, U7, U11, U14, U25, U28, U45, U51, U58	U3, U7, U25, U28, U11, U45, U14, U51, U5	10	9	0.63001	0.77514	0.68959		U3, U7, U11, U14, U20, U25, U42, U45, U58	U3, U25, U11, U45, U42, U7, U20	9	7	0.28651	0.21237	0.21423			U5, U7, U17, U20, U28, U42, U51, U58, U63	U7, U20, U28, U17, U51, U58	9	6	0.12132	0.76782	0.26397		U1, U7, U14, U20, U28, U42, U45	U20, U45, U7, U42, U1, U28	7	6	0.10443	0.10206	0.05847
U5, U11, U25, U42, U45, U58	U25, U11	6	2	0.50372	0.74223	0.59862		U3, U5, U11, U25, U28, U42, U45, U51	U25, U3, U11, U45, U42, U51, U28	8	7	0.19255	0.28247	0.18601		U3, U7, U20, U25, U28, U58	U25, U3, U20, U28	6	4	0.64486	0.75686	0.68956		U3, U5, U7, U11, U14, U25, U58	U11, U25, U3, U7, U5	7	5	0.28854	0.21031	0.21418			U1, U7, U14, U18, U20, U45, U51, U63	U20, U7, U1, U18, U63, U51	8	6	0.11733	0.79707	0.26392		U7, U14, U17, U18, U20, U28, U45	U20, U45, U7, U17, U28	7	5	0.125	0.06701	0.05847
U11, U14, U25, U42, U51, U58	U25, U11	6	2	0.50372	0.74223	0.59862		U3, U7, U11, U14, U25, U58	U25, U3, U11	6	3	0.21768	0.23608	0.18592		U3, U5, U14, U25	U25, U3, U14, U5	4	4	0.63134	0.77331	0.68952		U3, U5, U7, U11, U14, U25, U42, U45, U51, U58	U3, U25, U11, U42, U5, U45, U51	10	7	0.28854	0.21031	0.21418			U1, U5, U7, U17, U20, U42, U45, U51, U58	U7, U20, U1, U5, U17, U51	9	6	0.1152	0.81353	0.2639		U1, U5, U7, U14, U20, U28, U45, U51, U58, U63	U7, U20, U45, U1, U28, U51	10	6	0.10702	0.09588	0.05843
U3, U5, U7, U11, U14, U25, U28, U42, U51, U58	U25, U3, U11, U7, U28, U5	10	6	0.44118	0.85009	0.59856		U3, U7, U11, U14, U25, U28, U42	U25, U3, U11	7	3	0.21768	0.23608	0.18592		U3, U14, U25, U51	U25, U3, U14, U51	4	4	0.63134	0.77331	0.68952		U3, U7, U11, U14, U17, U25, U28	U3, U25, U11, U17, U7, U28	7	6	0.28959	0.20928	0.21417			U1, U7, U14, U17, U18, U20, U45, U58, U63	U7, U1, U20, U17, U14, U63, U45, U58	9	8	0.11404	0.82267	0.2639		U1, U14, U17, U18, U20, U28, U45, U51, U58, U63	U45, U20, U17, U1, U51, U63, U28, U18	10	8	0.10313	0.10515	0.05841
U3, U5, U7, U11, U14, U17, U25, U28, U42, U45, U51, U58	U25, U3, U11, U14, U7	12	5	0.44118	0.85009	0.59856		U3, U5, U7, U11, U14, U17, U20, U25, U58	U25, U3, U11, U7, U5, U20	9	6	0.20819	0.25155	0.18584		U3, U17, U25, U58	U25, U3	4	2	0.63134	0.77331	0.68952		U3, U5, U7, U11, U14, U25, U45, U51	U3, U11, U25, U5, U45, U7	8	6	0.28959	0.20928	0.21417			U1, U7, U14, U18, U20, U28, U42, U58	U7, U20, U28, U1, U18	8	5	0.11048	0.85192	0.26388		U1, U5, U7, U17, U18, U20, U45, U51	U7, U45, U20, U17, U5, U1, U51	8	7	0.09156	0.14536	0.0584
U3, U7, U17, U20, U25, U28, U51, U58	U25, U3, U7, U28	8	4	0.44848	0.83547	0.59837		U3, U7, U11, U17, U20, U25, U42, U45, U58	U25, U3, U11, U45, U20, U42	9	6	0.19371	0.27938	0.18579		U3, U5, U25, U42, U51	U25, U3, U5, U51	5	4	0.63134	0.77331	0.68952		U3, U5, U11, U17, U25, U58	U25, U3, U11, U5, U17	6	5	0.29065	0.20825	0.21415			U1, U5, U7, U14, U17, U18, U20, U28, U42, U51, U63	U7, U20, U1, U28, U5, U18, U51, U42, U17	11	9	0.10527	0.89762	0.26388		U1, U14, U18, U20, U28, U42, U45, U58	U20, U45, U1, U42, U28	8	5	0.12069	0.07216	0.05838
U3, U17, U20, U25, U28, U45, U51, U58	U25, U3, U28, U45, U20	8	5	0.44848	0.83547	0.59837		U3, U11, U25, U45	U3, U11, U45, U25	4	4	0.19954	0.26701	0.18562		U3, U5, U14, U20, U25, U51	U3, U25, U14, U51, U20	6	5	0.63134	0.77331	0.68952		U3, U11, U14, U17, U20, U25, U28, U45, U51	U11, U25, U3, U51, U45, U20, U28	9	7	0.29065	0.20825	0.21415			U1, U7, U14, U18, U20, U28	U7, U20, U28, U1, U18	6	5	0.11045	0.85192	0.26384		U1, U5, U7, U14, U20, U28, U42, U45, U58, U63	U20, U45, U7, U42, U5, U1, U28, U63, U14	10	9	0.09108	0.14742	0.05837
U5, U11, U14, U17, U25, U45, U51, U58	U25, U11	8	2	0.50436	0.7404	0.59826		U3, U5, U11, U14, U17, U20, U25, U28, U42, U45, U58	U25, U3, U45, U11, U28, U42	11	6	0.20442	0.25773	0.18562		U3, U5, U17, U25, U45, U58	U25, U3	6	2	0.63134	0.77331	0.68952		U3, U5, U11, U25, U42, U45, U51	U3, U25, U11, U45, U42, U5	7	6	0.28814	0.21031	0.21398			U1, U5, U7, U14, U18, U20, U42, U63	U7, U20, U1, U5, U18	8	5	0.11654	0.80256	0.2638		U5, U7, U18, U20, U28, U42, U45, U58, U63	U20, U7, U42, U45, U5, U28, U63, U18	9	8	0.0915	0.14536	0.05834
U3, U5, U14, U17, U20, U25, U28, U51	U25, U3, U5, U17, U51	8	5	0.45005	0.83181	0.59812		U3, U5, U7, U11, U25, U28, U58	U25, U3, U11	7	3	0.21389	0.24124	0.18557		U3, U7, U20, U25, U45, U51	U3, U25, U20, U45, U51, U7	6	6	0.63134	0.77331	0.68952		U3, U5, U7, U11, U14, U25, U28, U51, U58	U3, U11, U25, U7, U5, U14, U58, U28	9	8	0.28814	0.21031	0.21398			U1, U5, U7, U17, U20, U42, U51, U58	U7, U20, U1, U5, U51, U17	8	6	0.11654	0.80256	0.2638		U1, U5, U18, U20, U45, U51, U63	U20, U45, U5, U1, U63, U51, U18	7	7	0.10509	0.1	0.05833
U3, U5, U7, U11, U14, U20, U25, U28	U25, U3, U11, U28, U7	8	5	0.4385	0.85375	0.59796		U3, U7, U11, U14, U17, U20, U25, U28, U42, U45, U58	U25, U3, U45, U42, U11, U20	11	6	0.19477	0.27629	0.18548		U3, U5, U11, U25, U45, U51, U58	U3, U25, U45, U11, U51, U5	7	6	0.63134	0.77331	0.68952		U3, U5, U11, U14, U25, U28, U42	U3, U11, U25, U28, U5, U42, U14	7	7	0.28917	0.20928	0.21396			U1, U5, U7, U14, U20, U42, U51, U63	U7, U20, U1, U5, U51, U63	8	6	0.11724	0.79707	0.26378		U1, U5, U7, U14, U18, U20, U28, U45, U51, U58	U20, U7, U45, U14, U5, U1, U51, U28, U58, U18	10	10	0.09018	0.15155	0.05832
U3, U7, U14, U25, U28, U45, U51	U3, U25, U7, U28	7	4	0.44487	0.84095	0.59784		U3, U11, U17, U20, U25, U28, U42, U45, U58	U3, U25, U45, U11, U28, U58	9	6	0.19923	0.26701	0.1854		U3, U5, U14, U17, U25, U28, U45, U51	U3, U25, U28, U5, U14, U17, U45	8	7	0.63134	0.77331	0.68952		U3, U5, U7, U11, U14, U17, U20, U25, U42, U58	U11, U25, U3, U7, U42, U20, U5, U17	10	8	0.29023	0.20825	0.21394			U1, U5, U7, U18, U20, U45, U51	U7, U20, U1, U5, U18, U51	7	6	0.11305	0.82998	0.26376		U1, U7, U20, U45	U20, U45, U7, U1	4	4	0.10549	0.09897	0.05831
U3, U7, U17, U25, U28, U42, U51, U58	U3, U25, U7, U28	8	4	0.44563	0.83912	0.5977		U3, U5, U11, U14, U17, U25, U28, U45, U58	U25, U3, U11, U5, U45, U28	9	6	0.19803	0.26907	0.18528		U3, U11, U14, U20, U25, U28, U42, U45	U3, U25, U20, U28, U45, U11	8	6	0.63134	0.77331	0.68952		U3, U5, U11, U17, U20, U25, U45	U3, U25, U11, U20, U45, U5, U17	7	7	0.26932	0.2299	0.21393			U1, U7, U18, U20, U28, U42, U45, U63	U7, U20, U1, U28, U18	8	5	0.11061	0.85009	0.26374		U5, U7, U18, U20, U42, U45, U51, U58	U20, U7, U45, U42, U5, U58, U51, U18	8	8	0.09168	0.14433	0.0583
U3, U7, U11, U17, U25, U28, U42, U51	U25, U3, U11, U7	8	4	0.44065	0.84826	0.5975		U3, U5, U11, U14, U20, U25, U42, U45, U51, U58	U25, U3, U11, U45, U42	10	5	0.20324	0.25876	0.18518		U3, U11, U14, U17, U25, U28, U45, U51, U58	U25, U3, U11, U28, U51, U14, U45, U17	9	8	0.63134	0.77331	0.68952		U3, U11, U14, U17, U25, U42, U51	U25, U3, U11, U42, U17, U51, U14	7	7	0.2913	0.20722	0.21393			U1, U7, U18, U20, U42, U45, U51, U58	U7, U20, U1, U51	8	4	0.11792	0.79159	0.26372		U7, U20, U42, U51, U63	U20, U7, U42, U63	5	4	0.15302	0.04433	0.05829
U3, U7, U14, U25, U28	U25, U3, U28, U14	5	4	0.44673	0.83547	0.59711		U3, U7, U11, U14, U17, U25, U45, U51	U25, U3, U11, U45	8	4	0.20479	0.25567	0.18509		U3, U5, U11, U25, U45	U3, U25, U11, U45, U5	5	5	0.62264	0.78428	0.68949		U3, U11, U14, U17, U25, U42, U51, U58	U3, U25, U11, U42, U17, U14	8	6	0.28671	0.21134	0.2138			U1, U5, U7, U14, U20, U42, U45, U58	U7, U20, U1, U5, U45, U58, U42, U14	8	8	0.11345	0.82633	0.26369		U7, U20, U42, U51, U58, U63	U20, U7, U63, U42	6	4	0.15302	0.04433	0.05829
U3, U5, U11, U14, U17, U20, U25, U28, U42, U51	U25, U3, U11, U42, U14, U5, U28	10	7	0.43909	0.85009	0.59704		U3, U5, U11, U20, U25, U45, U51	U25, U3, U11, U45	7	4	0.2041	0.2567	0.185		U3, U25	U25, U3	2	2	0.63268	0.77148	0.68945		U3, U5, U7, U11, U14, U20, U25, U28, U42, U51, U58	U11, U25, U3, U42, U5, U20, U7, U58	11	8	0.28773	0.21031	0.21377			U1, U7, U14, U20, U42, U51	U7, U20, U1	6	3	0.11837	0.78793	0.26367		U5, U14, U17, U18, U20, U42, U45, U51, U58, U63	U20, U45, U17, U42, U63, U51, U58, U18	10	8	0.09384	0.13505	0.05829
U3, U5, U7, U11, U14, U25, U42	U25, U3, U11, U7	7	4	0.43523	0.85375	0.59555		U3, U5, U7, U11, U14, U25, U42, U51	U25, U3, U11, U42, U5, U51	8	6	0.19907	0.26598	0.1849		U3, U5, U11, U17, U20, U25	U25, U3, U11, U20, U5	6	5	0.63268	0.77148	0.68945		U3, U11, U14, U25, U28, U51	U25, U3, U11	6	3	0.28876	0.20928	0.21375			U1, U7, U17, U18, U20, U51, U58, U63	U7, U20, U1, U17, U51	8	5	0.11741	0.79525	0.26367		U1, U5, U7, U14, U20, U28, U45, U58, U63	U20, U45, U7, U1, U5, U28, U58, U63	9	8	0.09744	0.12165	0.05828
U3, U5, U7, U20, U25, U28, U51	U25, U3, U28	7	3	0.44608	0.83181	0.59527		U3, U11, U20, U25, U42, U45	U25, U3, U11, U45, U42, U20	6	6	0.19543	0.2732	0.18486		U3, U5, U14, U20, U25, U42, U58	U25, U3, U5, U20, U58, U14	7	6	0.63268	0.77148	0.68945		U3, U7, U11, U14, U17, U25, U28, U58	U3, U11, U25, U17, U14, U7, U28	8	7	0.28876	0.20928	0.21375			U1, U7, U20, U42, U51	U7, U1, U20, U51	5	4	0.11762	0.79342	0.26362		U1, U5, U7, U14, U17, U20, U42, U45, U58, U63	U20, U14, U45, U7, U42, U5, U1, U17, U63, U58	10	10	0.09594	0.1268	0.05826
U3, U11, U14, U25, U28, U42, U45, U58	U25, U3, U11, U28, U14	8	5	0.43662	0.85009	0.59523		U3, U7, U11, U14, U25, U42, U51	U25, U3, U11, U7, U42, U51	7	6	0.20309	0.25773	0.18468		U3, U7, U20, U25, U28, U42, U51	U3, U25, U20, U7, U28, U51	7	6	0.63268	0.77148	0.68945		U3, U5, U7, U11, U25, U28, U45, U58	U3, U25, U11, U7, U45, U5, U58	8	7	0.28981	0.20825	0.21373			U1, U7, U18, U20, U42, U51, U58	U7, U20, U1	7	3	0.1181	0.78976	0.26362		U1, U7, U17, U20, U42, U45, U58, U63	U7, U20, U45, U42, U1, U17, U63	8	7	0.10448	0.10103	0.05819
U3, U7, U11, U25, U28	U3, U11, U25, U7, U28	5	5	0.43373	0.85558	0.59512		U3, U5, U11, U17, U25, U42, U45, U58	U25, U3, U11, U45, U42, U5	8	6	0.19514	0.2732	0.18465		U3, U14, U17, U20, U25, U28, U42, U45, U51	U25, U3, U20, U51, U28, U45	9	6	0.63268	0.77148	0.68945		U3, U5, U11, U25, U28, U51, U58	U11, U25, U3, U5	7	4	0.29088	0.20722	0.21372			U1, U5, U7, U14, U18, U20, U58, U63	U7, U20, U1, U5, U18, U58	8	6	0.11431	0.81901	0.26361		U1, U7, U17, U20, U28, U45, U58, U63	U7, U45, U20, U1, U58, U63, U28	8	7	0.1071	0.09485	0.05816
U3, U5, U7, U11, U25, U28, U45, U51, U58	U25, U3, U11, U7, U28	9	5	0.43373	0.85558	0.59512		U3, U5, U7, U11, U14, U20, U25, U28, U42, U45, U51	U25, U3, U11, U45, U42, U51	11	6	0.19444	0.27423	0.1845		U3, U7, U11, U17, U20, U25, U28, U45	U25, U11, U20, U28, U3, U45, U7	8	7	0.62391	0.78245	0.6894		U3, U11, U14, U17, U20, U25, U28, U42, U51, U58	U3, U25, U11, U20, U17, U42, U51, U14, U28, U58	10	10	0.28532	0.21237	0.21362			U1, U5, U7, U14, U17, U20, U28, U42, U45, U51	U7, U20, U1, U28, U14, U5, U17, U51	10	8	0.10818	0.8702	0.2636		U1, U14, U20, U28, U45, U51	U20, U45, U1, U51, U28	6	5	0.12186	0.0701	0.05815
U3, U5, U7, U17, U20, U25, U28, U42, U45	U25, U3, U28, U7	9	4	0.44177	0.83912	0.59491		U3, U5, U7, U11, U14, U25, U58	U25, U3, U11, U7	7	4	0.21279	0.24021	0.18442		U3, U7, U17, U20, U25, U42, U58	U25, U3, U20, U7	7	4	0.63404	0.76965	0.68938		U3, U11, U14, U17, U20, U25, U28, U42, U45	U25, U3, U11, U20, U45, U28, U42, U17, U14	9	9	0.2705	0.22784	0.21357			U1, U7, U14, U17, U20, U42, U45, U63	U7, U1, U20, U45	8	4	0.11807	0.78976	0.26357		U1, U7, U17, U20, U42, U45	U20, U45, U7, U1, U17, U42	6	6	0.09758	0.12062	0.05814
U3, U5, U11, U14, U17, U25	U25, U3, U11, U14	6	4	0.43691	0.84826	0.59477		U3, U5, U11, U14, U17, U25, U45, U51, U58	U25, U3, U11, U45	9	4	0.20378	0.25567	0.18438		U3, U14, U20, U25, U42, U45, U58	U25, U14, U3, U20, U58	7	5	0.63404	0.76965	0.68938		U3, U5, U11, U14, U25, U28, U45	U3, U25, U11, U45, U5, U28	7	6	0.28835	0.20928	0.21354			U1, U7, U14, U17, U20, U28, U58, U63	U7, U20, U28, U1, U17, U58, U14	8	7	0.10816	0.8702	0.26356		U1, U5, U7, U18, U20, U42, U45	U20, U7, U45, U42, U1, U5, U18	7	7	0.10399	0.10206	0.05814
U3, U5, U7, U11, U14, U17, U25	U25, U3, U11, U14	7	4	0.43691	0.84826	0.59477		U3, U5, U7, U11, U20, U25, U28, U51	U25, U3, U11, U28	8	4	0.21324	0.23918	0.1843		U3, U5, U14, U25, U28, U45, U51, U58	U3, U25, U14, U28, U45	8	5	0.63404	0.76965	0.68938		U3, U7, U11, U17, U25, U28, U42, U51, U58	U3, U25, U11, U17, U42, U51	9	6	0.28835	0.20928	0.21354			U1, U5, U7, U14, U17, U18, U20, U51, U63	U7, U20, U1, U17, U5	9	5	0.11542	0.80987	0.26353		U1, U7, U14, U17, U20, U45	U7, U45, U20, U17, U1	6	5	0.10124	0.10928	0.05812
U3, U5, U20, U25, U28, U45, U51	U3, U25, U28	7	3	0.44251	0.83729	0.59476		U3, U5, U7, U11, U14, U20, U25, U28, U42, U58	U25, U3, U42, U11, U28	10	5	0.20032	0.26186	0.18426		U3, U5, U11, U17, U20, U25, U42, U58	U3, U25, U11, U20, U5	8	5	0.6354	0.76782	0.68931		U3, U11, U14, U25, U42, U58	U25, U3, U11, U42	6	4	0.2894	0.20825	0.21352			U1, U5, U7, U20, U51	U7, U20, U1	5	3	0.11852	0.78611	0.26352		U1, U5, U7, U20, U42, U45, U51, U63	U20, U7, U45, U42, U5, U1, U63	8	7	0.09606	0.12577	0.05811
U3, U5, U7, U14, U25, U28, U45, U58	U25, U3, U28, U7	8	4	0.44434	0.83181	0.59402		U3, U7, U11, U14, U20, U25, U42, U45, U51, U58	U3, U45, U25, U11	10	4	0.20063	0.26082	0.1841		U3, U5, U7, U11, U14, U25, U28, U42, U45, U51, U58	U7, U25, U42, U3, U28, U11, U45, U14, U58, U51, U5	11	11	0.6069	0.80439	0.68921		U3, U5, U7, U11, U25, U42, U51	U3, U25, U11, U42, U5, U51	7	6	0.2894	0.20825	0.21352			U1, U7, U17, U18, U20, U45, U51, U63	U7, U20, U1, U17, U45, U51	8	6	0.11334	0.82633	0.2635		U1, U7, U14, U20, U45, U58, U63	U20, U45, U7, U1, U63, U58	7	6	0.11053	0.08763	0.05809
U3, U5, U14, U17, U20, U25, U28, U45, U51, U58	U3, U25, U45, U14, U5	10	5	0.43709	0.84461	0.59354		U3, U5, U11, U20, U25, U42	U3, U11, U25	6	3	0.2074	0.24845	0.18409		U3, U5, U11, U14, U25, U28, U42, U58	U3, U25, U58, U11, U28, U42, U14, U5	8	8	0.62777	0.77697	0.68914		U3, U7, U11, U20, U25, U42, U51, U58	U3, U25, U7, U11, U20, U42, U51	8	7	0.2894	0.20825	0.21352			U1, U7, U18, U20, U42, U45, U58, U63	U7, U20, U1, U18, U42, U63	8	6	0.11402	0.82084	0.2635		U5, U7, U17, U20, U28, U42, U45, U51, U58	U20, U7, U45, U17, U5, U58, U28, U51	9	8	0.10272	0.10515	0.05809
U3, U5, U7, U11, U14, U25, U28, U45	U25, U3, U11, U7, U28	8	5	0.43556	0.84644	0.5931		U3, U7, U11, U20, U25, U45, U58	U25, U3, U11, U45	7	4	0.20363	0.25464	0.18388		U3, U7, U11, U17, U25, U28, U42, U45	U25, U3, U7, U11, U45, U42, U28	8	7	0.62777	0.77697	0.68914		U3, U7, U11, U17, U20, U25, U28, U42, U45, U58	U7, U11, U25, U3, U45, U28, U42, U17, U20	10	9	0.27399	0.22371	0.21344			U5, U7, U17, U20, U28, U45, U51, U63	U7, U20, U28, U5, U45, U63, U17	8	7	0.1195	0.77879	0.2635		U1, U17, U18, U20, U42, U45, U58	U20, U45, U42, U18, U1	7	5	0.11793	0.07526	0.05807
U3, U5, U25, U28, U42, U45, U51	U25, U3, U28	7	3	0.44069	0.83547	0.59276		U3, U11, U14, U25, U28, U45, U51, U58	U25, U3, U11, U45	8	4	0.20295	0.25567	0.18379		U3, U5, U14, U17, U20, U25	U25, U3, U20, U14, U5	6	5	0.6304	0.77331	0.68898		U3, U5, U11, U20, U25, U45, U58	U25, U3, U11, U45, U20, U5	7	6	0.27205	0.22577	0.21341			U1, U5, U7, U17, U20, U45	U1, U7, U20, U17, U5	6	5	0.11447	0.81718	0.26349		U1, U14, U17, U20, U28, U42, U45, U51, U58, U63	U45, U20, U1, U28, U63	10	5	0.12165	0.0701	0.05803
U3, U11, U14, U20, U25, U28, U42, U45, U58	U25, U3, U11, U45	9	4	0.43585	0.84461	0.59263		U3, U5, U11, U14, U25, U28, U45, U58	U3, U11, U45, U25, U28	8	5	0.19953	0.26186	0.1837		U3, U20, U25, U42, U45, U51	U3, U25, U45, U51, U20	6	5	0.6304	0.77331	0.68898		U3, U5, U7, U11, U17, U25, U42, U45	U25, U3, U11, U7, U45, U42, U5, U17	8	8	0.27205	0.22577	0.21341			U1, U5, U7, U14, U18, U20, U45	U7, U20, U1, U18	7	4	0.11681	0.7989	0.26349		U1, U7, U14, U20, U45, U63	U20, U7, U1, U45, U63	6	5	0.10641	0.09588	0.058
U3, U7, U14, U25, U45, U51	U25, U3, U14, U7	6	4	0.43954	0.83729	0.59261		U3, U11, U25, U51	U25, U3, U11	4	3	0.21226	0.23918	0.18365		U3, U5, U14, U25, U28, U42, U45	U3, U25, U45, U14, U28	7	5	0.6304	0.77331	0.68898		U3, U7, U11, U17, U20, U25, U42	U3, U25, U11, U42, U20	7	5	0.28591	0.21134	0.21339			U1, U7, U14, U18, U20, U51	U7, U20, U1, U51, U18	6	5	0.11728	0.79525	0.26348		U1, U5, U7, U17, U20, U42, U45, U51, U58, U63	U20, U7, U42, U5, U45, U1, U63, U51, U58	10	9	0.09456	0.13093	0.058
U3, U14, U17, U20, U25, U28, U45, U58	U25, U3, U45, U28	8	4	0.44058	0.83364	0.59199		U3, U5, U11, U14, U25, U28, U51, U58	U25, U3, U11	8	3	0.21226	0.23918	0.18365		U3, U11, U14, U25, U28, U42, U51	U3, U25, U11, U14, U28, U42	7	6	0.6304	0.77331	0.68898		U3, U5, U11, U17, U25, U42, U51, U58	U3, U25, U11, U5, U17, U51, U42, U58	8	8	0.28167	0.21546	0.21334			U1, U5, U7, U14, U20, U45	U7, U20, U1, U45	6	4	0.11752	0.79342	0.26347		U1, U5, U7, U14, U20, U28, U42, U45, U51, U63	U20, U14, U7, U45, U5, U42, U1, U28, U63, U51	10	10	0.08532	0.17732	0.05797
U3, U5, U7, U11, U25, U28, U42, U51, U58	U25, U3, U11, U7, U28	9	5	0.42936	0.85558	0.59188		U3, U5, U7, U25, U58	U25, U3, U7	5	3	0.27303	0.16804	0.1836		U3, U17, U20, U25, U28, U42, U51	U3, U25, U17, U20, U51, U28	7	6	0.6304	0.77331	0.68898		U3, U7, U11, U17, U20, U25	U3, U25, U11	6	3	0.28898	0.20825	0.21332			U1, U7, U14, U18, U20, U42, U45, U58	U7, U20, U1, U42, U18	8	5	0.11871	0.78428	0.26343		U5, U7, U18, U20, U28, U42, U45	U45, U20, U7, U42, U5, U18	7	6	0.09928	0.11443	0.05795
U3, U5, U7, U14, U25, U42	U3, U25	6	2	0.44132	0.83181	0.59184		U3, U7, U14, U17, U25, U51	U25, U3, U7	6	3	0.27303	0.16804	0.1836		U3, U7, U11, U20, U25, U42, U45, U51	U20, U25, U45, U3, U11, U7, U51	8	7	0.6304	0.77331	0.68898		U3, U7, U11, U20, U25, U51	U3, U25, U11, U20	6	4	0.28898	0.20825	0.21332			U1, U5, U7, U20, U42, U51, U58	U7, U20, U1, U51, U42	7	5	0.11846	0.78611	0.26342		U1, U7, U17, U18, U20, U45, U51, U58, U63	U20, U45, U17, U7, U18, U1, U63, U51	9	8	0.09201	0.14124	0.05794
U3, U5, U14, U17, U25, U28, U42	U25, U3, U14, U28	7	4	0.43786	0.83729	0.59138		U3, U7, U14, U17, U20, U25, U28, U58	U25, U3, U7	8	3	0.27303	0.16804	0.1836		U3, U5, U7, U11, U14, U17, U25, U45, U51	U25, U11, U45, U14, U3, U7, U5, U51	9	8	0.6304	0.77331	0.68898		U3, U5, U7, U11, U14, U17, U20, U25, U28, U42, U58	U3, U25, U7, U11, U42, U20, U5, U17, U58	11	9	0.28453	0.21237	0.21322			U1, U7, U14, U18, U20, U45, U58, U63	U7, U20, U1, U18	8	4	0.11821	0.78793	0.26342		U1, U7, U18, U20, U42, U45, U51, U58	U20, U7, U45, U1, U42, U18, U51	8	7	0.10251	0.10515	0.05793
U3, U5, U14, U20, U25, U28, U42, U45	U25, U3, U14, U45, U5, U20	8	6	0.43271	0.84644	0.591		U3, U11, U14, U20, U25, U28, U45	U25, U3, U45, U20, U11, U28	7	6	0.19523	0.2701	0.18359		U3, U11, U14, U17, U20, U25, U28, U45, U58	U3, U25, U11, U28, U45, U20	9	6	0.62174	0.78428	0.68897		U3, U7, U11, U14, U17, U25, U28, U45, U51, U58	U3, U25, U11, U51, U28, U45, U14, U17	10	8	0.26803	0.2299	0.21321			U1, U7, U17, U18, U20, U28, U42	U7, U20, U1, U28, U18, U42	7	6	0.11019	0.85192	0.26341		U1, U5, U7, U14, U17, U20, U28, U42, U51, U58, U63	U7, U20, U5, U42, U17, U63, U1, U51, U28, U58	11	10	0.09001	0.15052	0.05793
U3, U7, U25, U28, U42, U45, U51	U25, U3, U7	7	3	0.43702	0.83729	0.59078		U3, U11, U14, U25, U45, U58	U25, U3, U45, U11, U58	6	5	0.19565	0.26907	0.18353		U3, U11, U25, U28, U58	U25, U28, U3, U58, U11	5	5	0.63174	0.77148	0.6889		U3, U11, U14, U25, U28, U42, U45	U3, U11, U14, U25, U45, U42	7	6	0.28652	0.21031	0.21316			U1, U5, U7, U14, U18, U20, U42, U45, U58	U7, U20, U1, U42	9	4	0.11818	0.78793	0.26337		U1, U18, U20, U28, U42, U45, U63	U45, U20, U42, U63, U1, U18, U28	7	7	0.09584	0.12577	0.05791
U3, U5, U20, U25, U45, U51	U25, U3, U20	6	3	0.44078	0.82998	0.59077		U3, U5, U7, U14, U25, U28, U51	U25, U3, U7	7	3	0.27411	0.16701	0.18353		U3, U7, U14, U17, U20, U25, U45	U25, U3, U20, U14, U45	7	5	0.63174	0.77148	0.6889		U3, U11, U14, U17, U25, U28, U42, U51, U58	U3, U25, U11, U14, U58, U42, U17, U51, U28	9	9	0.28652	0.21031	0.21316			U1, U7, U17, U18, U20, U58	U7, U1, U20, U18	6	4	0.116	0.80439	0.26334		U7, U14, U17, U20, U28, U42	U20, U7, U17, U28	6	4	0.15194	0.04433	0.0579
U3, U7, U17, U20, U25, U28, U45, U58	U25, U3, U7, U20, U28	8	5	0.43409	0.84278	0.59067		U3, U5, U11, U17, U20, U25, U51	U25, U3, U11	7	3	0.20708	0.24742	0.18346		U3, U7, U17, U20, U25, U28, U58	U25, U3, U7, U20, U28, U17	7	6	0.63174	0.77148	0.6889		U3, U5, U11, U25, U28, U58	U11, U25, U3, U5, U28	6	5	0.28754	0.20928	0.21313			U1, U5, U7, U17, U20, U51, U58	U7, U1, U20, U17, U51, U5	7	6	0.11414	0.81901	0.26333		U7, U14, U20, U28, U42, U58	U20, U7, U42, U28	6	4	0.15194	0.04433	0.0579
U3, U11, U17, U20, U25, U51	U25, U3, U11, U51	6	4	0.4319	0.84644	0.59041		U3, U5, U11, U17, U20, U25, U28, U42, U51	U25, U3, U11, U42, U51, U5	9	6	0.2008	0.25876	0.18344		U3, U14, U17, U20, U25, U28, U51	U25, U3, U20, U14, U28	7	5	0.63174	0.77148	0.6889		U3, U11, U20, U25, U42, U51, U58	U3, U25, U11, U42, U51	7	5	0.28754	0.20928	0.21313			U1, U7, U17, U18, U20, U42, U63	U7, U20, U1, U17	7	4	0.11719	0.79525	0.26333		U1, U5, U7, U18, U20, U28, U45, U63	U20, U45, U7, U63, U5, U1, U18, U28	8	8	0.09195	0.14124	0.05788
U3, U5, U11, U25, U28, U42, U51, U58	U25, U3, U11, U28	8	4	0.4315	0.84644	0.59011		U3, U5, U11, U17, U25, U45, U51	U25, U3, U11, U45, U5, U51	7	6	0.19636	0.26701	0.1833		U3, U5, U7, U20, U25, U42, U45, U51, U58	U3, U25, U45, U51, U7, U20	9	6	0.63174	0.77148	0.6889		U3, U11, U17, U20, U25, U45, U51, U58	U11, U25, U3, U20, U45, U17	8	6	0.28754	0.20928	0.21313			U1, U5, U7, U17, U18, U20, U42, U51, U58	U7, U20, U1, U5, U18, U17, U51	9	7	0.111	0.84461	0.26332		U1, U5, U7, U18, U20, U28, U45, U51, U58, U63	U20, U45, U18, U7, U1, U51, U28, U63, U58, U5	10	10	0.09639	0.12371	0.05788
U3, U5, U11, U20, U25, U28, U51, U58	U25, U3, U11, U28	8	4	0.4287	0.85192	0.59006		U3, U5, U7, U11, U14, U20, U25, U51	U25, U3, U11, U7	8	4	0.20561	0.24948	0.18326		U3, U11, U14, U17, U20, U25, U42, U45, U51, U58	U25, U3, U20, U51, U58, U45, U11, U14	10	8	0.63174	0.77148	0.6889		U3, U5, U11, U17, U20, U25, U45, U51	U11, U25, U3, U45, U20, U5	8	6	0.28857	0.20825	0.21311			U1, U5, U7, U14, U18, U20, U28, U45	U7, U20, U1, U28, U18, U45, U14, U5	8	8	0.1078	0.87203	0.2633		U1, U5, U7, U14, U17, U18, U28, U45, U51, U58, U63	U45, U17, U7, U1, U5, U63, U51, U58, U28	11	9	0.10125	0.10825	0.05784
U3, U5, U7, U14, U25, U28, U45	U25, U3, U28	7	3	0.4369	0.83547	0.59001		U3, U7, U11, U25, U42, U45, U58	U3, U11, U45, U25, U7	7	5	0.19275	0.27423	0.18322		U3, U11, U14, U17, U25, U28, U45	U25, U3, U11, U17, U45, U28, U14	7	7	0.623	0.78245	0.68887		U3, U7, U11, U14, U20, U25, U28, U51, U58	U3, U25, U11, U14, U28, U20, U51	9	7	0.28414	0.21237	0.21302			U1, U7, U17, U20, U28, U51, U58, U63	U7, U20, U1, U28, U51, U63	8	6	0.10595	0.88848	0.2633		U1, U5, U17, U20, U28, U45, U58, U63	U20, U45, U5, U1, U17, U63, U28	8	7	0.09631	0.12371	0.05782
U3, U5, U7, U11, U14, U17, U25, U28, U51	U25, U3, U11, U5, U7, U28	9	6	0.43218	0.84461	0.58994		U3, U5, U11, U14, U17, U25, U42, U45	U25, U3, U11, U45, U42	8	5	0.19369	0.27216	0.18319		U3, U25, U51, U58	U25, U3	4	2	0.63308	0.76965	0.68883		U3, U5, U7, U11, U17, U20, U25, U28, U42, U58	U3, U20, U25, U11, U7, U17, U42, U5, U28	10	9	0.28414	0.21237	0.21302			U1, U7, U20, U42, U45, U51	U7, U20, U1, U51	6	4	0.11763	0.79159	0.26327		U7, U17, U18, U20, U42, U45, U51, U58, U63	U20, U7, U45, U18, U63, U42, U17, U51, U58	9	9	0.08634	0.1701	0.05782
U3, U5, U7, U11, U17, U25, U28, U45	U25, U3, U11, U45, U28	8	5	0.42936	0.85009	0.58988		U3, U5, U11, U14, U17, U25, U28, U45	U3, U11, U45, U25, U5, U28, U17	8	7	0.1917	0.27629	0.18316		U3, U14, U17, U20, U25, U51	U25, U3, U20, U14, U51, U17	6	6	0.63308	0.76965	0.68883		U3, U5, U11, U14, U25, U28, U42, U45	U3, U11, U25, U45, U5, U42	8	6	0.28512	0.21134	0.21298			U1, U7, U14, U18, U20, U42, U45, U58, U63	U7, U20, U1	9	3	0.11763	0.79159	0.26327		U7, U14, U20, U45, U58	U20, U7, U45	5	3	0.1255	0.06495	0.05779
U3, U5, U7, U20, U25, U51	U3, U25, U7, U5	6	4	0.43578	0.83729	0.58987		U3, U5, U7, U11, U17, U25, U28, U51, U58	U25, U3, U11, U5, U17, U58, U51	9	7	0.20195	0.25567	0.18309		U3, U5, U17, U25, U28, U42, U51	U25, U3, U28, U17, U5	7	5	0.63308	0.76965	0.68883		U3, U5, U7, U11, U14, U20, U25, U28, U58	U25, U3, U11, U14, U7, U20, U5, U28, U58	9	9	0.28612	0.21031	0.21295			U1, U7, U14, U18, U20, U42, U45, U51, U58, U63	U7, U20, U1, U51	10	4	0.11787	0.78976	0.26327		U1, U5, U7, U17, U20, U45, U51	U20, U7, U45, U1, U5, U17, U51	7	7	0.09542	0.1268	0.05779
U3, U7, U14, U20, U25, U58	U25, U3, U7	6	3	0.43762	0.83364	0.58985		U3, U7, U11, U17, U20, U25, U28	U3, U11, U20, U25	7	4	0.20768	0.24536	0.18306		U3, U7, U17, U20, U25, U42, U51, U58	U3, U25, U7, U20, U58, U51	8	6	0.63308	0.76965	0.68883		U3, U7, U11, U17, U20, U25, U28	U3, U25, U11, U7, U20	7	5	0.28816	0.20825	0.2129			U1, U5, U7, U17, U18, U20, U42, U45, U58	U7, U20, U1, U17, U5, U18, U45	9	7	0.11162	0.83912	0.26326		U1, U7, U14, U17, U20, U28, U45, U51, U58, U63	U7, U20, U45, U1, U17, U51, U63, U58, U28	10	9	0.09115	0.14433	0.05776
U3, U7, U14, U17, U20, U25, U28, U51	U25, U3, U28	8	3	0.43762	0.83364	0.58985		U3, U5, U11, U14, U17, U25, U42, U58	U25, U3, U11, U42, U5	8	5	0.2008	0.25773	0.18306		U3, U5, U11, U14, U17, U20, U25, U45, U51	U25, U3, U20, U14, U51, U11, U17, U5	9	8	0.63308	0.76965	0.68883		U3, U7, U11, U25, U42, U45, U51	U3, U11, U25, U45, U42, U51	7	6	0.27104	0.22577	0.21286			U1, U5, U7, U20, U42, U45, U58	U7, U20, U1, U45	7	4	0.11689	0.79707	0.26324		U5, U7, U17, U20, U45, U63	U20, U45, U17, U7, U5, U63	6	6	0.09973	0.11237	0.05775
U3, U5, U7, U14, U17, U20, U25, U42, U45, U51, U58	U25, U3, U7	11	3	0.43762	0.83364	0.58985		U3, U5, U7, U11, U17, U25, U45	U3, U11, U45, U17, U25	7	5	0.19952	0.25979	0.18292		U3, U7, U14, U17, U25, U45, U51	U3, U25, U14, U7, U51, U45	7	6	0.62427	0.78062	0.68878		U3, U5, U11, U14, U20, U25, U45, U58	U14, U25, U3, U11, U45, U20, U5	8	7	0.27104	0.22577	0.21286			U1, U7, U14, U20, U42, U45, U58	U7, U20, U1, U45	7	4	0.11689	0.79707	0.26324		U1, U5, U7, U17, U18, U20, U28, U45, U51, U63	U20, U7, U1, U18, U17, U5, U28, U63, U51, U45	10	10	0.08392	0.18557	0.05775
U3, U5, U7, U11, U17, U25, U28, U42	U25, U3, U11, U28, U7	8	5	0.42831	0.85192	0.58977		U3, U7, U11, U14, U20, U25, U28, U42, U45, U58	U25, U3, U45, U11, U58	10	5	0.19534	0.26804	0.18292		U3, U5, U7, U11, U14, U20, U25, U45, U51, U58	U25, U3, U20, U11, U14, U7, U5	10	7	0.62427	0.78062	0.68878		U3, U5, U11, U14, U25, U28, U42, U45, U58	U3, U25, U11, U42, U5, U45, U28	9	7	0.28279	0.2134	0.21286			U1, U7, U14, U20, U51	U7, U20, U1, U14	5	4	0.11857	0.78428	0.26323		U1, U5, U7, U20, U28, U42, U45, U51, U58	U20, U42, U7, U51, U45, U1, U5, U58, U28	9	9	0.08661	0.16804	0.05774
U3, U5, U11, U25, U28, U45, U51	U25, U3, U11, U51, U28	7	5	0.43003	0.84826	0.5897		U3, U7, U11, U14, U25, U28, U51	U25, U3, U11	7	3	0.21173	0.23814	0.18288		U3, U5, U7, U11, U14, U17, U20, U25, U51, U58	U20, U25, U3, U7, U11, U14, U58, U17	10	8	0.60606	0.80439	0.68871		U3, U5, U7, U11, U17, U25, U28, U42, U45	U3, U11, U25, U45, U7, U42, U5, U28	9	8	0.28472	0.21134	0.21278			U1, U7, U18, U20, U28, U42	U7, U20, U1, U28, U42, U18	6	6	0.11454	0.81536	0.26323		U5, U7, U17, U18, U20, U28, U45, U51, U63	U20, U7, U45, U28, U17, U63, U51, U18, U5	9	9	0.09157	0.14227	0.05774
U3, U5, U11, U17, U25, U42	U25, U3, U11	6	3	0.43178	0.84461	0.58964		U3, U11, U14, U17, U20, U25, U51	U25, U3, U11	7	3	0.21173	0.23814	0.18288		U3, U7, U14, U25, U42, U51	U25, U3, U42, U51, U14, U7	6	6	0.62555	0.77879	0.68869		U3, U5, U11, U17, U20, U25, U28, U45, U51, U58	U25, U3, U11, U45, U5, U17, U51, U28, U20	10	9	0.28472	0.21134	0.21278			U1, U7, U14, U20, U51, U58, U63	U7, U20, U1, U51	7	4	0.11882	0.78245	0.26323		U5, U7, U17, U20, U45, U51, U58	U20, U45, U7, U5, U17, U51	7	6	0.0968	0.12165	0.05773
U3, U5, U7, U14, U25, U42, U45, U51, U58	U25, U3, U14, U45, U7	9	5	0.43178	0.84461	0.58964		U3, U11, U14, U17, U20, U25, U51, U58	U3, U11, U25	8	3	0.20619	0.24742	0.18285		U3, U5, U7, U11, U17, U25, U51, U58	U25, U3, U7, U11, U51, U17	8	6	0.60719	0.80256	0.68858		U3, U7, U11, U14, U25, U42, U45, U58	U11, U25, U3, U45, U42	8	5	0.28571	0.21031	0.21275			U1, U5, U7, U14, U17, U20, U28, U42	U7, U20, U1, U5, U28, U17, U42, U14	8	8	0.1053	0.89397	0.26322		U7, U20, U28, U45, U51	U20, U7, U45, U28, U51	5	5	0.11803	0.07423	0.05772
U3, U7, U17, U20, U25, U42, U45, U58	U25, U3, U45, U7	8	4	0.43607	0.83547	0.5894		U3, U7, U11, U14, U25, U28, U51, U58	U25, U3, U11	8	3	0.21154	0.23814	0.18276		U3, U11, U25, U42, U51	U3, U25, U11, U51	5	4	0.6196	0.78611	0.68854		U3, U5, U11, U20, U25, U28	U3, U25, U11, U5, U20, U28	6	6	0.28672	0.20928	0.21272			U1, U7, U17, U18, U20, U42, U45, U58, U63	U7, U20, U1, U58, U17, U42	9	6	0.11879	0.78245	0.26318		U7, U17, U20, U28, U42, U45, U58, U63	U20, U45, U7, U42, U17, U28, U63	8	7	0.10469	0.09897	0.05772
U3, U5, U11, U17, U25, U45, U51, U58	U3, U25, U11	8	3	0.4303	0.84644	0.58923		U3, U7, U11, U25, U28, U42, U51	U25, U3, U11, U42, U51	7	5	0.20032	0.25773	0.18271		U3, U7, U11, U14, U25, U42, U51	U25, U3, U7, U42, U11, U14	7	6	0.6196	0.78611	0.68854		U3, U5, U11, U14, U25, U51, U58	U11, U25, U3, U5, U58, U14	7	6	0.28672	0.20928	0.21272			U1, U5, U7, U20, U42, U58	U7, U20, U1, U5, U58	6	5	0.11494	0.8117	0.26313		U1, U7, U20, U42, U45	U20, U45, U7, U1, U42	5	5	0.10941	0.08866	0.05771
U3, U11, U20, U25, U28, U42, U45	U3, U25, U11, U28	7	4	0.42752	0.85192	0.58918		U3, U7, U11, U14, U25, U28, U45, U58	U25, U3, U45, U11, U58	8	5	0.19813	0.26186	0.18268		U3, U11, U14, U17, U25, U28, U45, U51	U3, U25, U11, U28, U14, U45, U17	8	7	0.6196	0.78611	0.68854		U3, U5, U7, U11, U20, U25, U28, U42, U45, U51	U3, U25, U11, U42, U7, U20, U45, U5, U28, U51	10	10	0.28146	0.21443	0.2127			U1, U5, U7, U20, U42, U58, U63	U7, U20, U1, U42, U5	7	5	0.11778	0.78976	0.26312		U5, U7, U17, U18, U20, U28, U45, U58	U20, U45, U7, U5, U58, U18, U28, U17	8	8	0.10788	0.09175	0.0577
U3, U20, U25, U28, U45, U51	U25, U3, U28, U20	6	4	0.43454	0.83729	0.58896		U3, U7, U11, U17, U25, U28, U45	U3, U11, U45, U25	7	4	0.19547	0.26701	0.18264		U3, U5, U14, U17, U25, U51	U3, U25, U5, U14	6	4	0.62946	0.77331	0.68844		U3, U5, U7, U11, U17, U20, U25, U51	U3, U25, U11, U20, U7, U5	8	6	0.28775	0.20825	0.21269			U1, U5, U7, U14, U17, U20, U42, U45, U63	U7, U20, U1, U5	9	4	0.11585	0.80439	0.2631		U7, U14, U18, U20, U45, U58	U20, U45, U7	6	3	0.15328	0.0433	0.05769
U3, U7, U11, U25, U28, U42, U51, U58	U25, U3, U11, U51, U7, U28	8	6	0.42635	0.85192	0.58831		U3, U11, U25, U58	U25, U3, U11	4	3	0.21179	0.23711	0.1825		U3, U5, U17, U25, U28, U42, U58	U3, U25, U28, U5	7	4	0.62946	0.77331	0.68844		U3, U5, U7, U11, U17, U25, U45	U3, U25, U11, U45, U17, U7	7	6	0.28336	0.21237	0.21262			U1, U5, U7, U14, U17, U20, U42, U58, U63	U7, U20, U1	9	3	0.1168	0.79707	0.26309		U1, U5, U7, U14, U18, U20, U42, U45, U51	U20, U42, U5, U45, U1, U7, U51, U18	9	8	0.10299	0.10309	0.05769
U3, U5, U7, U14, U25, U28, U42, U51	U25, U3, U7, U51	8	4	0.43441	0.83547	0.58819		U3, U7, U11, U17, U25, U28, U51	U25, U3, U11, U17, U51, U28	7	6	0.20097	0.25567	0.1824		U3, U11, U14, U17, U20, U25, U51	U3, U25, U20, U11, U14	7	5	0.62946	0.77331	0.68844		U3, U11, U14, U17, U20, U25, U45, U58	U25, U3, U11, U20, U45, U17, U14	8	7	0.27148	0.22474	0.21259			U5, U7, U14, U17, U18, U20, U28, U58, U63	U7, U20, U28, U5, U18, U17, U58	9	7	0.11703	0.79525	0.26309		U1, U5, U7, U20, U42, U45, U51, U58	U20, U7, U45, U42, U5, U1, U51	8	7	0.09636	0.12268	0.0576
U3, U5, U7, U14, U25, U28, U51, U58	U25, U3, U7, U51	8	4	0.43441	0.83547	0.58819		U3, U7, U11, U14, U20, U25, U28, U58	U25, U3, U11, U20, U28, U58, U7	8	7	0.20114	0.25464	0.18212		U3, U11, U17, U20, U25, U51, U58	U25, U3, U11, U20	7	4	0.62946	0.77331	0.68844		U3, U5, U7, U11, U14, U25, U42, U45, U51	U3, U25, U11, U7, U42, U14, U45, U5, U51	9	9	0.28531	0.21031	0.21254			U1, U7, U14, U18, U20, U45	U7, U20, U1, U18	6	4	0.11799	0.78793	0.26307		U5, U7, U14, U17, U18, U20, U45, U51, U58, U63	U45, U20, U7, U17, U5, U18, U51, U58, U14, U63	10	10	0.08968	0.15052	0.05758
U3, U5, U14, U17, U20, U25, U42, U58	U25, U3, U17, U14	8	4	0.43441	0.83547	0.58819		U3, U7, U11, U20, U25, U51	U25, U3, U11, U20	6	4	0.20335	0.25052	0.18209		U3, U7, U14, U17, U20, U25, U45, U51	U3, U25, U7, U20, U14, U45	8	6	0.62946	0.77331	0.68844		U3, U5, U11, U14, U20, U25, U28, U42, U51, U58	U25, U3, U11, U5, U42, U20, U28	10	7	0.28531	0.21031	0.21254			U1, U7, U14, U20, U42, U45, U51, U63	U7, U20, U1, U51	8	4	0.117	0.79525	0.26304		U1, U7, U18, U20, U28, U42, U45, U51, U58	U20, U7, U45, U1, U51, U58, U18	9	7	0.10243	0.10412	0.05757
U3, U5, U7, U14, U17, U20, U25, U28, U45	U25, U3, U45, U14, U5	9	5	0.43441	0.83547	0.58819		U3, U5, U11, U14, U25, U28, U42, U51	U25, U3, U11, U42	8	4	0.2	0.2567	0.18209		U3, U5, U7, U14, U20, U25, U28, U51, U58	U3, U25, U51, U58, U7, U28, U20, U14, U5	9	9	0.62946	0.77331	0.68844		U3, U5, U7, U11, U14, U17, U25, U28, U42, U51, U58	U25, U3, U11, U42, U7, U28, U5, U17, U51, U58	11	10	0.26502	0.23196	0.21252			U1, U7, U14, U17, U20, U51, U58	U7, U20, U1	7	3	0.11866	0.78245	0.26298		U7, U17, U20, U42, U45, U51, U58	U20, U45, U7, U42, U51	7	5	0.11252	0.08247	0.05755
U3, U7, U14, U25, U28, U58	U25, U3, U28	6	3	0.434	0.83547	0.58789		U3, U5, U11, U14, U17, U20, U25, U42, U45, U51	U25, U3, U11, U45	10	4	0.19781	0.26082	0.18207		U3, U7, U14, U20, U25, U28	U3, U25, U28, U20, U7, U14	6	6	0.63079	0.77148	0.68836		U3, U5, U7, U11, U25, U28, U45, U51	U11, U25, U45, U3, U7, U5, U28, U51	8	8	0.28734	0.20825	0.21249			U1, U7, U18, U20, U51, U58	U7, U1, U20, U58, U18	6	5	0.1167	0.79707	0.26295		U1, U5, U17, U20, U42, U45, U51, U58	U20, U42, U1, U17, U45, U51, U5, U58	8	8	0.09487	0.12784	0.05754
U3, U17, U20, U25, U28, U45, U51	U25, U3, U28	7	3	0.434	0.83547	0.58789		U3, U7, U11, U20, U25	U25, U11, U3	5	3	0.20916	0.24021	0.182		U3, U7, U11, U17, U25, U28, U45	U25, U3, U7, U11, U28, U45	7	6	0.63079	0.77148	0.68836		U3, U5, U11, U14, U25, U28, U42, U45, U51, U58	U3, U25, U11, U45, U5, U42, U28, U51	10	8	0.28838	0.20722	0.21246			U1, U7, U20, U42, U45, U63	U7, U20, U1	6	3	0.11765	0.78976	0.26292		U1, U7, U17, U18, U20, U28, U42, U45	U20, U1, U42, U45, U17, U18, U7, U28	8	8	0.09255	0.13711	0.05754
U3, U5, U14, U20, U25	U25, U3	5	2	0.43582	0.83181	0.58786		U3, U7, U11, U25, U42	U25, U3, U11, U42	5	4	0.19984	0.2567	0.18198		U3, U5, U7, U14, U25, U42, U51, U58	U25, U3, U14, U7, U5, U58, U51	8	7	0.63079	0.77148	0.68836		U3, U7, U11, U14, U17, U20, U25, U28, U45, U51	U3, U25, U11, U45, U7, U20, U28	10	7	0.27114	0.22474	0.21241			U1, U5, U7, U14, U17, U20, U45, U51, U63	U7, U20, U1	9	3	0.11765	0.78976	0.26292		U5, U7, U18, U20, U28, U45, U51, U58	U7, U20, U45, U5, U18, U51, U58, U28	8	8	0.10359	0.10103	0.05754
U3, U5, U17, U25, U58	U25, U3	5	2	0.43582	0.83181	0.58786		U3, U5, U7, U11, U14, U20, U25, U42, U51	U25, U3, U11, U42	9	4	0.19984	0.2567	0.18198		U3, U5, U7, U17, U25, U28, U42, U45, U51, U58	U25, U42, U3, U51, U45, U7, U17, U28, U5, U58	10	10	0.63079	0.77148	0.68836		U3, U11, U17, U25, U28	U3, U25, U11, U17, U28	5	5	0.2807	0.21443	0.21231			U1, U7, U20, U42, U58, U63	U7, U20, U1	6	3	0.11762	0.78976	0.26288		U1, U5, U7, U18, U20, U28, U42, U45, U51, U58	U20, U7, U45, U42, U5, U1, U51, U18, U28	10	9	0.08881	0.15464	0.05752
U3, U5, U25, U28, U58	U25, U3	5	2	0.43582	0.83181	0.58786		U3, U5, U11, U14, U17, U20, U25, U28, U51, U58	U3, U11, U25, U5, U17, U58, U14	10	7	0.19766	0.26082	0.18196		U3, U5, U7, U11, U14, U25	U25, U3, U11, U14, U7, U5	6	6	0.61506	0.79159	0.68835		U3, U11, U14, U25, U42, U51	U25, U3, U11, U42	6	4	0.28797	0.20722	0.21226			U1, U7, U14, U20, U63	U7, U20, U1	5	3	0.11786	0.78793	0.26287		U5, U7, U18, U20, U45, U51, U63	U7, U45, U20, U5, U51, U18, U63	7	7	0.10312	0.10206	0.05749
U3, U7, U14, U17, U25	U25, U3	5	2	0.43582	0.83181	0.58786		U3, U5, U11, U20, U25, U28, U45, U58	U3, U25, U11, U45, U5	8	5	0.19389	0.26804	0.18184		U3, U5, U7, U11, U14, U25, U42, U51, U58	U11, U25, U42, U5, U3, U7, U14, U51	9	8	0.61506	0.79159	0.68835		U3, U11, U20, U25, U28, U45, U51	U3, U11, U25, U45	7	4	0.27081	0.22474	0.21222			U1, U7, U18, U20, U45, U51, U63	U7, U1, U20, U18, U63, U45	7	6	0.1157	0.80439	0.26286		U1, U7, U17, U18, U20, U42, U45, U58	U20, U45, U42, U1, U17, U18	8	6	0.09936	0.11237	0.05746
U3, U14, U20, U25, U45	U25, U3	5	2	0.43582	0.83181	0.58786		U3, U7, U11, U25, U28, U42, U58	U25, U3, U42, U11, U28	7	5	0.1978	0.25979	0.18168		U3, U5, U11, U14, U17, U25, U28, U51	U3, U25, U11, U28, U17, U14, U5	8	7	0.62209	0.78245	0.68834		U3, U5, U11, U17, U20, U25, U28, U42, U45, U51	U25, U3, U11, U45, U5, U51, U42, U17, U20	10	9	0.26715	0.22887	0.21222			U1, U5, U7, U14, U17, U20, U58, U63	U7, U20, U1, U5, U17, U14, U58	8	7	0.11361	0.82084	0.26285		U1, U5, U7, U20, U28, U42, U45, U51, U58, U63	U45, U20, U7, U1, U5, U51, U58, U28, U63	10	9	0.09424	0.1299	0.05746
U3, U17, U25, U45, U58	U25, U3	5	2	0.43582	0.83181	0.58786		U3, U7, U11, U14, U17, U25, U28, U42, U51, U58	U3, U25, U11, U42, U51	10	5	0.19984	0.25567	0.18159		U3, U5, U7, U14, U17, U20, U25, U28, U45, U58	U25, U7, U3, U20, U58, U5, U45, U28, U14, U17	10	10	0.60948	0.7989	0.68832		U3, U7, U11, U14, U17, U25, U42, U51	U3, U7, U25, U11, U42, U17, U51, U14	8	8	0.28551	0.20928	0.21211			U1, U7, U14, U18, U20, U45, U51, U58	U7, U20, U1, U51	8	4	0.11664	0.79707	0.26285		U1, U7, U14, U18, U20, U28, U45	U20, U7, U45, U1	7	4	0.1148	0.07835	0.05743
U3, U25, U28, U51, U58	U25, U3	5	2	0.43582	0.83181	0.58786		U3, U5, U11, U17, U25, U28, U42, U51, U58	U3, U11, U25, U5	9	4	0.20609	0.24433	0.18157		U3, U5, U11, U17, U25, U28, U58	U3, U25, U11, U17, U28, U5	7	6	0.63213	0.76965	0.68828		U3, U5, U7, U11, U14, U25, U28, U42, U45, U51, U58	U3, U25, U45, U11, U7, U42, U5, U28	11	8	0.28551	0.20928	0.21211			U1, U5, U7, U18, U20, U51	U7, U20, U1, U5, U18	6	5	0.11338	0.82267	0.26284		U5, U7, U14, U17, U20, U45, U58, U63	U20, U5, U7, U17, U45, U63	8	6	0.09801	0.11649	0.05743
U3, U5, U7, U14, U17, U25	U25, U3	6	2	0.43582	0.83181	0.58786		U3, U11, U14, U17, U25, U58	U25, U3, U11, U58, U17	6	5	0.20199	0.25155	0.18154		U3, U5, U7, U11, U14, U17, U25, U28, U42, U51, U58	U3, U7, U25, U42, U5, U14, U28, U11, U17, U51	11	10	0.61626	0.78976	0.68823		U3, U11, U14, U20, U25, U45, U51	U25, U3, U11, U45	7	4	0.27125	0.22371	0.21196			U1, U7, U20, U42, U45, U51, U63	U7, U20, U1, U63	7	4	0.11782	0.78793	0.26282		U1, U5, U7, U20, U28, U42, U45, U51	U20, U7, U45, U1, U5, U42, U51	8	7	0.09473	0.12784	0.05741
U3, U5, U7, U20, U25, U28	U25, U3	6	2	0.43582	0.83181	0.58786		U3, U11, U17, U25, U42, U45, U58	U25, U3, U11, U45, U42	7	5	0.19484	0.26495	0.18142		U3, U11, U17, U25, U28	U3, U25, U11, U28	5	4	0.61748	0.78793	0.68812		U3, U7, U11, U14, U17, U25, U42, U45, U51, U58	U3, U25, U11, U45, U42, U17, U51, U14	10	8	0.26937	0.22577	0.21195			U1, U7, U17, U18, U20, U45	U7, U20, U1, U17, U18, U45	6	6	0.11473	0.8117	0.2628		U7, U14, U20, U45, U63	U45, U20, U7, U63	5	4	0.12379	0.06598	0.05738
U3, U5, U7, U25, U28, U51	U25, U3	6	2	0.43582	0.83181	0.58786		U3, U7, U11, U14, U17, U20, U25, U28, U45, U58	U3, U25, U11, U20, U45	10	5	0.19372	0.26701	0.18134		U3, U5, U11, U14, U25, U28	U25, U3, U11, U28, U14, U5	6	6	0.61748	0.78793	0.68812		U3, U5, U7, U11, U20, U25, U28, U42, U58	U3, U25, U11, U7, U20, U42, U5, U28	9	8	0.28412	0.21031	0.21194			U1, U5, U7, U14, U20, U42, U51	U7, U1, U20, U5, U42, U14	7	6	0.11519	0.80804	0.2628		U1, U5, U7, U17, U20, U42, U51, U58	U20, U7, U5, U1, U42, U51, U17, U58	8	8	0.09699	0.11959	0.05737
U3, U5, U14, U17, U20, U25	U25, U3	6	2	0.43582	0.83181	0.58786		U3, U5, U7, U11, U20, U25, U28, U42, U45	U25, U3, U11, U45, U20, U5, U28, U7, U42	9	9	0.18927	0.27629	0.1813		U3, U7, U11, U17, U20, U25, U28, U42, U58	U25, U3, U11, U20, U28, U17, U7	9	7	0.61748	0.78793	0.68812		U3, U7, U11, U14, U17, U20, U25, U28, U42, U45, U58	U11, U25, U42, U3, U45, U17, U20, U7, U58	11	9	0.26797	0.2268	0.21168			U1, U5, U7, U17, U18, U20, U45	U7, U20, U1, U17, U5, U18	7	6	0.11519	0.80804	0.2628		U1, U7, U14, U20, U42, U45, U63	U20, U7, U1, U45, U42	7	5	0.10463	0.09794	0.05736
U3, U5, U14, U17, U25, U51	U25, U3	6	2	0.43582	0.83181	0.58786		U3, U5, U11, U14, U20, U25, U45, U51	U25, U3, U11, U45	8	4	0.19718	0.25979	0.18123		U3, U7, U25, U51, U58	U25, U3, U51, U7	5	4	0.60635	0.80256	0.68808		U3, U11, U17, U20, U25, U28, U42, U58	U3, U25, U11, U20, U42, U17, U28	8	7	0.28237	0.21134	0.21157			U1, U7, U17, U20, U42, U51, U63	U7, U20, U1, U17, U63	7	5	0.11684	0.79525	0.26279		U1, U5, U14, U17, U18, U20, U45, U51, U58, U63	U20, U45, U1, U5, U18, U58, U51, U63	10	8	0.09729	0.11856	0.05736
U3, U5, U14, U17, U25, U58	U25, U3	6	2	0.43582	0.83181	0.58786		U3, U5, U7, U11, U14, U17, U20, U25, U45	U25, U3, U11, U45	9	4	0.19658	0.26082	0.18117		U3, U7, U14, U17, U20, U25, U28, U42, U45	U25, U3, U20, U28, U42, U45, U7, U14	9	8	0.61181	0.79525	0.68807		U3, U11, U20, U25, U28, U42, U45	U11, U25, U45, U3, U42	7	5	0.26764	0.2268	0.2115			U1, U7, U14, U17, U20, U45, U51, U58	U7, U20, U1, U51, U58	8	5	0.11589	0.80256	0.26279		U5, U7, U14, U18, U20, U28, U42, U51, U58, U63	U20, U7, U42, U18, U28, U51, U5	10	7	0.11814	0.0732	0.05736
U3, U7, U14, U17, U25, U42	U25, U3	6	2	0.43582	0.83181	0.58786		U3, U5, U7, U11, U14, U25, U28, U45, U51, U58	U25, U3, U11, U45	10	4	0.19658	0.26082	0.18117		U3, U5, U7, U25, U28, U45, U51	U3, U7, U25, U45, U28, U5, U51	7	7	0.62592	0.77697	0.68806		U3, U7, U11, U14, U17, U25, U28, U42, U45	U3, U14, U25, U11, U45, U7, U42	9	7	0.26764	0.2268	0.2115			U1, U5, U7, U20, U45, U51	U7, U20, U1	6	3	0.11635	0.7989	0.26277		U1, U5, U7, U20, U28, U45, U51, U58	U20, U7, U1, U5, U45, U28, U51, U58	8	8	0.09334	0.13299	0.05735
U3, U7, U14, U17, U25, U58	U25, U3	6	2	0.43582	0.83181	0.58786		U3, U7, U11, U14, U25, U42, U58	U25, U3, U11, U42	7	4	0.1992	0.25567	0.18113		U3, U5, U7, U11, U17, U25, U28, U42, U45, U51, U58	U25, U3, U17, U7, U28, U11, U58, U45	11	8	0.62592	0.77697	0.68806		U3, U11, U14, U17, U25, U42, U45, U58	U3, U25, U11, U14, U42, U17, U45	8	7	0.27704	0.21649	0.21145			U1, U7, U14, U20, U42, U45, U51	U7, U20, U1	7	3	0.11779	0.78793	0.26277		U1, U5, U7, U14, U17, U18, U20, U42, U58, U63	U20, U7, U5, U1, U17, U58, U63, U18, U14	10	9	0.09661	0.12062	0.05731
U3, U7, U14, U20, U25, U42	U25, U3	6	2	0.43582	0.83181	0.58786		U3, U5, U11, U20, U25, U42, U45, U51	U3, U11, U45, U25, U5, U42	8	6	0.18986	0.27423	0.18102		U3, U5, U11, U14, U17, U25, U28, U51, U58	U3, U25, U28, U11, U14, U17	9	6	0.61871	0.78611	0.68802		U3, U5, U7, U11, U25, U28, U45, U51, U58	U25, U3, U11, U7, U45, U5, U51, U28	9	8	0.27024	0.22371	0.21141			U1, U7, U14, U17, U20, U45, U58, U63	U7, U20, U1, U45, U58	8	5	0.11825	0.78428	0.26273		U1, U5, U7, U14, U17, U20, U45, U51, U58, U63	U20, U45, U7, U5, U1, U17, U63, U51	10	8	0.08983	0.14845	0.05731
U3, U7, U14, U25, U42, U45	U25, U3	6	2	0.43582	0.83181	0.58786		U3, U5, U11, U17, U20, U25, U45, U51	U25, U3, U45, U11, U20	8	5	0.19274	0.26804	0.18098		U3, U5, U7, U14, U17, U25, U28, U45, U51, U58	U3, U25, U14, U7, U51, U5, U45, U17, U28	10	9	0.61871	0.78611	0.68802		U3, U11, U17, U25, U28, U42, U45, U51	U3, U25, U11, U45, U17, U42, U28	8	7	0.28198	0.21134	0.21137			U1, U7, U14, U17, U18, U20, U42, U63	U20, U7, U1, U17, U14, U42	8	6	0.11489	0.80987	0.26268		U1, U5, U17, U18, U20, U28, U45, U51, U63	U20, U45, U1, U5, U18, U63, U51, U28	9	8	0.09691	0.11959	0.0573
U3, U7, U14, U25, U42, U51	U25, U3	6	2	0.43582	0.83181	0.58786		U3, U5, U7, U11, U17, U25, U45, U51, U58	U25, U3, U11, U7, U45, U51, U58	9	7	0.18838	0.27732	0.18097		U3, U5, U7, U25, U28, U42	U25, U3, U5, U7, U28, U42	6	6	0.62722	0.77514	0.68798		U3, U11, U20, U25, U42, U45, U58	U3, U25, U45, U11, U42	7	5	0.26914	0.22474	0.21131			U1, U7, U17, U20, U42, U45, U58	U7, U20, U1, U45, U58	7	5	0.11944	0.77514	0.26266		U7, U17, U20, U28, U42, U45, U51, U58, U63	U20, U7, U45, U17, U58, U28, U42, U51	9	8	0.10821	0.08969	0.05724
U3, U7, U14, U25, U45, U58	U25, U3	6	2	0.43582	0.83181	0.58786		U3, U5, U11, U17, U25, U42	U25, U11, U3, U42, U5	6	5	0.19888	0.25567	0.1809		U3, U7, U14, U25, U42, U45, U58	U3, U25, U45, U58, U14, U7	7	6	0.62722	0.77514	0.68798		U3, U5, U7, U11, U17, U25, U28, U42, U51	U25, U3, U11, U7, U5, U42, U17, U28, U51	9	9	0.28392	0.20928	0.21129			U1, U5, U7, U14, U20, U51, U58	U7, U20, U1, U5, U58	7	5	0.11486	0.80987	0.26264		U5, U7, U14, U20, U42, U58, U63	U20, U7, U42, U63, U5, U58	7	6	0.09535	0.12474	0.05722
U3, U7, U14, U25, U51, U58	U25, U3	6	2	0.43582	0.83181	0.58786		U3, U7, U20, U25, U28	U25, U3, U20, U7	5	4	0.26258	0.17216	0.18088		U3, U7, U14, U20, U25, U28, U42, U51, U58	U25, U3, U7, U20, U42, U51, U14, U28, U58	9	9	0.62722	0.77514	0.68798		U3, U5, U7, U11, U14, U17, U25, U28, U45, U51, U58	U3, U25, U14, U11, U45, U7, U5, U51, U17, U58, U28	11	11	0.26353	0.23093	0.21119			U1, U7, U17, U18, U20, U28, U45, U58, U63	U7, U1, U20, U28, U18, U45	9	6	0.10595	0.88483	0.26261		U1, U5, U7, U14, U17, U18, U20, U28, U45, U51	U20, U7, U45, U1, U5, U51, U18, U28	10	8	0.09321	0.13299	0.05722
U3, U14, U17, U20, U25, U28	U25, U3	6	2	0.43582	0.83181	0.58786		U3, U11, U25, U45, U51	U3, U11, U45, U25	5	4	0.19061	0.27216	0.18086		U3, U5, U7, U11, U14, U25, U42, U45	U3, U25, U11, U14, U7, U5	8	6	0.61994	0.78428	0.68791		U3, U11, U20, U25, U45	U3, U25, U45, U11, U20	5	5	0.26847	0.22474	0.21095			U1, U7, U14, U17, U20, U42, U45, U51, U58	U7, U20, U1, U17, U14, U51	9	6	0.11437	0.81353	0.26259		U5, U7, U14, U18, U20, U42, U45, U58	U20, U45, U7, U18, U42	8	5	0.11643	0.07526	0.0572
U3, U14, U20, U25, U45, U51	U25, U3	6	2	0.43582	0.83181	0.58786		U3, U5, U7, U11, U17, U20, U25, U28, U45, U51, U58	U11, U25, U3, U45, U17, U5, U58, U51, U28	11	9	0.18589	0.28247	0.18083		U3, U5, U14, U17, U25, U42, U45, U58	U25, U3, U14, U42, U45, U17	8	6	0.62853	0.77331	0.6879		U3, U5, U7, U11, U17, U20, U25, U42, U45, U51, U58	U25, U3, U11, U5, U45, U17, U20, U42, U51	11	9	0.28216	0.21031	0.21093			U1, U5, U7, U17, U18, U20, U42, U45, U51, U58	U7, U20, U1, U5, U18	10	5	0.11232	0.82998	0.26258		U1, U5, U7, U14, U20, U28, U51, U63	U20, U7, U5, U1, U28, U51, U63	8	7	0.09936	0.11134	0.05717
U3, U20, U25, U42, U45, U51	U25, U3	6	2	0.43582	0.83181	0.58786		U3, U7, U11, U17, U20, U25, U45, U51, U58	U25, U3, U11, U45, U20, U51, U7, U58	9	8	0.18313	0.28866	0.18074		U3, U14, U20, U25, U45	U25, U3, U20, U14, U45	5	5	0.62985	0.77148	0.68782		U3, U5, U7, U11, U14, U17, U25, U42, U51	U3, U25, U11, U7, U42, U5	9	6	0.28082	0.21134	0.21078			U1, U7, U20, U42, U45, U51, U58, U63	U7, U20, U1, U51, U45	8	5	0.11574	0.80256	0.26256		U1, U5, U7, U14, U17, U18, U20, U45, U63	U7, U20, U45, U17	9	4	0.11374	0.07938	0.05717
U3, U5, U7, U14, U17, U25, U42	U25, U3	7	2	0.43582	0.83181	0.58786		U3, U11, U17, U20, U25, U45, U51, U58	U25, U3, U11, U45	8	4	0.19597	0.26082	0.18073		U3, U5, U14, U20, U25, U58	U3, U25, U20, U5, U14	6	5	0.62985	0.77148	0.68782		U3, U5, U7, U11, U14, U20, U25, U28, U42	U3, U25, U11, U7, U20, U14, U42	9	7	0.28082	0.21134	0.21078			U1, U7, U14, U18, U20, U42, U51, U58	U7, U20, U1, U51, U42	8	5	0.11911	0.77697	0.26255		U1, U5, U7, U14, U17, U20, U42, U45, U51, U63	U20, U7, U45, U5, U63, U17, U1	10	7	0.10078	0.10722	0.05717
U3, U5, U7, U14, U17, U25, U58	U25, U3	7	2	0.43582	0.83181	0.58786		U3, U5, U7, U11, U14, U20, U25, U58	U25, U3, U11, U7	8	4	0.20235	0.24845	0.1806		U3, U11, U14, U20, U25, U51, U58	U3, U25, U11, U20, U14, U51	7	6	0.62985	0.77148	0.68782		U3, U11, U25, U28, U42, U45, U51, U58	U3, U25, U11, U42, U45, U58, U28	8	7	0.28273	0.20928	0.21069			U1, U5, U7, U17, U18, U20, U42, U45, U51, U58, U63	U7, U1, U20, U51, U18	11	5	0.11619	0.7989	0.26253		U7, U14, U17, U18, U20, U28, U51	U20, U7, U18, U28	7	4	0.14815	0.04536	0.05716
U3, U5, U7, U14, U25, U42, U45	U25, U3	7	2	0.43582	0.83181	0.58786		U3, U11, U17, U25, U28, U42, U51	U25, U3, U11, U42, U51	7	5	0.19626	0.25979	0.18056		U3, U5, U14, U25, U28, U42, U45, U51	U3, U25, U14, U28, U45, U5, U51	8	7	0.62985	0.77148	0.68782		U3, U7, U11, U20, U25, U28, U45, U58	U3, U25, U7, U11, U20, U45, U28, U58	8	8	0.26602	0.2268	0.2106			U1, U5, U7, U14, U17, U18, U20, U51, U58	U7, U20, U1, U5, U17, U18, U51	9	7	0.11074	0.84278	0.26252		U1, U5, U14, U18, U20, U28, U42, U45, U51	U20, U45, U1, U5, U28, U42, U51, U18	9	8	0.099	0.11237	0.05716
U3, U5, U7, U17, U25, U28, U42	U25, U3	7	2	0.43582	0.83181	0.58786		U3, U5, U7, U11, U17, U20, U25, U28, U42	U25, U3, U11, U42, U28, U5	9	6	0.19626	0.25979	0.18056		U3, U14, U17, U25, U28, U42, U58	U3, U25, U28, U14	7	4	0.62119	0.78245	0.68781		U3, U5, U7, U11, U20, U25, U28, U42, U45, U51, U58	U25, U3, U11, U7, U45, U20, U42, U5, U51, U58, U28	11	11	0.25817	0.23608	0.21058			U1, U5, U7, U14, U17, U20, U42	U7, U20, U1, U5, U14, U17	7	6	0.11386	0.81718	0.26251		U1, U7, U17, U20, U28, U45, U51	U7, U20, U45, U1, U51	7	5	0.10859	0.08866	0.05715
U3, U5, U7, U20, U25, U28, U58	U25, U3	7	2	0.43582	0.83181	0.58786		U3, U5, U7, U11, U14, U25, U45, U58	U25, U3, U11, U45	8	4	0.19567	0.26082	0.18051		U3, U5, U11, U17, U20, U25, U28, U45	U3, U25, U11, U20, U28, U5	8	6	0.62119	0.78245	0.68781		U3, U5, U7, U11, U14, U17, U20, U25, U28, U51, U58	U3, U11, U25, U20, U7, U28, U17, U51, U5, U58	11	10	0.26328	0.2299	0.21056			U1, U7, U17, U20, U63	U1, U7, U20, U17, U63	5	5	0.11665	0.79525	0.2625		U1, U5, U14, U17, U20, U42, U45, U51, U63	U20, U45, U1, U42, U63, U51	9	6	0.11189	0.08247	0.05715
U3, U5, U7, U20, U25, U42, U51	U25, U3	7	2	0.43582	0.83181	0.58786		U3, U11, U25, U28, U42, U51	U25, U3, U11	6	3	0.20099	0.25052	0.18044		U3, U7, U14, U20, U25, U28, U42, U45, U58	U25, U20, U14, U3, U28, U7, U58, U45, U42	9	9	0.62119	0.78245	0.68781		U3, U11, U14, U17, U25, U28, U45, U51	U3, U14, U25, U11, U45, U17, U28	8	7	0.28138	0.21031	0.21053			U1, U7, U14, U17, U20, U42, U58	U7, U20, U1, U17	7	4	0.11712	0.79159	0.26249		U7, U17, U18, U20, U51, U58	U20, U7, U18	6	3	0.14983	0.04433	0.05712
U3, U5, U7, U25, U28, U51, U58	U25, U3	7	2	0.43582	0.83181	0.58786		U3, U7, U11, U25, U51, U58	U25, U3, U11, U7	6	4	0.20201	0.24845	0.18036		U3, U5, U7, U11, U20, U25, U28, U42, U51, U58	U25, U3, U20, U42, U5, U11, U7, U58	10	8	0.63253	0.76782	0.68767		U3, U7, U11, U25, U42, U45, U58	U3, U25, U11, U45, U7	7	5	0.26675	0.22577	0.2105			U1, U7, U17, U20, U42, U45, U51	U7, U20, U1, U17, U45, U42	7	6	0.11616	0.7989	0.26248		U1, U7, U14, U17, U18, U20, U45, U51	U20, U7, U45, U1, U17, U51, U18	8	7	0.09727	0.11753	0.05708
U3, U5, U14, U25, U42, U45, U51	U25, U3	7	2	0.43582	0.83181	0.58786		U3, U5, U7, U11, U14, U25, U28, U42, U51, U58	U25, U11, U3, U42, U7, U5, U14, U28	10	8	0.19188	0.26804	0.18034		U3, U5, U7, U11, U14, U20, U25, U28, U45	U3, U25, U11, U45, U28, U20	9	6	0.62372	0.77879	0.68762		U3, U7, U11, U17, U25, U28, U58	U3, U7, U25, U11, U17, U28	7	6	0.28331	0.20825	0.21044			U1, U7, U14, U17, U20, U42, U58, U63	U7, U20, U1	8	3	0.1176	0.78793	0.26248		U1, U7, U17, U18, U20, U28, U45, U51	U20, U7, U17, U45, U1, U28, U51	8	7	0.09696	0.11856	0.05708
U3, U5, U14, U25, U45, U51, U58	U25, U3	7	2	0.43582	0.83181	0.58786		U3, U5, U7, U11, U17, U25, U42, U51	U25, U3, U11, U5	8	4	0.20236	0.24742	0.18021		U3, U5, U7, U17, U20, U25, U28, U45, U51, U58	U25, U3, U20, U28, U58, U45, U17, U5, U7, U51	10	10	0.62372	0.77879	0.68762		U3, U7, U11, U14, U20, U25, U28, U42, U45, U51, U58	U25, U3, U11, U45, U51, U7, U20, U14, U58	11	9	0.2657	0.2268	0.21042			U1, U7, U14, U18, U20, U45, U63	U7, U20, U1, U63	7	4	0.1183	0.78245	0.26243		U1, U7, U14, U20, U28, U45, U58	U20, U45, U7, U1, U58	7	5	0.10845	0.08866	0.05706
U3, U5, U17, U20, U25, U28, U42	U25, U3	7	2	0.43582	0.83181	0.58786		U3, U11, U25, U28, U42, U45, U51, U58	U25, U3, U45, U11, U28, U42	8	6	0.19365	0.26392	0.18016		U3, U5, U11, U17, U25, U28	U3, U25, U11, U28, U17, U5	6	6	0.6166	0.78793	0.6876		U3, U5, U7, U11, U14, U20, U25, U42, U45, U58	U3, U11, U25, U45, U20, U42	10	6	0.28061	0.21031	0.21013			U1, U5, U7, U18, U20, U28, U42, U45, U51, U63	U7, U20, U28, U1, U18, U45, U63, U5, U51	10	9	0.10383	0.90311	0.26238		U1, U5, U7, U17, U18, U20, U28, U42, U45, U51	U45, U7, U20, U42, U1, U28, U5	10	7	0.10294	0.10103	0.05705
U3, U5, U17, U20, U25, U28, U58	U25, U3	7	2	0.43582	0.83181	0.58786		U3, U5, U7, U11, U14, U17, U25, U28, U42, U51	U25, U3, U42, U11, U28	10	5	0.19107	0.26907	0.1801		U3, U5, U17, U20, U25, U28, U45, U51	U25, U3, U20, U17, U51, U28	8	6	0.63526	0.76417	0.68753		U3, U11, U17, U20, U25, U42, U45, U58	U25, U3, U11, U17, U45, U20	8	6	0.27838	0.21237	0.21004			U1, U5, U7, U18, U20, U51, U63	U7, U1, U20, U5, U63, U18, U51	7	7	0.11286	0.8245	0.26237		U1, U7, U17, U20, U45, U58, U63	U7, U20, U45, U1, U17, U63	7	6	0.09352	0.13093	0.05704
U3, U5, U20, U25, U28, U42, U58	U25, U3	7	2	0.43582	0.83181	0.58786		U3, U7, U11, U14, U25, U42, U45, U58	U25, U3, U45, U11, U42	8	5	0.1935	0.26392	0.18005		U3, U5, U7, U25, U28, U42, U45, U51, U58	U3, U25, U5, U7, U45, U42, U28	9	7	0.625	0.77697	0.68753		U3, U5, U11, U14, U25, U28, U45, U51, U58	U25, U3, U11, U45, U58, U5, U28	9	7	0.26578	0.22577	0.20997			U1, U7, U14, U18, U20, U42, U45	U7, U20, U1	7	3	0.11726	0.78976	0.26233		U1, U5, U7, U17, U28, U45, U51, U58, U63	U17, U45, U7, U5, U1, U58, U63, U51, U28	9	9	0.09882	0.11237	0.05702
U3, U5, U20, U25, U42, U45, U51	U25, U3	7	2	0.43582	0.83181	0.58786		U3, U5, U14, U17, U20, U25	U25, U3, U20	6	3	0.26183	0.17113	0.17995		U3, U7, U11, U25, U28, U58	U3, U25, U11, U28, U7, U58	6	6	0.61782	0.78611	0.6875		U3, U5, U7, U11, U14, U20, U25, U28, U42, U45, U51	U25, U45, U3, U11, U20, U5, U42, U51	11	8	0.26442	0.2268	0.20972			U1, U7, U20, U45, U51	U7, U20, U1, U45	5	4	0.11723	0.78976	0.26229		U5, U7, U14, U18, U20, U42	U20, U7, U42, U5, U18	6	5	0.11051	0.08454	0.05701
U3, U7, U14, U17, U20, U25, U58	U25, U3	7	2	0.43582	0.83181	0.58786		U3, U5, U11, U20, U25, U42, U45	U3, U11, U45, U25	7	4	0.18888	0.2732	0.17991		U3, U11, U25, U28, U42, U51, U58	U25, U28, U42, U3, U11, U51	7	6	0.61782	0.78611	0.6875		U3, U5, U7, U11, U14, U17, U25, U42, U45, U58	U3, U25, U45, U11, U5, U42, U17	10	7	0.27674	0.2134	0.20971			U1, U5, U7, U14, U17, U20, U42, U45	U7, U1, U20, U45, U14, U42	8	6	0.117	0.79159	0.26229		U1, U7, U17, U20, U28, U42, U45	U20, U45, U7, U1, U17, U28, U42	7	7	0.09688	0.11856	0.05701
U3, U7, U14, U20, U25, U42, U51	U25, U3	7	2	0.43582	0.83181	0.58786		U3, U5, U7, U11, U17, U20, U25, U42, U45, U51, U58	U25, U3, U11, U45, U20, U51	11	6	0.18839	0.27423	0.17989		U3, U5, U25, U45	U25, U3, U45	4	3	0.62629	0.77514	0.68744		U3, U5, U11, U20, U25, U28, U45	U3, U25, U11, U45, U20, U5, U28	7	7	0.26618	0.22474	0.20969			U1, U5, U7, U20, U42, U51, U58, U63	U7, U20, U1, U5	8	4	0.11747	0.78793	0.26228		U1, U5, U7, U18, U20, U28, U42, U45	U20, U45, U7, U1, U5, U18, U42, U28	8	8	0.09719	0.11753	0.05701
U3, U7, U14, U25, U42, U51, U58	U25, U3	7	2	0.43582	0.83181	0.58786		U3, U7, U11, U17, U25, U28, U51, U58	U3, U11, U25	8	3	0.20016	0.25052	0.17986		U3, U14, U20, U25, U28	U25, U3, U20, U14, U28	5	5	0.62629	0.77514	0.68744		U3, U5, U11, U17, U20, U25, U28, U45, U51	U3, U25, U11, U45, U28, U5, U20, U17	9	8	0.27945	0.21031	0.20954			U1, U7, U14, U17, U18, U20, U51, U63	U7, U1, U20, U63	8	4	0.11604	0.7989	0.26228		U1, U7, U14, U18, U20, U28, U42, U45, U51, U58	U20, U45, U7, U1, U18, U51, U42, U28	10	8	0.1033	0.1	0.05701
U3, U7, U17, U25, U28, U42, U45	U25, U3	7	2	0.43582	0.83181	0.58786		U3, U14, U20, U25, U42, U45	U3, U25, U20	6	3	0.26274	0.1701	0.17984		U3, U5, U14, U25, U45, U51	U3, U25, U14, U45, U51, U5	6	6	0.62629	0.77514	0.68744		U3, U5, U7, U11, U25, U28, U42, U58	U3, U25, U11, U7, U42, U5, U58	8	7	0.27725	0.21237	0.20946			U1, U7, U14, U20, U42, U45	U7, U20, U1	6	3	0.1172	0.78976	0.26224		U1, U5, U7, U14, U20, U28, U45	U20, U7, U45, U5, U1, U28	7	6	0.09539	0.12371	0.057
U3, U7, U20, U25, U28, U51, U58	U25, U3	7	2	0.43582	0.83181	0.58786		U3, U7, U14, U17, U20, U25, U51	U25, U3, U20	7	3	0.26274	0.1701	0.17984		U3, U5, U7, U14, U25, U42, U58	U3, U25, U42, U5, U58, U7, U14	7	7	0.62629	0.77514	0.68744		U3, U11, U14, U17, U20, U25, U42, U45, U51, U58	U3, U25, U11, U45, U14, U58, U42, U17, U20, U51	10	10	0.27428	0.21546	0.20946			U1, U7, U14, U17, U20, U63	U7, U20, U1	6	3	0.1162	0.79707	0.26217		U1, U18, U20, U28, U42, U45, U51, U58	U42, U20, U45, U51, U1, U28, U18, U58	8	8	0.09539	0.12371	0.057
U3, U7, U20, U25, U42, U45, U58	U25, U3	7	2	0.43582	0.83181	0.58786		U3, U5, U7, U11, U25, U45, U51	U3, U11, U45, U25	7	4	0.18925	0.27216	0.17982		U3, U5, U7, U11, U25, U42, U51, U58	U3, U25, U11, U51, U58, U5, U7	8	7	0.62629	0.77514	0.68744		U3, U5, U11, U17, U25, U45	U3, U25, U11, U5, U17, U45	6	6	0.27651	0.21237	0.20907			U1, U5, U7, U14, U20, U45, U51	U7, U20, U1, U51	7	4	0.11595	0.7989	0.26214		U5, U7, U14, U20, U42, U45, U51, U63	U20, U7, U42, U5, U45, U63, U51	8	7	0.09454	0.1268	0.057
U3, U14, U17, U20, U25, U28, U42	U25, U3	7	2	0.43582	0.83181	0.58786		U3, U5, U7, U11, U14, U17, U25, U28, U42, U51, U58	U25, U3, U42, U5, U11, U17, U51, U58, U7, U28	11	10	0.18112	0.29072	0.17981		U3, U7, U11, U14, U17, U25, U28, U51, U58	U25, U3, U7, U28, U11, U14	9	6	0.62629	0.77514	0.68744		U3, U5, U7, U11, U25	U25, U3, U11, U7	5	4	0.27156	0.21753	0.20905			U1, U7, U18, U20, U28, U42, U58	U7, U20, U1, U28, U18	7	5	0.11249	0.82633	0.26214		U1, U5, U7, U14, U17, U20, U28, U42, U51, U58	U20, U7, U42, U17, U51, U1, U5, U28	10	8	0.10497	0.09588	0.05697
U3, U14, U17, U25, U28, U45, U58	U25, U3	7	2	0.43582	0.83181	0.58786		U3, U14, U20, U25, U45, U51	U25, U3, U20, U45, U51	6	5	0.24183	0.19072	0.17978		U3, U20, U25, U28, U51	U20, U25, U28, U3	5	4	0.63804	0.76051	0.68741		U3, U11, U14, U20, U25, U42, U45	U25, U3, U45, U42, U11, U20	7	6	0.26593	0.22371	0.20905			U1, U7, U17, U20	U7, U1, U20	4	3	0.11617	0.79707	0.26213		U1, U5, U7, U17, U20, U28, U42, U45, U51, U58	U7, U45, U20, U1, U5, U58, U51, U42, U28, U17	10	10	0.09505	0.12474	0.05695
U3, U14, U17, U25, U42, U51, U58	U25, U3	7	2	0.43582	0.83181	0.58786		U3, U11, U20, U25, U28, U45	U25, U3, U45, U11, U28	6	5	0.19362	0.26289	0.17976		U3, U7, U17, U25, U42, U45, U58	U25, U3, U45, U7, U17, U58	7	6	0.61905	0.78428	0.68739		U3, U7, U11, U17, U25, U42, U45, U51	U3, U7, U25, U11, U45, U42, U17, U51	8	8	0.26051	0.2299	0.209			U1, U5, U7, U20, U51, U58	U7, U20, U1, U58	6	4	0.1164	0.79525	0.26211		U5, U7, U14, U18, U20, U42, U45, U58, U63	U20, U7, U45, U42, U5, U63	9	6	0.09806	0.11443	0.05693
U3, U14, U20, U25, U28, U42, U45	U25, U3	7	2	0.43582	0.83181	0.58786		U3, U5, U11, U14, U20, U25, U28, U42, U45	U25, U3, U11, U45, U42	9	5	0.18363	0.28454	0.17975		U3, U11, U14, U25, U45, U51, U58	U25, U3, U11, U45, U58, U14	7	6	0.61905	0.78428	0.68739		U3, U7, U11, U14, U20, U25, U42, U45, U51	U3, U25, U11, U51, U45, U42, U20	9	7	0.26386	0.22577	0.2089			U1, U7, U17, U20, U28, U51, U63	U7, U20, U1, U28, U51, U17	7	6	0.10648	0.87751	0.2621		U1, U5, U17, U18, U20, U42, U45, U58, U63	U20, U45, U1, U17, U5, U42, U18, U58, U63	9	9	0.09391	0.12887	0.05692
U3, U17, U20, U25, U28, U42, U51	U25, U3	7	2	0.43582	0.83181	0.58786		U3, U7, U11, U17, U25, U45	U3, U25, U45, U11, U7	6	5	0.18962	0.27113	0.17974		U3, U7, U14, U20, U25, U42, U45, U58	U25, U3, U20, U14, U7, U45	8	6	0.61905	0.78428	0.68739		U3, U11, U14, U17, U25, U45, U51	U3, U25, U11, U45, U17, U14	7	6	0.26284	0.2268	0.20884			U1, U5, U7, U17, U20	U7, U20, U1	5	3	0.1171	0.78976	0.26209		U1, U7, U17, U18, U20, U28, U42, U45, U63	U20, U7, U42, U45, U17, U1, U18	9	7	0.09391	0.12887	0.05692
U3, U17, U20, U25, U28, U45, U58	U25, U3	7	2	0.43582	0.83181	0.58786		U3, U7, U11, U17, U25, U42, U45, U51	U3, U25, U11, U45, U7, U42, U51	8	7	0.18407	0.28351	0.17974		U3, U7, U11, U14, U25, U42, U45, U51, U58	U25, U3, U11, U45, U58, U7, U14	9	7	0.61905	0.78428	0.68739		U3, U11, U14, U20, U25, U28, U45, U51	U25, U3, U11, U45, U20, U51	8	6	0.26528	0.22371	0.20869			U1, U7, U17, U20, U42, U45, U63	U7, U20, U1, U17, U42	7	5	0.11832	0.78062	0.26208		U1, U7, U17, U20, U28, U45, U51, U63	U20, U45, U1, U63, U28, U51	8	6	0.1145	0.07732	0.05686
U3, U17, U20, U25, U28, U51, U58	U25, U3	7	2	0.43582	0.83181	0.58786		U3, U7, U11, U14, U17, U25, U28, U45, U51	U25, U3, U45, U17, U11, U51, U28	9	7	0.18496	0.28144	0.17974		U3, U5, U25, U42, U45	U25, U3, U45, U5	5	4	0.6276	0.77331	0.68736		U3, U5, U7, U11, U17, U25, U28, U58	U3, U25, U11, U7, U17, U5, U28	8	7	0.27577	0.21237	0.20868			U1, U7, U14, U20, U42, U45, U58, U63	U7, U20, U1, U63	8	4	0.1166	0.79342	0.26206		U1, U5, U7, U18, U20, U28, U42, U45, U58, U63	U20, U7, U1, U5, U28, U18, U45, U63, U42	10	9	0.10151	0.10412	0.05686
U3, U5, U7, U14, U17, U25, U28, U58	U25, U3	8	2	0.43582	0.83181	0.58786		U3, U7, U11, U14, U25, U28, U42, U45, U58	U25, U3, U11, U45, U42	9	5	0.18541	0.28041	0.17974		U3, U14, U17, U20, U25, U45, U58	U25, U3, U20, U45, U58, U14, U17	7	7	0.6276	0.77331	0.68736		U3, U11, U25, U28, U42, U45, U58	U25, U3, U11, U45, U42	7	5	0.26322	0.22577	0.20855			U1, U5, U7, U14, U18, U20, U45, U58, U63	U7, U20, U1, U5, U14, U45, U18	9	7	0.11155	0.83364	0.26205		U5, U7, U14, U17, U18, U20, U28, U42, U45, U51, U63	U20, U7, U45, U42, U5, U18, U63, U28, U17	11	9	0.08393	0.18041	0.05686
U3, U5, U7, U14, U17, U25, U42, U51	U25, U3	8	2	0.43582	0.83181	0.58786		U3, U5, U17, U25, U51	U25, U3, U17	5	3	0.26232	0.1701	0.17963		U3, U11, U14, U20, U25, U42, U51, U58	U25, U3, U20, U11, U14, U58, U51	8	7	0.6276	0.77331	0.68736		U3, U5, U11, U14, U17, U25, U28, U58	U3, U25, U14, U11, U17, U5	8	6	0.27755	0.21031	0.20855			U1, U7, U14, U18, U20, U45, U58	U7, U20, U1	7	3	0.11707	0.78976	0.26204		U1, U7, U17, U20, U28, U42, U45, U51	U20, U7, U45, U17, U1, U51	8	6	0.10308	0.1	0.05685
U3, U5, U7, U20, U25, U28, U42, U45	U25, U3	8	2	0.43582	0.83181	0.58786		U3, U5, U7, U11, U17, U25, U42, U45, U51	U3, U11, U45, U25	9	4	0.18898	0.27216	0.17961		U3, U7, U14, U17, U20, U25, U28, U42, U58	U3, U25, U7, U28, U20, U14	9	6	0.6276	0.77331	0.68736		U3, U7, U11, U14, U20, U25, U28, U45	U25, U3, U11, U45, U20, U28, U14, U7	8	8	0.26392	0.22474	0.20844			U1, U5, U7, U17, U18, U20, U42, U45, U58, U63	U7, U20, U1, U42	10	4	0.11853	0.77879	0.26204		U1, U5, U7, U14, U20, U42, U45, U51, U63	U20, U45, U7, U5, U42, U1, U63, U51	9	8	0.09159	0.13814	0.05685
U3, U5, U7, U25, U28, U42, U51, U58	U25, U3	8	2	0.43582	0.83181	0.58786		U3, U7, U25, U45	U25, U3, U45, U7	4	4	0.24724	0.18454	0.17959		U3, U5, U7, U17, U20, U25, U28, U42, U45, U58	U25, U7, U3, U20, U58, U45, U42, U5, U28	10	9	0.60246	0.80622	0.68736		U3, U11, U20, U25, U42, U45	U3, U25, U11, U45, U42, U20	6	6	0.26123	0.22784	0.20843			U1, U5, U7, U14, U17, U18, U20, U28, U63	U7, U20, U1, U28, U18, U5, U17, U63, U14	9	9	0.10363	0.90311	0.26203		U5, U7, U14, U17, U18, U20, U42, U45, U51, U58, U63	U45, U20, U17, U7, U5, U42, U51, U18, U58, U63	11	10	0.08705	0.16082	0.05685
U3, U5, U14, U17, U25, U28, U45, U58	U25, U3	8	2	0.43582	0.83181	0.58786		U3, U5, U7, U14, U17, U25, U28, U45, U58	U25, U3, U7, U45	9	4	0.24724	0.18454	0.17959		U3, U7, U11, U14, U17, U20, U25, U45, U51, U58	U3, U25, U11, U20, U45, U14, U7, U58, U17	10	9	0.61331	0.79159	0.68732		U3, U5, U7, U11, U14, U20, U25, U42, U45, U51, U58	U3, U25, U11, U45, U7, U51, U20, U42, U5, U14, U58	11	11	0.25773	0.23196	0.2084			U1, U5, U7, U14, U17, U20, U42, U63	U7, U20, U1, U5, U63	8	5	0.11776	0.78428	0.26198		U1, U5, U17, U20, U28, U42, U45, U51, U58, U63	U20, U45, U51, U42, U5, U28, U17, U63, U1, U58	10	10	0.08436	0.17732	0.05682
U3, U5, U14, U17, U25, U42, U45, U51	U25, U3	8	2	0.43582	0.83181	0.58786		U3, U11, U20, U25, U28, U42, U45	U25, U3, U45, U11	7	4	0.19333	0.26289	0.17955		U3, U11, U14, U25, U28, U42, U58	U3, U25, U11, U28, U58	7	5	0.62029	0.78245	0.68729		U3, U5, U11, U25, U28, U42, U45, U51, U58	U11, U25, U3, U45, U5, U28, U42	9	7	0.26159	0.2268	0.20814			U1, U7, U18, U20, U63	U7, U20, U1, U63, U18	5	5	0.11487	0.80622	0.26193		U1, U7, U18, U20, U42, U45, U51, U58, U63	U20, U7, U45, U42, U18, U51, U1	9	7	0.10345	0.09897	0.05681
U3, U5, U14, U17, U25, U42, U51, U58	U25, U3	8	2	0.43582	0.83181	0.58786		U3, U7, U11, U20, U25, U42, U51, U58	U25, U3, U11, U42, U20, U51, U7	8	7	0.19592	0.25773	0.17955		U3, U5, U7, U11, U14, U20, U25, U42, U45	U3, U25, U20, U7, U14, U11, U45	9	7	0.62029	0.78245	0.68729		U3, U5, U7, U11, U20, U25, U42, U45, U51	U3, U25, U11, U45, U7, U5, U20, U42	9	8	0.25806	0.23093	0.2081			U1, U5, U7, U14, U20, U42, U45, U51	U7, U20, U1, U42	8	4	0.11797	0.78245	0.26193		U5, U7, U14, U18, U20, U45, U51	U20, U7, U45, U5, U18, U51	7	6	0.10029	0.10722	0.05679
U3, U5, U14, U25, U28, U42, U45, U58	U25, U3	8	2	0.43582	0.83181	0.58786		U3, U5, U7, U11, U25, U28, U42, U45	U25, U3, U11, U45, U42, U5	8	6	0.18516	0.28041	0.17954		U3, U7, U11, U17, U20, U25, U42, U45, U58	U25, U3, U20, U11, U45, U7	9	6	0.62029	0.78245	0.68729		U3, U5, U11, U20, U25, U42, U45, U51, U58	U25, U3, U11, U42, U20, U5, U45, U51	9	8	0.26061	0.22784	0.20808			U1, U5, U7, U20, U28, U42, U51, U58, U63	U7, U20, U28, U1, U5, U58	9	6	0.10844	0.85923	0.26192		U5, U7, U14, U20, U28, U42, U45	U20, U7, U42, U5, U45	7	5	0.09598	0.12062	0.05676
U3, U5, U14, U25, U42, U45, U51, U58	U25, U3	8	2	0.43582	0.83181	0.58786		U3, U11, U20, U25, U42, U45, U51, U58	U25, U3, U11, U42, U45	8	5	0.18516	0.28041	0.17954		U3, U14, U17, U25, U45	U25, U3, U17, U45, U14	5	5	0.62891	0.77148	0.68727		U3, U11, U17, U25, U42, U45	U25, U3, U11, U45, U17, U42	6	6	0.26097	0.2268	0.20779			U1, U7, U14, U20, U28, U42, U45, U51, U58, U63	U7, U20, U1, U28, U51, U45	10	6	0.10532	0.88665	0.26186		U5, U7, U17, U18, U20, U28, U45	U45, U20, U7, U18, U5, U17, U28	7	7	0.09246	0.13402	0.05675
U3, U5, U17, U20, U25, U28, U42, U58	U25, U3	8	2	0.43582	0.83181	0.58786		U3, U11, U14, U25, U28, U42, U45, U51, U58	U25, U3, U11, U45, U42	9	5	0.19318	0.26289	0.17944		U3, U11, U17, U20, U25, U42, U45	U25, U3, U20, U11, U45	7	5	0.62891	0.77148	0.68727		U3, U11, U14, U17, U20, U25, U42, U45, U58	U3, U25, U11, U42, U17, U20, U45	9	7	0.27605	0.21031	0.20777			U1, U5, U7, U14, U18, U20, U28, U42, U45, U51, U58, U63	U7, U20, U1, U28, U5, U63, U18, U58, U51, U45	12	10	0.10352	0.90311	0.26184		U1, U7, U17, U20, U28, U42, U45, U63	U20, U7, U42, U17, U45, U28, U63, U1	8	8	0.08927	0.14845	0.05674
U3, U5, U17, U20, U25, U28, U51, U58	U25, U3	8	2	0.43582	0.83181	0.58786		U3, U11, U14, U20, U25, U28, U51, U58	U3, U11, U25, U28	8	4	0.19683	0.25567	0.17943		U3, U14, U17, U20, U25, U42, U45, U51, U58	U25, U3, U20, U14, U45	9	5	0.62891	0.77148	0.68727		U3, U7, U11, U14, U17, U20, U25, U28, U51, U58	U25, U3, U11, U28, U20, U17, U7, U14, U51	10	9	0.26543	0.22165	0.20777			U1, U7, U14, U17, U18, U20, U63	U7, U20, U1, U17, U18, U14	7	6	0.11366	0.81536	0.26183		U5, U7, U17, U18, U20, U45, U58	U45, U20, U7, U5, U17, U58	7	6	0.10334	0.09897	0.05673
U3, U5, U17, U25, U28, U45, U51, U58	U25, U3	8	2	0.43582	0.83181	0.58786		U3, U11, U17, U25, U45	U25, U3, U11, U45	5	4	0.1936	0.26186	0.17937		U3, U7, U14, U20, U25, U51, U58	U25, U58, U3, U7, U20, U51, U14	7	7	0.63024	0.76965	0.6872		U3, U5, U7, U11, U14, U17, U25, U42, U45, U51, U58	U25, U3, U11, U45, U7, U17, U42, U58, U5, U14, U51	11	11	0.26265	0.22474	0.20774			U1, U5, U7, U14, U18, U20, U45, U58	U7, U20, U1, U58	8	4	0.11812	0.78062	0.26178		U1, U5, U7, U18, U20, U42, U45, U51, U58	U7, U20, U45, U5, U42, U18, U51	9	7	0.10206	0.10206	0.05669
U3, U7, U14, U17, U25, U28, U42, U51	U25, U3	8	2	0.43582	0.83181	0.58786		U3, U7, U11, U20, U25, U42	U25, U3, U20, U11, U42	6	5	0.19886	0.25155	0.17933		U3, U5, U7, U11, U14, U17, U25, U58	U3, U25, U11, U7, U5, U58, U14	8	7	0.63024	0.76965	0.6872		U3, U5, U11, U14, U25, U45, U58	U3, U25, U11, U45, U5	7	5	0.26066	0.2268	0.20762			U1, U5, U7, U14, U18, U20, U28, U42, U45, U58	U7, U20, U28, U1, U18, U5, U58, U45, U14	10	9	0.1029	0.90859	0.26177		U1, U5, U7, U17, U18, U20, U45, U51, U63	U20, U7, U45, U5, U1, U18, U51, U63	9	8	0.09166	0.13711	0.05668
U3, U7, U20, U25, U28, U42, U45, U51	U25, U3	8	2	0.43582	0.83181	0.58786		U3, U5, U7, U11, U25, U28, U42, U51	U3, U11, U42, U25, U51, U5	8	6	0.18907	0.27113	0.17932		U3, U7, U14, U20, U25, U28, U42, U45, U51	U25, U51, U42, U3, U28, U20, U45, U14, U7	9	9	0.63024	0.76965	0.6872		U3, U7, U11, U14, U17, U25, U28, U51	U3, U25, U11, U28, U14, U7, U51, U17	8	8	0.26233	0.22474	0.20756			U1, U7, U20, U51	U7, U1, U20	4	3	0.11688	0.78976	0.26175		U7, U14, U17, U20, U28, U45, U58	U20, U7, U45	7	3	0.12329	0.06495	0.05666
U3, U7, U20, U25, U28, U45, U51, U58	U25, U3	8	2	0.43582	0.83181	0.58786		U3, U11, U17, U25, U58	U25, U3, U11	5	3	0.19983	0.24948	0.17923		U3, U5, U7, U11, U14, U17, U25, U51	U25, U3, U7, U11, U51, U14, U17, U5	8	8	0.62154	0.78062	0.68719		U3, U11, U14, U17, U25, U28, U42, U51	U3, U25, U11, U17, U42, U28	8	6	0.25969	0.22784	0.20756			U1, U7, U20, U42, U45, U58, U63	U7, U1, U20	7	3	0.11688	0.78976	0.26175		U1, U5, U7, U20, U28, U42, U51	U20, U7, U42, U5, U1, U28, U51	7	7	0.09739	0.11546	0.05665
U3, U14, U17, U20, U25, U28, U42, U51	U25, U3	8	2	0.43582	0.83181	0.58786		U3, U5, U11, U14, U20, U25, U45	U25, U3, U45, U11, U14	7	5	0.19289	0.26289	0.17922		U3, U7, U14, U17, U20, U25, U28, U45, U51, U58	U25, U3, U20, U28, U14, U45, U7, U58, U51, U17	10	10	0.63158	0.76782	0.68712		U3, U5, U11, U17, U20, U25, U28, U42, U45	U25, U3, U11, U20, U42, U45, U5, U17	9	8	0.25969	0.22784	0.20756			U1, U7, U18, U20, U42, U45, U51, U63	U7, U20, U1, U51, U18	8	5	0.11665	0.79159	0.26175		U1, U5, U14, U17, U20, U45, U51, U58, U63	U20, U45, U17, U1, U5, U51, U58, U63	9	8	0.08959	0.14639	0.05663
U3, U5, U7, U14, U17, U25, U45, U51, U58	U25, U3	9	2	0.43582	0.83181	0.58786		U3, U11, U25, U28, U45, U51, U58	U3, U45, U25, U11, U28, U51	7	6	0.18603	0.27732	0.17915		U3, U11, U14, U17, U25, U42	U3, U25, U11, U14, U17	6	5	0.61571	0.78793	0.68709		U3, U5, U11, U14, U17, U20, U25, U28, U42, U45	U3, U25, U11, U45, U42, U17, U20, U5, U28	10	9	0.27657	0.20928	0.20751			U1, U7, U14, U20, U42	U7, U1, U20	5	3	0.11736	0.78611	0.26174		U1, U14, U20, U28, U42, U45, U63	U45, U20, U1, U28, U63	7	5	0.11986	0.06907	0.05662
U3, U5, U7, U17, U20, U25, U42, U45, U51	U25, U3	9	2	0.43582	0.83181	0.58786		U3, U11, U14, U20, U25, U28, U42, U51	U3, U25, U11, U20, U14	8	5	0.19806	0.25258	0.17915		U3, U11, U14, U25, U51, U58	U3, U25, U11, U58, U14	6	5	0.62281	0.77879	0.68709		U3, U7, U11, U14, U17, U20, U25, U28	U3, U25, U11, U7, U14, U17, U20, U28	8	8	0.27443	0.21134	0.20745			U1, U7, U20, U51, U58	U7, U20, U1, U58, U51	5	5	0.11736	0.78611	0.26174		U1, U7, U17, U18, U20, U51, U63	U7, U20, U17, U1, U63, U51, U18	7	7	0.10727	0.08969	0.05661
U3, U5, U14, U17, U25, U28, U42, U45, U58	U25, U3	9	2	0.43582	0.83181	0.58786		U3, U7, U11, U17, U20, U25, U28, U58	U25, U3, U11, U20	8	4	0.19854	0.25155	0.1791		U3, U7, U11, U17, U20, U25, U28, U51	U3, U25, U28, U20, U11, U7	8	6	0.62281	0.77879	0.68709		U3, U7, U11, U17, U20, U25, U45, U51	U3, U25, U11, U7, U45, U20, U17	8	7	0.26374	0.22268	0.20734			U1, U7, U17, U20, U42, U45	U7, U20, U1	6	3	0.11639	0.79342	0.26172		U1, U5, U7, U14, U18, U20, U42, U45, U51, U63	U20, U7, U45, U1, U18, U63, U5, U51	10	8	0.10398	0.09691	0.05658
U3, U7, U14, U17, U20, U25, U28, U42, U51	U25, U3	9	2	0.43582	0.83181	0.58786		U3, U5, U11, U20, U25, U45, U51, U58	U25, U3, U5, U11, U51, U58	8	6	0.19636	0.25567	0.17909		U3, U11, U17, U25, U42, U45, U51, U58	U25, U3, U11	8	3	0.62281	0.77879	0.68709		U3, U5, U11, U14, U17, U20, U25, U42	U25, U3, U11, U17, U42, U20, U5	8	7	0.26005	0.2268	0.20727			U1, U5, U7, U17, U18, U20, U42, U51, U58, U63	U20, U7, U1, U5, U63, U18, U58	10	7	0.11451	0.80804	0.26172		U20, U45	U20, U45	2	2	0.14828	0.04433	0.05655
U3, U7, U20, U25, U28, U42, U45, U51, U58	U25, U3	9	2	0.43582	0.83181	0.58786		U3, U5, U11, U17, U20, U25, U42, U51	U3, U11, U20, U25, U17, U5	8	6	0.19372	0.26082	0.17908		U3, U5, U7, U14, U25, U28, U42, U51, U58	U25, U3, U14, U7, U58, U5, U51	9	7	0.62281	0.77879	0.68709		U3, U5, U11, U25, U28, U42	U25, U3, U11, U5, U42, U28	6	6	0.26341	0.22268	0.20716			U1, U7, U20	U7, U20, U1	3	3	0.11662	0.79159	0.26171		U18, U20, U45	U45, U20	3	2	0.14828	0.04433	0.05655
U3, U5, U7, U14, U20, U25, U28, U42, U45, U51	U25, U3	10	2	0.43582	0.83181	0.58786		U3, U5, U7, U11, U17, U25, U42, U58	U25, U3, U11, U7, U42	8	5	0.1902	0.26804	0.17907		U3, U5, U7, U11, U14, U17, U25, U28, U45, U58	U25, U3, U7, U11, U28, U45, U58, U5, U14	10	9	0.62408	0.77697	0.687		U3, U11, U17, U25, U28, U42, U58	U25, U3, U11, U42, U17, U28	7	6	0.26071	0.22577	0.20715			U1, U7, U20, U58, U63	U7, U20, U1	5	3	0.11662	0.79159	0.26171		U20, U45, U58	U20, U45	3	2	0.14828	0.04433	0.05655
U3, U5, U7, U17, U20, U25, U42, U45, U51, U58	U25, U3	10	2	0.43582	0.83181	0.58786		U3, U11, U14, U25, U28, U51, U58	U3, U11, U25	7	3	0.19951	0.24948	0.179		U3, U5, U14, U17, U20, U25, U28, U51	U25, U3, U20, U5, U14, U28, U17, U51	8	8	0.61693	0.78611	0.68697		U3, U7, U11, U14, U17, U20, U25, U28, U42, U51, U58	U3, U25, U11, U7, U20, U42, U17, U58, U28, U51, U14	11	11	0.26239	0.22371	0.2071			U1, U5, U7, U14, U20, U42, U45	U7, U20, U1	7	3	0.11662	0.79159	0.26171		U14, U18, U20, U45	U20, U45	4	2	0.14828	0.04433	0.05655
U3, U7, U14, U25, U28, U42, U45, U51	U25, U3, U28	8	3	0.43289	0.83729	0.58776		U3, U7, U11, U17, U25, U28, U42, U51, U58	U3, U25, U11, U42, U51	9	5	0.19516	0.25773	0.17899		U3, U7, U11, U14, U25, U42, U45, U51	U25, U3, U7, U11, U51, U14, U45	8	7	0.61693	0.78611	0.68697		U3, U7, U11, U25, U28, U42, U45, U58	U3, U25, U11, U7, U45, U42, U58	8	7	0.25878	0.22784	0.20705			U1, U7, U14, U17, U18, U20, U42	U7, U1, U20, U18, U17, U14	7	6	0.1129	0.82084	0.26171		U14, U20, U28, U45	U20, U45	4	2	0.14828	0.04433	0.05655
U3, U5, U11, U14, U20, U25, U28, U42	U25, U3, U11, U28	8	4	0.42557	0.85192	0.58773		U3, U5, U7, U11, U14, U17, U20, U25, U42, U45, U51, U58	U25, U3, U45, U11	12	4	0.19301	0.26186	0.17893		U3, U5, U7, U11, U14, U25, U42, U45, U51	U3, U11, U25, U14, U7, U45, U42	9	7	0.61693	0.78611	0.68697		U3, U5, U7, U11, U17, U25, U28, U45	U3, U25, U11, U7, U17, U45, U5, U28	8	8	0.26777	0.21753	0.20701			U1, U7, U14, U20, U45, U63	U7, U1, U20, U63	6	4	0.11855	0.77697	0.26169		U14, U20, U45, U58	U20, U45	4	2	0.14828	0.04433	0.05655
U3, U7, U14, U25, U42, U45, U51, U58	U25, U3, U7	8	3	0.4347	0.83364	0.58772		U3, U5, U11, U14, U17, U20, U25, U42, U45, U58	U25, U3, U11, U45, U42, U5	10	6	0.18473	0.27938	0.17885		U3, U5, U7, U14, U25, U58	U25, U3, U7, U14	6	4	0.60581	0.80073	0.68694		U3, U5, U7, U11, U25, U42	U11, U25, U3, U5, U7, U42	6	6	0.2604	0.22577	0.20698			U1, U7, U17, U20, U45, U51	U7, U20, U1, U17, U45	6	5	0.11542	0.80073	0.26168		U17, U20, U42, U45	U20, U45	4	2	0.14828	0.04433	0.05655
U3, U5, U17, U20, U25, U28	U25, U3, U28	6	3	0.43359	0.83547	0.58759		U3, U14, U20, U25, U28, U42, U58	U25, U3, U20	7	3	0.26066	0.1701	0.17883		U3, U7, U14, U17, U20, U25, U42, U51, U58	U3, U25, U42, U20, U58, U7, U14, U51, U17	9	9	0.60581	0.80073	0.68694		U3, U7, U11, U25, U42, U51	U3, U25, U7, U11, U42, U51	6	6	0.2604	0.22577	0.20698			U1, U7, U14, U17, U18, U20, U45, U51	U7, U20, U1	8	3	0.11612	0.79525	0.26168		U20, U45, U51, U58	U45, U20	4	2	0.14828	0.04433	0.05655
U3, U14, U25, U28, U42, U45	U25, U3, U28	6	3	0.43359	0.83547	0.58759		U3, U11, U25, U28, U51, U58	U3, U11, U25, U28, U51	6	5	0.19486	0.25773	0.17877		U3, U14, U17, U25	U3, U25, U17, U14	4	4	0.62537	0.77514	0.68691		U3, U5, U7, U11, U17, U20, U25, U51, U58	U25, U3, U20, U11, U5, U7, U17, U51	9	8	0.25943	0.2268	0.20693			U1, U7, U20, U42, U51, U58	U7, U20, U1, U58	6	4	0.11635	0.79342	0.26167		U5, U14, U20, U45, U51	U20, U45	5	2	0.14828	0.04433	0.05655
U3, U5, U7, U14, U20, U25, U28	U25, U3, U28	7	3	0.43359	0.83547	0.58759		U3, U5, U7, U11, U25, U42	U25, U3, U11, U7, U42	6	5	0.19176	0.26392	0.17876		U3, U7, U11, U17, U25, U45	U25, U3, U7, U11, U45	6	5	0.62537	0.77514	0.68691		U3, U5, U7, U11, U14, U20, U25, U28, U45, U51, U58	U3, U25, U11, U45, U7, U14, U20, U5, U28, U58, U51	11	11	0.25943	0.2268	0.20693			U1, U7, U20, U42, U58	U7, U20, U1	5	3	0.11659	0.79159	0.26166		U7, U14, U20, U42, U45	U20, U45	5	2	0.14828	0.04433	0.05655
U3, U7, U14, U25, U28, U42, U58	U25, U3, U28	7	3	0.43359	0.83547	0.58759		U3, U7, U11, U14, U25, U28, U58	U3, U11, U25, U28	7	4	0.19529	0.2567	0.17871		U3, U5, U14, U17, U25, U28, U42, U58	U3, U25, U14, U28, U17, U5	8	6	0.62537	0.77514	0.68691		U3, U5, U11, U17, U25, U28, U42	U3, U25, U11, U42, U5, U17, U28	7	7	0.2638	0.22165	0.20688			U1, U7, U14, U17, U20, U28, U45, U51, U63	U7, U20, U28, U1, U45, U51, U14	9	7	0.1054	0.88483	0.26165		U7, U20, U42, U45, U51	U20, U45	5	2	0.14828	0.04433	0.05655
U3, U7, U20, U25, U28, U42, U51	U25, U3, U28	7	3	0.43359	0.83547	0.58759		U3, U20, U25, U42, U58	U25, U3, U20	5	3	0.26156	0.16907	0.1787		U3, U7, U14, U25, U28, U45, U51, U58	U3, U25, U45, U7, U28, U51, U14	8	7	0.62537	0.77514	0.68691		U3, U7, U11, U20, U25, U28, U42, U58	U3, U25, U11, U42, U7, U20, U58, U28	8	8	0.27419	0.21031	0.2068			U1, U7, U14, U17, U20, U28, U42, U45, U51, U63	U7, U20, U1, U28, U45, U51, U14	10	7	0.10518	0.88665	0.26162		U7, U20, U45, U51, U63	U20, U45	5	2	0.14828	0.04433	0.05655
U3, U7, U11, U17, U20, U25, U28, U42, U51	U25, U3, U11, U7	9	4	0.42621	0.85009	0.58754		U3, U14, U17, U25, U28, U42, U45, U51	U25, U3, U45, U51, U42	8	5	0.24654	0.18351	0.1787		U3, U5, U11, U14, U17, U20, U25, U28, U58	U25, U3, U20, U11, U28, U17, U5	9	7	0.61816	0.78428	0.68687		U3, U5, U11, U17, U20, U25, U45, U51, U58	U25, U3, U11, U17, U5, U45, U20, U51	9	8	0.25913	0.2268	0.20675			U1, U7, U14, U18, U20, U28, U42, U45, U51, U63	U7, U20, U1, U28, U14, U51, U45, U18, U63	10	9	0.10456	0.89214	0.26159		U7, U20, U45, U58, U63	U20, U45	5	2	0.14828	0.04433	0.05655
U11, U25, U42, U45, U51, U58	U25, U11, U51, U45	6	4	0.48179	0.74954	0.58748		U3, U11, U14, U17, U25, U45, U58	U3, U25, U45, U11	7	4	0.19016	0.26701	0.17868		U3, U11, U14, U20, U25, U28, U42, U45, U58	U3, U25, U20, U45, U11, U28, U42, U14, U58	9	9	0.61816	0.78428	0.68687		U3, U11, U25, U42, U45	U3, U25, U11, U45, U42	5	5	0.25818	0.22784	0.20671			U1, U7, U14, U17, U18, U20, U51, U58, U63	U7, U20, U1, U58	9	4	0.11535	0.80073	0.26158		U14, U18, U20, U45, U58	U20, U45	5	2	0.14828	0.04433	0.05655
U3, U17, U20, U25, U28, U58	U25, U3	6	2	0.43612	0.82998	0.58739		U3, U11, U14, U17, U20, U25, U28, U42, U51	U3, U11, U42, U25, U51, U28, U17	9	7	0.18539	0.27732	0.17865		U3, U5, U7, U17, U20, U25, U28, U42, U45	U25, U7, U3, U20, U45, U28, U5	9	7	0.63706	0.76051	0.68686		U3, U5, U11, U14, U25, U28, U45, U51	U3, U25, U14, U11, U45, U28, U5	8	7	0.25307	0.23402	0.20667			U7, U14, U17, U20, U28, U42, U51, U58	U7, U20, U28, U17, U58, U42, U14	8	7	0.12072	0.76051	0.26156		U14, U20, U42, U45, U51	U20, U45	5	2	0.14828	0.04433	0.05655
U3, U14, U17, U25, U28, U42, U51, U58	U25, U3	8	2	0.43612	0.82998	0.58739		U3, U5, U7, U11, U14, U17, U20, U25, U28, U51	U25, U3, U11, U5, U51, U7	10	6	0.19574	0.25567	0.17865		U3, U5, U25, U28, U58	U3, U25, U28, U5	5	4	0.62667	0.77331	0.68682		U3, U7, U11, U17, U20, U25, U42, U45, U58	U3, U11, U25, U45, U20, U42, U17	9	7	0.25724	0.22887	0.20666			U1, U7, U14, U17, U18, U20, U42, U58	U20, U7, U1, U17, U18, U42, U14	8	7	0.11213	0.82633	0.26155		U17, U18, U20, U45, U51	U20, U45	5	2	0.14828	0.04433	0.05655
U3, U14, U17, U20, U25, U28, U42, U45, U51	U25, U3	9	2	0.43612	0.82998	0.58739		U3, U5, U11, U17, U25, U28, U42, U45, U51, U58	U25, U3, U11, U5, U51, U58	10	6	0.19574	0.25567	0.17865		U3, U5, U7, U20, U25, U42, U45	U3, U25, U7, U45, U20, U5	7	6	0.62667	0.77331	0.68682		U3, U5, U7, U11, U17, U20, U25, U28, U42, U51, U58	U25, U3, U11, U17, U7, U20, U5, U42, U51, U28, U58	11	11	0.25979	0.22577	0.20663			U1, U7, U14, U17, U20, U28, U45, U58	U7, U20, U28, U1, U45, U14	8	6	0.10375	0.89945	0.26155		U17, U20, U28, U45, U58	U45, U20	5	2	0.14828	0.04433	0.05655
U3, U5, U7, U14, U25, U42, U51, U58	U25, U3, U14, U7	8	4	0.43139	0.83912	0.58734		U3, U5, U7, U11, U14, U17, U20, U25, U28, U42, U45	U25, U3, U11, U45, U17, U42, U14, U28	11	8	0.18403	0.28041	0.17865		U3, U11, U14, U25, U28, U45, U58	U25, U11, U3, U58, U28, U14, U45	7	7	0.62667	0.77331	0.68682		U3, U5, U11, U17, U20, U25, U42, U45	U25, U3, U11, U42, U45, U5, U20	8	7	0.25542	0.23093	0.20659			U1, U7, U14, U17, U20, U28, U45, U51, U58, U63	U7, U20, U1, U28, U45, U14	10	6	0.10492	0.88848	0.26151		U18, U20, U42, U45, U51	U20, U45	5	2	0.14828	0.04433	0.05655
U3, U7, U17, U25, U51, U58	U3, U25, U7, U17	6	4	0.43208	0.83729	0.58716		U3, U11, U17, U20, U25, U28, U45, U51, U58	U25, U3, U45, U11	9	4	0.19257	0.26186	0.17861		U3, U7, U11, U14, U25, U42, U45	U25, U3, U11, U7, U45, U14	7	6	0.61939	0.78245	0.68676		U3, U5, U11, U14, U20, U25, U42, U51, U58	U3, U25, U11, U20, U5, U14, U42, U51	9	8	0.25365	0.23299	0.20653			U1, U5, U7, U17, U20, U51	U7, U20, U1, U17, U5	6	5	0.11163	0.82998	0.26146		U20, U28, U45, U51, U63	U20, U45	5	2	0.14828	0.04433	0.05655
U3, U7, U11, U14, U17, U25, U28, U45	U25, U3, U45, U11, U28, U14	8	6	0.42214	0.8574	0.58716		U3, U11, U25, U28, U45, U51	U25, U3, U45, U11	6	4	0.19202	0.26289	0.17858		U3, U14, U20, U25, U45, U58	U25, U3, U14, U45, U20	6	5	0.62798	0.77148	0.68673		U3, U5, U11, U14, U17, U25, U28, U45, U51	U25, U3, U11, U45, U17, U28, U5, U14	9	8	0.25694	0.22887	0.20649			U1, U5, U7, U18, U20, U45	U7, U20, U1, U5, U18	6	5	0.1125	0.82267	0.26143		U1, U5, U17, U20, U42, U45	U20, U45	6	2	0.14828	0.04433	0.05655
U3, U5, U7, U11, U14, U20, U25, U42, U45	U25, U3, U11, U14, U7	9	5	0.42479	0.85192	0.58715		U3, U11, U14, U20, U25, U28, U45, U51, U58	U3, U25, U45, U11	9	4	0.19202	0.26289	0.17858		U3, U14, U17, U20, U25, U45, U51	U3, U25, U20, U17, U14	7	5	0.62798	0.77148	0.68673		U3, U5, U7, U11, U14, U17, U20, U25, U28, U42	U11, U20, U25, U3, U7, U5, U17, U42, U28, U14	10	10	0.25603	0.2299	0.20646			U1, U7, U14, U17, U18, U20, U28, U45, U51	U7, U20, U1, U28, U45, U51, U14, U18	9	8	0.10546	0.883	0.2614		U1, U7, U18, U20, U28, U45	U20, U45	6	2	0.14828	0.04433	0.05655
U3, U7, U14, U25, U45, U51, U58	U25, U3, U14, U7	7	4	0.43277	0.83547	0.58699		U3, U5, U11, U17, U20, U25, U28, U45, U51, U58	U25, U11, U45, U3, U17, U51, U28, U5, U20	10	9	0.18303	0.28247	0.17856		U3, U7, U17, U20, U25, U28, U42, U45, U58	U25, U3, U28, U45, U58, U20, U17	9	7	0.62798	0.77148	0.68673		U3, U5, U11, U17, U25, U42, U58	U11, U25, U3, U42, U5, U17	7	6	0.26113	0.22371	0.20639			U1, U5, U7, U14, U17, U20, U45, U51, U58, U63	U7, U20, U1, U51, U5	10	5	0.1169	0.78793	0.2614		U1, U20, U42, U45, U51, U58	U45, U20	6	2	0.14828	0.04433	0.05655
U3, U7, U17, U25, U28, U51, U58	U25, U3, U7, U17, U51	7	5	0.43167	0.83729	0.58686		U3, U5, U7, U14, U25, U42, U45, U51, U58	U25, U3, U45, U42, U58, U51	9	6	0.2462	0.18351	0.17852		U3, U11, U25, U42, U45, U51	U25, U3, U11, U45, U51	6	5	0.62064	0.78062	0.68666		U3, U11, U17, U25, U28, U45, U51, U58	U25, U3, U11, U17, U58, U28, U45	8	7	0.26752	0.21649	0.20637			U1, U7, U18, U20, U45, U63	U7, U20, U1, U18, U63	6	5	0.1129	0.81901	0.26135		U5, U14, U17, U20, U28, U45	U20, U45	6	2	0.14828	0.04433	0.05655
U3, U5, U7, U17, U25, U42, U45	U25, U3, U7, U17	7	4	0.43236	0.83547	0.58669		U3, U11, U14, U17, U20, U25, U28, U45	U25, U3, U45, U11	8	4	0.19187	0.26289	0.17847		U3, U5, U11, U25, U42, U45, U51, U58	U3, U25, U11, U45, U58, U5	8	6	0.62064	0.78062	0.68666		U3, U5, U11, U20, U25, U28, U42, U45, U51	U25, U3, U11, U20, U5, U45, U42, U28, U51	9	9	0.26014	0.22474	0.20634			U1, U5, U7, U17, U18, U20, U45, U51, U58	U20, U7, U1, U5, U51, U45, U18, U17	9	8	0.11358	0.81353	0.26134		U5, U14, U18, U20, U28, U45	U20, U45	6	2	0.14828	0.04433	0.05655
U3, U5, U7, U11, U14, U25, U28, U51	U25, U3, U11, U7	8	4	0.42505	0.85009	0.58667		U3, U7, U11, U17, U25, U42, U45, U51, U58	U3, U25, U45, U11, U42	9	5	0.19079	0.26495	0.17841		U3, U5, U17, U25, U42, U45, U51	U25, U3, U5, U17, U45	7	5	0.6293	0.76965	0.68665		U3, U7, U11, U25, U45, U51	U25, U3, U11, U45	6	4	0.25917	0.22577	0.20629			U1, U5, U7, U17, U20, U42, U45, U58, U63	U7, U20, U1, U5, U17, U42, U58	9	7	0.1109	0.83547	0.26134		U5, U14, U18, U20, U42, U45	U20, U45	6	2	0.14828	0.04433	0.05655
U3, U7, U11, U17, U20, U25, U28, U42, U51, U58	U25, U3, U11, U7	10	4	0.42505	0.85009	0.58667		U3, U7, U11, U14, U17, U25, U28	U25, U3, U17, U7, U11, U28	7	6	0.19213	0.26186	0.17829		U3, U7, U20, U25, U28	U25, U3, U20, U7, U28	5	5	0.63063	0.76782	0.68658		U3, U5, U11, U25, U42, U58	U3, U25, U11, U42, U5, U58	6	6	0.25308	0.23299	0.2062			U1, U7, U14, U17, U18, U20, U42, U51, U58	U7, U20, U1, U18, U58, U14, U17	9	7	0.11403	0.80987	0.26132		U5, U14, U20, U42, U45, U51	U20, U45	6	2	0.14828	0.04433	0.05655
U3, U11, U14, U17, U20, U25, U28, U45	U25, U3, U11, U28	8	4	0.42402	0.85192	0.58657		U3, U7, U11, U17, U20, U25, U28, U45	U3, U25, U11, U45, U17, U28	8	6	0.19013	0.26598	0.17828		U3, U17, U25, U28, U42, U45, U51	U25, U3, U51, U28, U45	7	5	0.6219	0.77879	0.68656		U3, U5, U7, U11, U14, U25, U28	U25, U3, U11, U28, U7, U5, U14	7	7	0.25728	0.22784	0.20619			U1, U7, U14, U18, U20, U28, U42, U45, U51	U7, U20, U1, U28, U45, U14, U42, U18	9	8	0.105	0.88665	0.2613		U7, U18, U20, U45, U51, U58	U20, U45	6	2	0.14828	0.04433	0.05655
U3, U5, U7, U14, U17, U20, U25, U28, U51	U25, U3, U28	9	3	0.43126	0.83729	0.58657		U3, U5, U7, U11, U25, U42, U45, U51, U58	U25, U3, U11, U45, U5, U42, U58, U51	9	8	0.18087	0.2866	0.17823		U3, U7, U11, U14, U17, U25, U28, U51	U7, U25, U3, U11, U28, U14, U17	8	7	0.6219	0.77879	0.68656		U3, U5, U7, U11, U14, U20, U25, U45	U25, U3, U11, U20, U7, U45, U5	8	7	0.25983	0.22474	0.20616			U1, U7, U20, U42, U45	U7, U20, U1	5	3	0.11804	0.77879	0.26129		U14, U18, U20, U28, U45, U58	U20, U45	6	2	0.14828	0.04433	0.05655
U3, U7, U11, U14, U17, U20, U25, U45, U51, U58	U25, U3, U11, U7, U20	10	5	0.42402	0.85192	0.58657		U3, U5, U11, U25, U42, U58	U3, U11, U42, U25, U5	6	5	0.1843	0.27835	0.17815		U3, U7, U11, U17, U20, U25, U42, U51, U58	U25, U3, U11, U17, U20	9	5	0.6219	0.77879	0.68656		U3, U7, U11, U14, U25, U28, U42, U45	U25, U3, U45, U11, U42, U28	8	6	0.25983	0.22474	0.20616			U1, U7, U20, U42, U45, U51, U58	U7, U20, U1	7	3	0.11804	0.77879	0.26129		U14, U18, U20, U42, U45, U51	U20, U45	6	2	0.14828	0.04433	0.05655
U3, U5, U17, U25, U28, U42, U51	U25, U3, U28	7	3	0.43305	0.83364	0.58652		U3, U5, U7, U11, U20, U25, U42, U45, U51, U58	U3, U11, U45, U42, U25, U5	10	6	0.18116	0.28557	0.17812		U3, U7, U17, U25, U28, U58	U25, U3, U7, U28, U58	6	5	0.63198	0.766	0.6865		U3, U5, U11, U17, U25, U28, U42, U51	U3, U25, U11, U42, U5, U17, U28, U51	8	8	0.25544	0.2299	0.20612			U1, U7, U18, U20	U7, U20, U1, U18	4	4	0.114	0.80987	0.26128		U18, U20, U28, U42, U45, U58	U20, U45	6	2	0.14828	0.04433	0.05655
U3, U5, U7, U11, U14, U17, U25, U28, U45, U58	U25, U3, U11, U14, U28	10	5	0.42301	0.85375	0.58648		U3, U5, U7, U11, U14, U17, U20, U25, U45, U51	U3, U25, U45, U11, U5	10	5	0.18746	0.27113	0.17809		U3, U25, U28, U42, U51, U58	U25, U3, U28, U58, U51	6	5	0.62317	0.77697	0.68646		U3, U5, U7, U11, U17, U25, U28, U45, U58	U25, U3, U11, U5, U45, U17	9	6	0.25887	0.22577	0.20611			U1, U7, U14, U20, U58, U63	U7, U20, U1, U14	6	4	0.11634	0.79159	0.26127		U20, U28, U42, U45, U51, U58	U20, U45	6	2	0.14828	0.04433	0.05655
U3, U5, U7, U14, U17, U25, U28, U42	U25, U3, U28	8	3	0.43195	0.83547	0.58639		U3, U7, U11, U17, U25, U28, U58	U25, U3, U11, U7, U28	7	5	0.19709	0.25155	0.17807		U3, U5, U7, U14, U17, U25, U45, U58	U3, U25, U7, U14, U5, U45	8	6	0.62317	0.77697	0.68646		U3, U5, U11, U17, U20, U25, U42, U51	U3, U25, U11, U20, U42, U17, U5	8	7	0.27273	0.21031	0.20603			U1, U5, U7, U14, U20, U51, U58, U63	U7, U20, U1, U5, U58	8	5	0.11446	0.80622	0.26127		U1, U5, U7, U14, U17, U20, U45	U45, U20	7	2	0.14828	0.04433	0.05655
U3, U7, U11, U14, U25, U42, U51, U58	U25, U3, U11, U14, U7	8	5	0.422	0.85558	0.58639		U3, U11, U14, U17, U25, U42, U58	U25, U3, U11, U42	7	4	0.19709	0.25155	0.17807		U3, U5, U11, U25, U28, U42, U51, U58	U25, U3, U28, U11, U42, U5, U51	8	7	0.62317	0.77697	0.68646		U3, U5, U11, U17, U25, U28, U58	U25, U3, U11, U17, U5, U28, U58	7	7	0.25952	0.22474	0.20599			U1, U5, U7, U14, U20, U28, U42, U45	U7, U20, U1, U28, U45, U5, U42	8	7	0.10498	0.88665	0.26126		U1, U7, U14, U20, U28, U45, U51	U20, U45	7	2	0.14828	0.04433	0.05655
U3, U5, U7, U25, U28, U45, U51, U58	U25, U3, U7, U51	8	4	0.43154	0.83547	0.58609		U3, U11, U14, U20, U25, U45, U51	U25, U3, U45, U11	7	4	0.19184	0.26186	0.17807		U3, U11, U14, U17, U20, U25, U28, U42, U45, U51	U25, U3, U11, U20, U28, U45, U14, U51, U17	10	9	0.62317	0.77697	0.68646		U3, U11, U17, U20, U25, U28, U45, U51, U58	U3, U25, U11, U45	9	4	0.25952	0.22474	0.20599			U1, U7, U14, U17, U20	U7, U20, U1	5	3	0.11776	0.78062	0.26124		U1, U14, U18, U20, U42, U45, U63	U20, U45	7	2	0.14828	0.04433	0.05655
U3, U5, U11, U20, U25, U28, U51	U25, U3, U11, U28	7	4	0.42325	0.85192	0.586		U3, U7, U11, U17, U20, U25, U42, U51	U25, U3, U11, U42, U20	8	5	0.18649	0.2732	0.17807		U3, U5, U11, U17, U25, U42, U45, U51, U58	U3, U25, U11, U58, U5, U45	9	6	0.62445	0.77514	0.68637		U3, U5, U11, U14, U20, U25, U28, U42, U45, U51	U25, U3, U11, U45, U42, U20, U5, U51, U28	10	9	0.2622	0.22165	0.20599			U1, U7, U14, U20, U51, U63	U7, U20, U1, U63, U51	6	5	0.11752	0.78245	0.26124		U1, U18, U20, U42, U45, U51, U58	U20, U45	7	2	0.14828	0.04433	0.05655
U3, U5, U7, U17, U20, U25, U51	U25, U3, U7, U17, U51	7	5	0.43045	0.83729	0.58597		U3, U11, U14, U20, U25, U42, U45, U51, U58	U3, U25, U42, U11, U45, U51	9	6	0.18285	0.28144	0.17807		U3, U14, U17, U25, U28, U42, U45, U51, U58	U25, U3, U51, U58, U45, U28, U14, U17	9	8	0.62445	0.77514	0.68637		U3, U5, U11, U14, U17, U20, U25	U25, U3, U11, U20, U17, U5, U14	7	7	0.25856	0.22577	0.20594			U1, U5, U7, U14, U20, U28, U45, U51, U58	U7, U20, U1, U28, U45, U51	9	6	0.10476	0.88848	0.26124		U7, U18, U20, U28, U45, U51, U58	U20, U45	7	2	0.14828	0.04433	0.05655
U3, U5, U11, U25, U42	U25, U3, U11	5	3	0.42491	0.84826	0.5859		U3, U5, U25, U28, U51, U58	U25, U3, U5	6	3	0.26256	0.16701	0.17806		U3, U11, U20, U25, U51, U58	U25, U3, U20, U11	6	4	0.6347	0.76234	0.68636		U3, U5, U7, U11, U14, U25, U28, U42, U45	U11, U25, U3, U45, U7, U42, U5	9	7	0.25922	0.22474	0.20582			U1, U7, U18, U20, U42	U7, U20, U1, U18	5	4	0.11536	0.7989	0.26123		U7, U18, U20, U42, U45, U51, U58	U45, U20	7	2	0.14828	0.04433	0.05655
U3, U11, U14, U25, U45	U25, U3, U11	5	3	0.42491	0.84826	0.5859		U3, U7, U14, U17, U25, U28, U42	U25, U3, U28	7	3	0.26256	0.16701	0.17806		U3, U7, U11, U14, U20, U25, U45, U58	U3, U11, U25, U7, U20, U45, U14	8	7	0.61727	0.78428	0.68634		U3, U7, U11, U25, U28, U42, U51	U3, U25, U7, U42, U11, U51	7	6	0.25825	0.22577	0.20577			U1, U5, U7, U17, U20, U42, U51, U63	U7, U1, U20, U5, U42, U63, U17	8	7	0.11236	0.82267	0.2612		U14, U17, U18, U20, U42, U45, U58	U20, U45	7	2	0.14828	0.04433	0.05655
U3, U5, U7, U11, U25, U45	U25, U3, U11	6	3	0.42491	0.84826	0.5859		U3, U7, U11, U25, U45, U58	U25, U3, U45, U11	6	4	0.1917	0.26186	0.17796		U3, U7, U11, U17, U20, U25, U45, U58	U25, U3, U20, U11, U45, U7	8	6	0.61727	0.78428	0.68634		U3, U5, U7, U11, U14, U20, U25, U51, U58	U3, U25, U11, U20, U5, U51, U58, U14	9	8	0.25825	0.22577	0.20577			U1, U5, U7, U14, U18, U20, U45, U51	U7, U20, U1, U5, U18	8	5	0.11169	0.82815	0.26119		U14, U17, U20, U28, U42, U45, U51	U20, U45	7	2	0.14828	0.04433	0.05655
U3, U5, U11, U14, U20, U25	U25, U3, U11	6	3	0.42491	0.84826	0.5859		U3, U7, U11, U14, U17, U25, U28, U58	U3, U25, U11, U7, U28	8	5	0.19804	0.24948	0.17796		U3, U5, U17, U20, U25, U28, U45	U25, U3, U20, U28, U45	7	5	0.63609	0.76051	0.6863		U3, U5, U11, U17, U20, U25, U28, U42, U51	U25, U3, U11, U20, U5, U42, U51	9	7	0.25731	0.2268	0.20573			U1, U5, U7, U14, U17, U18, U20, U28, U58	U7, U20, U1, U28, U5, U18, U58, U14	9	8	0.10315	0.90311	0.26119		U14, U18, U20, U28, U42, U45, U58	U20, U45	7	2	0.14828	0.04433	0.05655
U3, U5, U11, U17, U20, U25	U25, U3, U11	6	3	0.42491	0.84826	0.5859		U3, U11, U20, U25, U28, U42, U51	U3, U11, U25, U28	7	4	0.19423	0.2567	0.17793		U3, U7, U11, U14, U17, U25, U58	U25, U3, U11, U14, U7	7	5	0.61158	0.79159	0.68629		U3, U7, U11, U20, U25, U42, U45, U51	U3, U25, U11, U42, U7, U45, U20	8	7	0.25638	0.22784	0.20569			U1, U5, U7, U14, U20, U51	U7, U20, U1, U5, U51, U14	6	6	0.1137	0.8117	0.26117		U14, U18, U20, U28, U45, U51, U63	U20, U45	7	2	0.14828	0.04433	0.05655
U3, U5, U11, U17, U25, U51	U25, U3, U11	6	3	0.42491	0.84826	0.5859		U3, U11, U14, U17, U25, U28	U3, U11, U25	6	3	0.19466	0.25567	0.17787		U3, U25, U42, U45, U58	U25, U3, U45	5	3	0.62574	0.77331	0.68628		U3, U5, U11, U14, U17, U25, U28, U51	U11, U25, U3, U28, U5, U51, U17	8	7	0.25547	0.22887	0.20565			U1, U5, U7, U20, U45	U7, U20, U1	5	3	0.1165	0.78976	0.26116		U14, U20, U42, U45, U51, U58, U63	U20, U45	7	2	0.14828	0.04433	0.05655
U3, U7, U11, U17, U20, U25	U25, U3, U11	6	3	0.42491	0.84826	0.5859		U3, U11, U14, U17, U25, U42, U45, U51, U58	U11, U3, U45, U25, U42	9	5	0.17832	0.29175	0.17787		U3, U5, U11, U17, U20, U25, U42, U45	U25, U3, U20, U45, U11, U5	8	6	0.62574	0.77331	0.68628		U3, U11, U20, U25, U28, U45, U51, U58	U25, U3, U45, U11, U20, U28	8	6	0.25891	0.22474	0.20565			U1, U7, U17, U20, U28, U42, U45, U51, U63	U7, U1, U20, U28, U45, U63	9	6	0.10392	0.8958	0.26116		U5, U14, U17, U18, U20, U42, U45, U51, U63	U20, U45	9	2	0.14828	0.04433	0.05655
U3, U11, U14, U25, U45, U51	U25, U3, U11	6	3	0.42491	0.84826	0.5859		U3, U5, U7, U11, U14, U17, U20, U25, U51	U3, U11, U7, U25, U17, U5	9	6	0.18957	0.26598	0.17786		U3, U17, U25, U42, U58	U25, U3, U42, U17	5	4	0.6185	0.78245	0.68624		U3, U7, U11, U17, U20, U25, U28, U58	U3, U25, U11, U17, U7, U20	8	6	0.25608	0.22784	0.20552			U1, U7, U14, U20, U58	U7, U20, U1	5	3	0.11578	0.79525	0.26115		U5, U17, U18, U20, U28, U42, U45, U51, U58	U45, U20	9	2	0.14828	0.04433	0.05655
U3, U11, U17, U20, U25, U42	U25, U3, U11	6	3	0.42491	0.84826	0.5859		U3, U7, U11, U14, U17, U25, U28, U51, U58	U25, U3, U7, U11, U17	9	5	0.19308	0.25876	0.17785		U3, U11, U25, U28, U42, U58	U25, U3, U11, U58, U28	6	5	0.6185	0.78245	0.68624		U3, U11, U14, U20, U25, U28, U45	U25, U3, U45, U11, U20, U28	7	6	0.26401	0.21856	0.20548			U7, U17, U18, U20, U28, U42, U51, U63	U7, U20, U28, U17, U42	8	5	0.11968	0.766	0.26115		U5, U17, U18, U20, U42, U45, U51, U58, U63	U20, U45	9	2	0.14828	0.04433	0.05655
U3, U11, U17, U20, U25, U45	U25, U3, U11	6	3	0.42491	0.84826	0.5859		U3, U7, U11, U14, U17, U20, U25, U28, U45, U51, U58	U3, U25, U11, U45	11	4	0.19033	0.26392	0.17769		U3, U5, U11, U17, U20, U25, U28, U42, U51	U25, U3, U11, U20, U28, U42	9	6	0.6185	0.78245	0.68624		U3, U7, U11, U17, U25, U51	U25, U3, U11	6	3	0.2586	0.22474	0.20547			U1, U5, U7, U14, U18, U20, U28, U42, U51, U58	U7, U20, U28, U1, U5, U18	10	6	0.1043	0.89214	0.26112		U1, U5, U7, U14, U18, U20, U28, U42, U45, U51	U20, U7, U42, U45, U5, U1, U18, U51	10	8	0.09128	0.13814	0.05654
U3, U5, U7, U11, U17, U25, U51	U25, U3, U11	7	3	0.42491	0.84826	0.5859		U3, U14, U17, U20, U25, U42, U45, U51	U25, U3, U20, U45	8	4	0.24074	0.18763	0.17767		U3, U7, U14, U20, U25, U28, U45, U58	U25, U3, U20, U7, U28, U45, U14, U58	8	8	0.60192	0.80439	0.68622		U3, U11, U14, U25, U28, U45	U3, U25, U11, U45	6	4	0.2586	0.22474	0.20547			U1, U5, U7, U14, U17, U18, U20, U28, U42, U45, U51	U7, U1, U20, U28, U5, U45, U14, U42, U17, U18, U51	11	11	0.1039	0.8958	0.26112		U5, U7, U14, U18, U20, U28, U42, U45, U58, U63	U20, U5, U7, U42, U45, U18, U28, U63	10	8	0.09128	0.13814	0.05654
U3, U5, U7, U11, U25, U28, U45	U25, U3, U11	7	3	0.42491	0.84826	0.5859		U3, U7, U11, U14, U20, U25, U42, U51	U3, U11, U7, U42, U25, U51	8	6	0.18777	0.26907	0.1776		U3, U5, U14, U20, U25, U28, U42, U45, U51, U58	U3, U25, U51, U45, U20, U14, U5	10	7	0.62704	0.77148	0.6862		U3, U11, U17, U25, U45, U51	U25, U3, U11, U17, U45, U51	6	6	0.2586	0.22474	0.20547			U1, U7, U18, U20, U42, U45, U63	U7, U20, U1, U18, U63	7	5	0.11343	0.81353	0.26111		U7, U17, U20, U58, U63	U20, U7, U17, U63	5	4	0.15	0.0433	0.05651
U3, U5, U7, U11, U25, U42, U45	U25, U3, U11	7	3	0.42491	0.84826	0.5859		U3, U11, U14, U25, U45	U25, U3, U11, U45	5	4	0.18583	0.2732	0.17756		U3, U5, U7, U11, U25, U28, U42, U45	U3, U25, U11, U7, U28, U45, U5	8	7	0.61277	0.78976	0.68617		U3, U11, U25, U28, U42, U58	U25, U3, U11	6	3	0.2586	0.22474	0.20547			U1, U5, U7, U14, U20, U42, U51, U58	U7, U1, U20	8	3	0.11575	0.79525	0.2611		U7, U14, U18, U20, U28, U45	U20, U7, U45, U18	6	4	0.11594	0.07423	0.05651
U3, U5, U11, U14, U25, U42, U51	U25, U3, U11	7	3	0.42491	0.84826	0.5859		U3, U5, U7, U11, U17, U20, U25, U28, U42, U45, U58	U25, U3, U45, U20, U11, U7, U5	11	7	0.1849	0.27526	0.17755		U3, U5, U7, U11, U17, U20, U25, U28, U51	U25, U3, U20, U28, U11, U7, U5, U51, U17	9	9	0.60724	0.79707	0.68616		U3, U5, U11, U25, U28, U45, U58	U3, U25, U11, U5, U45	7	5	0.2586	0.22474	0.20547			U1, U7, U14, U17, U18, U20, U45, U51, U63	U7, U20, U1	9	3	0.11575	0.79525	0.2611		U1, U5, U7, U20, U42, U45, U51	U20, U1, U45, U42, U7, U5, U51	7	7	0.08865	0.15052	0.05651
U3, U5, U11, U14, U25, U45, U51	U25, U3, U11	7	3	0.42491	0.84826	0.5859		U3, U5, U7, U17, U20, U25, U28, U42, U45	U25, U3, U45, U17	9	4	0.24042	0.18763	0.1775		U3, U5, U7, U11, U20, U25, U45, U51, U58	U25, U3, U11, U20, U7, U5, U58	9	7	0.61974	0.78062	0.68613		U3, U11, U14, U17, U25, U28, U51	U25, U3, U11	7	3	0.2586	0.22474	0.20547			U1, U7, U14, U20, U45, U51, U58, U63	U7, U20, U1, U45, U51	8	5	0.11887	0.77148	0.26106		U1, U5, U18, U20, U28, U42, U45, U51, U58	U20, U45, U5, U1, U18, U42, U58	9	7	0.09854	0.11134	0.05651
U3, U5, U11, U17, U20, U25, U45	U25, U3, U11	7	3	0.42491	0.84826	0.5859		U3, U7, U14, U17, U20, U25, U42, U45, U51	U25, U3, U45, U17	9	4	0.24042	0.18763	0.1775		U3, U17, U20, U25, U42, U45, U51	U25, U3, U20, U45	7	4	0.62836	0.76965	0.68611		U3, U7, U11, U14, U20, U25, U28, U51	U25, U3, U11	8	3	0.2586	0.22474	0.20547			U1, U5, U7, U14, U17, U20, U28, U42, U51, U58, U63	U7, U20, U1, U5, U28, U58, U51, U14, U42	11	9	0.10404	0.89397	0.26102		U1, U5, U7, U17, U18, U20, U28, U42, U51, U58, U63	U20, U7, U5, U42, U17, U18, U63, U51, U1, U58	11	10	0.08885	0.14948	0.05651
U3, U5, U11, U17, U25, U42, U51	U25, U3, U11	7	3	0.42491	0.84826	0.5859		U3, U11, U14, U17, U25, U51	U3, U11, U25	6	3	0.19405	0.25567	0.17742		U3, U5, U7, U11, U14, U17, U25, U28	U25, U3, U11, U7, U28, U17, U14, U5	8	8	0.61396	0.78793	0.68605		U3, U11, U14, U17, U20, U25, U42, U58	U25, U3, U11	8	3	0.2586	0.22474	0.20547			U1, U5, U7, U14, U17, U20, U58	U7, U20, U1, U5, U58	7	5	0.11338	0.81353	0.26101		U1, U5, U7, U14, U20, U28, U42, U45, U58	U7, U20, U45, U42, U5, U1, U58	9	7	0.09147	0.13711	0.0565
U3, U5, U11, U17, U25, U51, U58	U25, U3, U11	7	3	0.42491	0.84826	0.5859		U3, U7, U11, U14, U17, U20, U25, U58	U3, U11, U25	8	3	0.19405	0.25567	0.17742		U3, U5, U7, U11, U14, U17, U25, U42, U45, U51	U25, U42, U3, U11, U7, U5, U14, U45	10	8	0.62099	0.77879	0.68603		U3, U11, U14, U17, U20, U25, U45, U51	U3, U25, U11, U45	8	4	0.2586	0.22474	0.20547			U1, U5, U7, U14, U20, U28, U45, U63	U7, U20, U28, U1, U5, U63, U14, U45	8	8	0.10247	0.90859	0.26101		U1, U5, U7, U17, U18, U20, U28, U45, U51, U58	U20, U7, U5, U17, U45, U58, U1, U28, U18	10	9	0.09147	0.13711	0.0565
U3, U5, U11, U20, U25, U28, U42	U25, U3, U11	7	3	0.42491	0.84826	0.5859		U3, U11, U14, U17, U25, U28, U42, U45, U58	U3, U25, U11, U45	9	4	0.18991	0.26392	0.17738		U3, U5, U11, U14, U25, U28, U58	U3, U25, U11, U28, U14	7	5	0.61516	0.78611	0.68594		U3, U7, U11, U14, U25, U28, U42, U45, U51, U58	U25, U3, U11, U45, U42, U28, U51	10	7	0.2586	0.22474	0.20547			U1, U7, U14, U17, U20, U28, U42, U51	U7, U20, U28, U1, U17, U42, U51	8	7	0.10523	0.883	0.261		U1, U5, U7, U14, U17, U18, U20, U28, U45, U58, U63	U20, U7, U5, U17, U28, U45, U18, U63, U58, U1, U14	11	11	0.08424	0.17629	0.0565
U3, U5, U11, U20, U25, U45, U51	U25, U3, U11	7	3	0.42491	0.84826	0.5859		U3, U7, U14, U25, U42, U58	U25, U3, U42	6	3	0.25657	0.17113	0.17737		U3, U7, U14, U17, U25, U42, U45, U51, U58	U3, U25, U45, U7, U14, U58, U17	9	7	0.60414	0.80073	0.68594		U3, U5, U7, U11, U17, U20, U25, U45, U51	U25, U3, U11, U45, U20, U17, U51	9	7	0.25765	0.22577	0.20543			U1, U7, U14, U18, U20, U42, U45, U63	U7, U20, U1, U18, U42, U63	8	6	0.11592	0.79342	0.26099		U1, U5, U7, U14, U17, U20, U42, U45, U51	U45, U7, U20, U5, U1, U42	9	6	0.09031	0.14227	0.05649
U3, U7, U11, U14, U17, U25, U45	U25, U3, U11	7	3	0.42491	0.84826	0.5859		U3, U11, U20, U25, U42, U58	U3, U11, U25, U42	6	4	0.18605	0.27216	0.17736		U3, U5, U17, U20, U25, U42, U45	U25, U3, U20, U45	7	4	0.62225	0.77697	0.68593		U3, U5, U11, U14, U17, U25, U42, U45, U51	U25, U3, U11, U5, U42, U45, U17, U51, U14	9	9	0.25765	0.22577	0.20543			U1, U5, U7, U14, U17, U20, U28, U42, U45	U7, U20, U1, U28, U17, U42	9	6	0.10768	0.86106	0.26098		U1, U7, U17, U20, U42, U45, U51, U63	U45, U20, U7, U1, U63, U42, U51	8	7	0.10337	0.09794	0.05644
U3, U7, U11, U17, U20, U25, U51	U25, U3, U11	7	3	0.42491	0.84826	0.5859		U3, U5, U7, U11, U17, U20, U25, U28	U25, U3, U11, U17, U20, U7	8	6	0.18939	0.26495	0.17735		U3, U5, U11, U17, U25, U28, U45, U58	U3, U25, U11, U45, U17, U5	8	6	0.62225	0.77697	0.68593		U3, U7, U11, U14, U20, U25, U45, U51, U58	U25, U3, U11, U45, U20	9	5	0.25765	0.22577	0.20543			U1, U7, U17, U20, U51, U58	U7, U1, U20	6	3	0.11544	0.79707	0.26097		U7, U18, U20, U45, U58	U20, U7, U45	5	3	0.12375	0.06392	0.05643
U3, U7, U11, U17, U25, U28, U51	U25, U3, U11	7	3	0.42491	0.84826	0.5859		U3, U5, U7, U11, U20, U25, U45, U58	U25, U3, U11, U45, U5, U58	8	6	0.19083	0.26186	0.17732		U3, U14, U17, U20, U25, U42, U51, U58	U25, U3, U20, U14	8	4	0.62225	0.77697	0.68593		U3, U5, U7, U11, U14, U20, U25, U28, U45, U51	U25, U3, U45, U20, U11, U5, U7	10	7	0.24236	0.24536	0.2054			U1, U7, U18, U20, U42, U45, U51	U7, U20, U1	7	3	0.11566	0.79525	0.26096		U5, U7, U14, U17, U20, U28, U45, U58, U63	U20, U17, U45, U7, U5, U28, U63, U58	9	8	0.09116	0.13814	0.05642
U3, U11, U14, U17, U25, U28, U42	U25, U3, U11	7	3	0.42491	0.84826	0.5859		U3, U5, U11, U17, U25, U42, U45	U3, U45, U25, U11, U17, U5	7	6	0.18146	0.28247	0.1773		U3, U7, U11, U14, U17, U25, U28, U42, U45, U51, U58	U3, U25, U51, U11, U45, U7, U28, U42, U14, U58	11	10	0.62225	0.77697	0.68593		U3, U5, U11, U14, U17, U20, U25, U45, U51, U58	U3, U25, U11, U45, U20, U14, U17, U58, U5	10	9	0.25671	0.2268	0.20539			U1, U5, U7, U14, U18, U20, U42, U58, U63	U7, U1, U20, U5, U63, U58, U14	9	7	0.11446	0.80439	0.26092		U1, U17, U18, U20, U28, U45, U51, U58, U63	U20, U45, U17, U1, U63, U51, U28, U18	9	8	0.09981	0.10722	0.05641
U3, U11, U14, U25, U45, U51, U58	U25, U3, U11	7	3	0.42491	0.84826	0.5859		U3, U5, U17, U20, U25, U42, U51, U58	U25, U3, U17	8	3	0.25868	0.16907	0.1773		U3, U7, U14, U20, U25, U28, U42, U51	U25, U3, U7, U20, U51, U14, U28	8	7	0.63238	0.76417	0.68588		U3, U7, U11, U25, U51	U25, U3, U11	5	3	0.25926	0.22371	0.20535			U1, U7, U14, U17, U20, U42	U7, U1, U20, U17	6	4	0.11729	0.78245	0.26089		U1, U5, U7, U17, U20, U28, U42, U45, U51, U58, U63	U20, U45, U7, U63, U5, U1, U28, U17	11	8	0.09284	0.13093	0.0564
U3, U11, U17, U20, U25, U28, U42	U25, U3, U11	7	3	0.42491	0.84826	0.5859		U3, U11, U20, U25, U45, U58	U25, U11, U45, U3	6	4	0.1903	0.26289	0.17729		U3, U25, U28, U45, U51	U25, U3, U45, U28	5	4	0.62353	0.77514	0.68584		U3, U5, U7, U11, U20, U25, U42	U25, U3, U7, U11, U5, U20, U42	7	7	0.26193	0.22062	0.20535			U1, U5, U7, U20, U45, U51, U58, U63	U7, U20, U1, U5	8	4	0.11353	0.8117	0.26089		U1, U7, U17, U18, U20, U28, U45, U51, U58	U7, U20, U45, U18, U1, U17, U51, U28	9	8	0.08894	0.14845	0.05639
U3, U11, U17, U20, U25, U28, U58	U25, U3, U11	7	3	0.42491	0.84826	0.5859		U3, U5, U7, U25, U28, U45	U25, U3, U45, U5	6	4	0.24481	0.18247	0.17728		U3, U14, U20, U25, U42, U58	U25, U3, U20	6	3	0.62353	0.77514	0.68584		U3, U5, U11, U20, U25, U28, U51	U25, U3, U11	7	3	0.25926	0.22371	0.20535			U1, U7, U18, U20, U45, U58	U7, U20, U1, U18	6	4	0.11678	0.78611	0.26085		U1, U7, U14, U18, U20, U28, U42, U51, U58, U63	U20, U42, U7, U1, U51, U28, U18, U63	10	8	0.09943	0.10825	0.05639
U3, U11, U20, U25, U28, U45, U51	U25, U3, U11	7	3	0.42491	0.84826	0.5859		U3, U11, U14, U17, U20, U25, U28, U45, U58	U25, U3, U11, U45, U20, U28	9	6	0.1797	0.2866	0.17728		U3, U5, U14, U20, U25, U45, U58	U3, U25, U14, U20, U58, U45, U5	7	7	0.62353	0.77514	0.68584		U3, U7, U11, U20, U25, U28, U58	U25, U3, U11, U20, U7, U28	7	6	0.25926	0.22371	0.20535			U5, U7, U14, U17, U20, U28, U45, U63	U7, U20, U28, U45, U14, U5, U17, U63	8	8	0.11531	0.79707	0.26078		U1, U5, U7, U18, U20, U58, U63	U20, U7, U1, U63, U5, U18, U58	7	7	0.09255	0.13196	0.05637
U3, U11, U20, U25, U28, U51, U58	U25, U3, U11	7	3	0.42491	0.84826	0.5859		U3, U5, U11, U25, U28, U42, U58	U3, U11, U42, U25, U28	7	5	0.18394	0.27629	0.17716		U3, U5, U11, U17, U25, U28, U42, U45, U51	U25, U3, U51, U45, U11, U42, U28	9	7	0.62353	0.77514	0.68584		U3, U5, U7, U11, U14, U17, U25, U45	U3, U25, U11, U17, U5, U7, U45	8	7	0.25926	0.22371	0.20535			U1, U5, U7, U20, U28, U45, U51	U7, U20, U1, U28, U51	7	5	0.10428	0.89031	0.26075		U1, U5, U7, U14, U17, U20, U42, U51, U58	U20, U7, U1, U5, U51, U42, U17, U58	9	8	0.09871	0.11031	0.05637
U3, U5, U7, U11, U14, U17, U25, U42	U25, U3, U11	8	3	0.42491	0.84826	0.5859		U3, U11, U20, U25, U51	U3, U11, U25	5	3	0.19418	0.25464	0.17714		U3, U5, U11, U20, U25, U58	U25, U3, U20, U11, U5	6	5	0.61638	0.78428	0.68582		U3, U11, U14, U17, U25, U28, U45, U58	U25, U3, U11, U14, U45, U17, U28	8	7	0.25926	0.22371	0.20535			U1, U5, U7, U17, U20, U42, U45, U63	U7, U20, U1, U17, U5	8	5	0.11344	0.8117	0.26075		U1, U7, U14, U17, U18, U20, U28, U45, U51, U58, U63	U45, U20, U7, U17, U1, U28, U51	11	7	0.09871	0.11031	0.05637
U3, U5, U7, U11, U14, U25, U42, U45	U25, U3, U11	8	3	0.42491	0.84826	0.5859		U3, U11, U25, U28, U58	U3, U11, U25	5	3	0.19418	0.25464	0.17714		U3, U11, U17, U20, U25, U45, U51, U58	U25, U3, U11, U20, U45, U51, U58	8	7	0.61638	0.78428	0.68582		U3, U5, U7, U11, U14, U17, U25, U28, U51, U58	U14, U25, U3, U11, U5	10	5	0.25926	0.22371	0.20535			U1, U5, U7, U14, U18, U20, U42, U45, U63	U7, U20, U1, U5, U18, U14	9	6	0.1132	0.81353	0.26074		U1, U5, U17, U18, U20, U28, U45, U51, U58	U20, U18, U17, U45, U1, U5, U58, U51	9	8	0.08772	0.15464	0.05636
U3, U5, U7, U11, U14, U25, U42, U58	U25, U3, U11	8	3	0.42491	0.84826	0.5859		U3, U7, U11, U14, U17, U25, U58	U3, U11, U25	7	3	0.19418	0.25464	0.17714		U3, U7, U11, U14, U17, U20, U25, U28, U42, U45, U58	U25, U20, U11, U3, U14, U7, U28, U45, U17	11	9	0.61072	0.79159	0.68578		U3, U7, U11, U14, U17, U25, U28, U42, U45, U51, U58	U3, U25, U11, U45, U42	11	5	0.25579	0.22784	0.20535			U1, U7, U14, U20, U45	U7, U20, U1	5	3	0.11646	0.78793	0.26071		U5, U7, U14, U17, U20, U28, U42, U45, U51	U45, U20, U7, U17, U42, U28	9	6	0.10641	0.09072	0.05635
U3, U5, U7, U11, U14, U25, U45, U58	U25, U3, U11	8	3	0.42491	0.84826	0.5859		U3, U5, U7, U14, U20, U25, U51	U25, U3, U7, U20, U5	7	5	0.2435	0.18351	0.1771		U3, U11, U17, U20, U25, U28, U45, U58	U3, U25, U11, U20, U28, U45, U58, U17	8	8	0.62482	0.77331	0.68575		U3, U11, U25, U42, U45, U51	U3, U11, U25, U42, U45	6	5	0.25829	0.22474	0.2053			U1, U7, U20, U45, U58	U7, U20, U1, U58	5	4	0.11503	0.7989	0.26071		U1, U5, U7, U20, U42, U45, U63	U45, U20, U7, U5, U1, U42, U63	7	7	0.08848	0.15052	0.05634
U3, U5, U7, U11, U17, U25, U28, U58	U25, U3, U11	8	3	0.42491	0.84826	0.5859		U3, U5, U7, U11, U17, U25, U42	U25, U3, U11, U5	7	4	0.19949	0.24433	0.17702		U3, U5, U14, U25, U28, U42	U25, U3, U28, U14	6	4	0.6176	0.78245	0.68571		U3, U5, U7, U11, U14, U25, U42, U45	U25, U3, U11, U45, U7, U5, U42	8	7	0.25829	0.22474	0.2053			U1, U5, U7, U14, U18, U20, U28, U42, U45, U51, U63	U7, U20, U28, U1, U5, U45, U18, U14, U51	11	9	0.10426	0.89031	0.26071		U1, U5, U17, U20, U28, U45, U51, U63	U20, U45, U17, U1, U51, U63, U28	8	7	0.10121	0.10309	0.05634
U3, U5, U7, U11, U17, U25, U42, U58	U25, U3, U11	8	3	0.42491	0.84826	0.5859		U3, U5, U11, U14, U20, U25, U58	U3, U11, U25	7	3	0.19447	0.25361	0.17696		U3, U11, U20, U25, U28, U45	U3, U25, U11, U20, U45, U28	6	6	0.61884	0.78062	0.68561		U3, U11, U17, U20, U25, U28, U51, U58	U3, U25, U11, U20, U17, U58, U28, U51	8	8	0.25829	0.22474	0.2053			U1, U5, U7, U17, U20, U45, U63	U20, U7, U1, U17, U5	7	5	0.11341	0.8117	0.2607		U1, U7, U14, U18, U20, U42, U45, U58	U20, U7, U1, U45, U18, U58, U42	8	7	0.09971	0.10722	0.05633
U3, U5, U7, U11, U20, U25, U28, U58	U25, U3, U11	8	3	0.42491	0.84826	0.5859		U3, U5, U7, U11, U20, U25, U28, U45	U25, U3, U11, U45, U20, U5, U7, U28	8	8	0.176	0.29485	0.17695		U3, U7, U11, U14, U20, U25, U28, U45, U51, U58	U25, U3, U7, U20, U28, U11, U45, U58, U51, U14	10	10	0.61884	0.78062	0.68561		U3, U5, U11, U14, U20, U25, U28, U45, U51, U58	U25, U3, U11, U45, U20, U5, U58, U28	10	8	0.25829	0.22474	0.2053			U1, U5, U7, U17, U20, U51, U63	U7, U20, U1, U17, U5	7	5	0.11341	0.8117	0.2607		U5, U17, U20, U42, U45, U51, U58, U63	U20, U45, U17, U42, U5, U51, U58	8	7	0.09406	0.12577	0.05632
U3, U5, U7, U11, U20, U25, U42, U51	U25, U3, U11	8	3	0.42491	0.84826	0.5859		U3, U5, U11, U14, U17, U25, U28, U51	U25, U3, U11, U17, U5, U28, U51	8	7	0.18732	0.26804	0.17689		U3, U5, U7, U11, U14, U25, U28, U51	U3, U25, U11, U7, U28, U5, U51	8	7	0.59413	0.81353	0.68552		U3, U11, U25, U28, U42, U45, U51	U25, U3, U11, U45, U42, U28, U51	7	7	0.26092	0.22165	0.20528			U1, U7, U14, U18, U20, U28, U45, U51	U7, U20, U28, U1, U18, U51, U45	8	7	0.10505	0.883	0.26068		U5, U7, U18, U20, U42, U58, U63	U20, U7, U42, U5, U63, U18, U58	7	7	0.1008	0.10412	0.05631
U3, U5, U7, U11, U25, U28, U42, U45	U25, U3, U11	8	3	0.42491	0.84826	0.5859		U3, U5, U11, U14, U17, U25, U42, U45, U51	U25, U3, U11, U42, U45, U17, U14, U51, U5	9	9	0.17199	0.30515	0.17686		U3, U5, U7, U14, U25, U42, U45, U51, U58	U25, U3, U7, U14, U45, U5, U58	9	7	0.62009	0.77879	0.6855		U3, U7, U11, U17, U25, U45, U58	U3, U25, U11, U45, U7	7	5	0.25734	0.22577	0.20526			U1, U7, U14, U20, U42, U63	U7, U1, U20, U63	6	4	0.11548	0.79525	0.26067		U1, U5, U7, U18, U20, U28, U45, U51, U63	U7, U20, U1, U5, U45, U28, U51, U63, U18	9	9	0.09249	0.13196	0.05631
U3, U5, U11, U14, U17, U25, U28, U45	U25, U3, U11	8	3	0.42491	0.84826	0.5859		U3, U11, U20, U25, U28, U45, U51, U58	U25, U3, U11, U45, U28	8	5	0.18447	0.27423	0.17685		U3, U7, U20, U25, U28, U45	U3, U25, U20, U7, U45, U28	6	6	0.62135	0.77697	0.6854		U3, U7, U11, U20, U25, U51, U58	U7, U25, U3, U11, U20	7	5	0.25734	0.22577	0.20526			U1, U5, U7, U14, U20, U28, U45, U51, U58, U63	U1, U7, U20, U28, U45, U51	10	6	0.10424	0.89031	0.26067		U1, U5, U14, U18, U20, U45, U51, U58	U20, U45, U1, U5, U51, U18, U58	8	7	0.09793	0.11237	0.05629
U3, U5, U11, U14, U17, U25, U42, U51	U25, U3, U11	8	3	0.42491	0.84826	0.5859		U3, U5, U7, U11, U14, U20, U25, U28, U45, U51	U25, U3, U11, U45, U7, U5	10	6	0.18045	0.28351	0.17684		U3, U7, U14, U25, U28, U42, U45, U51, U58	U3, U25, U58, U28, U51, U7, U45, U14	9	8	0.62135	0.77697	0.6854		U3, U5, U11, U20, U25, U28, U45, U51	U3, U25, U11, U45, U51, U5, U28	8	7	0.25311	0.23093	0.20526			U1, U5, U7, U20, U28, U42, U45, U51, U58, U63	U7, U20, U1, U28, U45, U63, U51, U5	10	8	0.10524	0.88117	0.26067		U7, U17, U18, U20, U28, U45	U20, U7, U45, U18	6	4	0.1142	0.07629	0.05628
U3, U5, U11, U14, U17, U25, U51, U58	U25, U3, U11	8	3	0.42491	0.84826	0.5859		U3, U5, U14, U20, U25, U28, U45	U25, U3, U45, U20	7	4	0.23916	0.18763	0.17682		U3, U7, U11, U14, U20, U25, U28, U45, U58	U3, U25, U7, U45, U20, U28, U11, U14	9	8	0.59918	0.80622	0.68538		U3, U7, U11, U17, U20, U25, U28, U51	U25, U3, U11, U7, U17, U51, U28, U20	8	8	0.25734	0.22577	0.20526			U1, U5, U7, U14, U20, U45, U51, U63	U7, U20, U1, U63, U45	8	5	0.11666	0.78611	0.26066		U1, U5, U7, U18, U20, U28, U42, U51, U63	U20, U7, U1, U42, U5, U63, U18, U28, U51	9	9	0.08925	0.14639	0.05628
U3, U5, U11, U14, U25, U28, U45, U58	U25, U3, U11	8	3	0.42491	0.84826	0.5859		U3, U5, U11, U14, U17, U20, U25	U25, U3, U11, U5, U17, U14	7	6	0.19373	0.25464	0.1768		U3, U5, U11, U14, U17, U20, U25, U42	U25, U3, U20, U11, U5, U17	8	6	0.63142	0.76417	0.68534		U3, U7, U11, U14, U17, U20, U25, U42	U3, U25, U42, U11, U20, U7	8	6	0.25993	0.22268	0.20523			U1, U7, U14, U18, U20, U42, U58	U7, U20, U1, U18	7	4	0.11475	0.80073	0.26063		U1, U5, U7, U17, U18, U20, U28, U45, U51	U20, U45, U7, U28, U17, U1, U5, U18, U51	9	9	0.08549	0.16701	0.05627
U3, U5, U11, U14, U25, U28, U51, U58	U25, U3, U11	8	3	0.42491	0.84826	0.5859		U3, U7, U14, U25, U28, U45	U25, U3, U45	6	3	0.2438	0.18247	0.17674		U3, U5, U7, U17, U25, U42, U45	U3, U25, U7, U5, U45, U42, U17	7	7	0.62261	0.77514	0.68531		U3, U11, U14, U17, U25, U42, U45, U51	U25, U3, U11, U45, U42, U17, U51	8	7	0.25641	0.2268	0.20522			U5, U7, U18, U20, U28, U42, U63	U7, U28, U20, U18, U42, U5, U63	7	7	0.11497	0.7989	0.26061		U1, U5, U7, U14, U17, U20, U28, U42, U45	U20, U45, U7, U17, U42, U28	9	6	0.10628	0.09072	0.05626
U3, U5, U11, U17, U20, U25, U28, U42	U25, U3, U11	8	3	0.42491	0.84826	0.5859		U3, U7, U11, U14, U20, U25, U42, U58	U25, U3, U11, U42	8	4	0.18907	0.26392	0.17674		U3, U7, U11, U17, U20, U25, U51, U58	U25, U3, U11, U20, U51, U58, U7	8	7	0.62261	0.77514	0.68531		U3, U11, U17, U20, U25, U28, U42, U51	U3, U25, U11, U20, U42, U17, U28, U51	8	8	0.26441	0.21753	0.20519			U1, U5, U7, U20, U28, U42, U45, U51, U63	U7, U20, U1, U28, U5, U45, U51, U63	9	8	0.10263	0.90494	0.26061		U1, U7, U18, U20, U51, U58, U63	U20, U7, U1, U58, U63, U18, U51	7	7	0.11346	0.07732	0.05623
U3, U5, U11, U17, U20, U25, U42, U45	U25, U3, U11	8	3	0.42491	0.84826	0.5859		U3, U11, U14, U20, U25, U28, U42, U51, U58	U25, U3, U11, U42, U51, U58	9	6	0.18907	0.26392	0.17674		U3, U11, U17, U25, U28, U42, U51, U58	U25, U3, U28, U42, U11, U58, U51	8	7	0.62261	0.77514	0.68531		U3, U7, U11, U14, U17, U25	U25, U3, U11	6	3	0.25799	0.22474	0.20513			U1, U5, U7, U14, U18, U20, U42	U7, U20, U1, U5, U18, U42	7	6	0.11312	0.81353	0.2606		U5, U7, U17, U20, U28, U42, U45, U63	U7, U20, U45, U17, U5, U63, U28	8	7	0.10391	0.09588	0.05621
U3, U5, U11, U17, U20, U25, U42, U51	U25, U3, U11	8	3	0.42491	0.84826	0.5859		U3, U5, U7, U11, U25, U28, U45, U51	U25, U3, U45, U7, U11, U28, U51	8	7	0.18115	0.28144	0.17671		U3, U5, U7, U17, U25, U42, U45, U51, U58	U3, U25, U58, U7, U5, U45	9	6	0.62261	0.77514	0.68531		U3, U11, U25, U28, U45, U51, U58	U3, U25, U45, U11, U28, U51	7	6	0.25799	0.22474	0.20513			U1, U5, U7, U17, U20, U42	U7, U20, U1, U17, U5	6	5	0.11309	0.81353	0.26055		U1, U7, U14, U20, U42, U45, U51	U20, U7, U45, U1, U42, U51	7	6	0.10304	0.09794	0.0562
U3, U5, U11, U17, U20, U25, U45, U58	U25, U3, U11	8	3	0.42491	0.84826	0.5859		U3, U5, U25, U51	U25, U3, U5	4	3	0.25746	0.16907	0.1767		U3, U7, U11, U14, U17, U20, U25, U51, U58	U20, U25, U3, U11, U14, U17, U7	9	7	0.61549	0.78428	0.6853		U3, U5, U11, U14, U20, U25, U42, U45, U58	U11, U25, U3, U20, U42, U45, U5, U14, U58	9	9	0.25282	0.23093	0.20509			U1, U7, U17, U18, U20, U28, U51, U63	U7, U28, U20, U1, U18, U51	8	6	0.10457	0.88665	0.26055		U1, U14, U17, U18, U20, U28, U45, U51, U63	U20, U45, U17, U1, U51, U63	9	6	0.10221	0.1	0.0562
U3, U5, U11, U17, U20, U25, U51, U58	U25, U3, U11	8	3	0.42491	0.84826	0.5859		U3, U5, U11, U14, U17, U20, U25, U28, U42, U51, U58	U25, U3, U11, U42, U58	11	5	0.18893	0.26392	0.17664		U3, U7, U11, U14, U17, U25, U42, U45, U58	U25, U3, U11, U14, U7, U45	9	6	0.61549	0.78428	0.6853		U3, U5, U7, U11, U17, U25, U28, U42, U51, U58	U25, U3, U11, U7, U42, U17, U5, U51	10	8	0.25704	0.22577	0.20509			U1, U5, U7, U14, U20, U42, U45, U51, U63	U7, U1, U20, U5, U42, U63, U51, U45	9	8	0.11041	0.83547	0.26055		U1, U7, U14, U20, U28, U45, U51, U58, U63	U7, U20, U45, U1, U51	9	5	0.10431	0.09485	0.05618
U3, U5, U11, U17, U25, U42, U51, U58	U25, U3, U11	8	3	0.42491	0.84826	0.5859		U3, U5, U11, U17, U20, U25, U28, U51	U3, U25, U11, U17, U20, U28, U51	8	7	0.19401	0.25361	0.17662		U3, U5, U11, U20, U25, U42, U45	U25, U3, U11, U20, U5, U45	7	6	0.63278	0.76234	0.68526		U3, U5, U11, U25, U45, U51	U25, U3, U11, U45, U5, U51	6	6	0.25864	0.22371	0.205			U1, U7, U17, U20, U45, U58	U7, U20, U1	6	3	0.11516	0.79707	0.26054		U5, U7, U17, U18, U20, U45, U51	U7, U45, U20, U17, U5, U18, U51	7	7	0.10177	0.10103	0.05616
U3, U5, U11, U20, U25, U28, U42, U51	U25, U3, U11	8	3	0.42491	0.84826	0.5859		U3, U11, U14, U25, U58	U25, U3, U11	5	3	0.19833	0.24536	0.1766		U3, U7, U11, U17, U20, U25, U42, U45, U51	U25, U42, U3, U11, U20, U45, U7, U17	9	8	0.60027	0.80439	0.68523		U3, U11, U17, U25, U42, U45, U51	U25, U3, U11, U45, U17, U42, U51	7	7	0.25864	0.22371	0.205			U1, U7, U14, U18, U20, U45, U51, U58, U63	U7, U1, U20, U18, U51, U63, U14, U45	9	8	0.11285	0.81536	0.26054		U1, U7, U14, U20, U28, U42, U45, U51, U58	U20, U45, U7, U1, U42, U51	9	6	0.10341	0.09691	0.05616
U3, U5, U11, U20, U25, U28, U45, U51	U25, U3, U11	8	3	0.42491	0.84826	0.5859		U3, U11, U17, U20, U25	U25, U3, U11	5	3	0.19833	0.24536	0.1766		U3, U5, U7, U14, U17, U20, U25, U42, U58	U25, U3, U20, U14, U5	9	5	0.62389	0.77331	0.68521		U3, U11, U17, U20, U25	U20, U25, U3, U11	5	4	0.25768	0.22474	0.20496			U1, U7, U20, U45, U63	U7, U20, U1	5	3	0.11513	0.79707	0.2605		U1, U7, U14, U17, U18, U20, U45, U51, U63	U20, U45, U7, U14, U18, U1, U17, U63, U51	9	9	0.08751	0.15464	0.05614
U3, U7, U11, U14, U17, U20, U25, U58	U25, U3, U11	8	3	0.42491	0.84826	0.5859		U3, U7, U11, U14, U17, U25	U25, U3, U11	6	3	0.19833	0.24536	0.1766		U3, U5, U7, U14, U17, U20, U25, U58	U3, U25, U20, U5, U14, U7, U17	8	7	0.60556	0.79707	0.68516		U3, U5, U11, U14, U25, U45	U25, U3, U11, U45	6	4	0.25768	0.22474	0.20496			U1, U7, U20, U28, U45, U51, U58, U63	U7, U20, U1, U28, U45, U58, U51	8	7	0.10534	0.87934	0.2605		U7, U14, U20, U28, U51	U20, U7, U28	5	3	0.14894	0.0433	0.05612
U3, U7, U11, U14, U17, U25, U45, U58	U25, U3, U11	8	3	0.42491	0.84826	0.5859		U3, U7, U11, U17, U25, U58	U25, U3, U11	6	3	0.19833	0.24536	0.1766		U3, U5, U7, U11, U14, U20, U25, U45, U51	U3, U25, U11, U14, U7, U20, U45, U5	9	8	0.60556	0.79707	0.68516		U3, U11, U17, U25, U45, U58	U25, U3, U11, U45, U17	6	5	0.25768	0.22474	0.20496			U1, U7, U17, U20, U42, U58, U63	U7, U20, U1, U58	7	4	0.11488	0.7989	0.26047		U7, U14, U20, U28, U51, U58	U20, U7, U28	6	3	0.14894	0.0433	0.05612
U3, U7, U11, U17, U20, U25, U42, U51	U25, U3, U11	8	3	0.42491	0.84826	0.5859		U3, U7, U11, U25, U28, U42	U25, U3, U11	6	3	0.19833	0.24536	0.1766		U3, U5, U14, U25, U28, U45, U58	U25, U3, U45, U5, U14, U58, U28	7	7	0.62519	0.77148	0.68512		U3, U5, U11, U17, U20, U25, U28	U25, U3, U11, U17, U5, U28	7	6	0.25768	0.22474	0.20496			U1, U7, U14, U18, U20, U28, U42, U45	U7, U20, U1, U28, U18, U42	8	6	0.10676	0.86654	0.26047		U7, U14, U20, U28, U42, U45, U51, U63	U20, U7, U45, U42, U14, U28, U51, U63	8	8	0.09385	0.12577	0.05612
U3, U7, U11, U17, U25, U28, U51, U58	U25, U3, U11	8	3	0.42491	0.84826	0.5859		U3, U11, U14, U20, U25, U28	U25, U3, U11	6	3	0.19833	0.24536	0.1766		U3, U5, U7, U17, U25, U28, U42, U51	U25, U3, U42, U28, U51, U7, U5	8	7	0.62519	0.77148	0.68512		U3, U7, U11, U14, U25, U28, U45, U51, U58	U3, U25, U11, U14, U45, U51, U28, U58, U7	9	9	0.25341	0.2299	0.20495			U1, U5, U7, U20, U42, U45	U7, U20, U1, U5, U42	6	5	0.1128	0.81536	0.26045		U5, U7, U14, U17, U20, U28, U51	U20, U7, U5, U28, U17, U51	7	6	0.11667	0.07216	0.05611
U3, U7, U11, U25, U28, U42, U45, U58	U25, U3, U11	8	3	0.42491	0.84826	0.5859		U3, U5, U7, U11, U25, U28, U42	U3, U11, U25	7	3	0.19611	0.24948	0.17659		U3, U7, U14, U25, U28, U42, U45, U58	U25, U3, U7, U45, U58, U28	8	6	0.62519	0.77148	0.68512		U3, U5, U7, U11, U14, U17, U25, U28, U42, U51	U3, U25, U28, U11, U7, U42, U14	10	7	0.25254	0.23093	0.20493			U1, U7, U14, U20, U42, U58	U7, U20, U1	6	3	0.1151	0.79707	0.26045		U1, U7, U18, U20, U45, U58	U20, U7, U45, U18, U1	6	5	0.1152	0.07423	0.05608
U3, U11, U14, U17, U20, U25, U42, U51	U25, U3, U11	8	3	0.42491	0.84826	0.5859		U3, U11, U14, U17, U20, U25, U42, U45, U51	U25, U3, U11, U45, U20, U42	9	6	0.18188	0.27938	0.17659		U3, U7, U17, U20, U25, U28, U45, U51	U25, U20, U3, U7, U28, U45, U51	8	7	0.62519	0.77148	0.68512		U3, U5, U11, U14, U17, U25, U42, U45	U25, U3, U11, U45, U42	8	5	0.25674	0.22577	0.20492			U1, U7, U14, U20, U51, U58	U7, U20, U1	6	3	0.1151	0.79707	0.26045		U1, U20, U42, U45, U51, U58, U63	U20, U45, U42, U1, U58, U51	7	6	0.10602	0.09072	0.05608
U3, U11, U14, U17, U25, U28, U42, U45	U25, U3, U11	8	3	0.42491	0.84826	0.5859		U3, U5, U11, U20, U25, U42, U51	U3, U11, U25	7	3	0.19342	0.25464	0.17658		U3, U5, U14, U25, U28, U51	U3, U25, U14, U28	6	4	0.61795	0.78062	0.68508		U3, U5, U7, U11, U14, U17, U20, U25, U42, U45, U51	U3, U25, U11, U45, U7, U20, U17, U5, U14, U42, U51	11	11	0.25168	0.23196	0.20491			U1, U5, U7, U14, U20, U28, U42, U63	U7, U20, U28, U5, U1, U14	8	6	0.10177	0.91225	0.26045		U7, U14, U17, U18, U20, U28, U42, U45, U51, U63	U20, U7, U45, U42, U18, U51	10	6	0.1152	0.07423	0.05608
U3, U11, U14, U17, U25, U42, U45, U51	U25, U3, U11	8	3	0.42491	0.84826	0.5859		U3, U5, U7, U11, U20, U25, U28, U42, U51	U3, U11, U25, U42, U5, U51	9	6	0.18274	0.27732	0.17657		U3, U11, U17, U25, U28, U42, U58	U3, U25, U11, U28, U42, U17, U58	7	7	0.61795	0.78062	0.68508		U3, U7, U11, U17, U25, U45	U3, U11, U25, U45, U7, U17	6	6	0.2593	0.22268	0.20488			U1, U7, U18, U20, U28, U42, U45	U7, U20, U1, U28, U45, U42, U18	7	7	0.10491	0.883	0.26044		U1, U5, U7, U14, U20, U28, U45, U51, U63	U20, U7, U45, U5, U1, U63, U51, U28	9	8	0.09174	0.13402	0.05607
U3, U11, U14, U20, U25, U28, U42, U58	U25, U3, U11	8	3	0.42491	0.84826	0.5859		U3, U7, U11, U25, U42, U45, U51	U3, U25, U45, U42, U11, U51	7	6	0.18133	0.28041	0.17651		U3, U5, U11, U14, U25, U28, U45, U51, U58	U11, U25, U3, U28, U45, U14, U5	9	7	0.61795	0.78062	0.68508		U3, U7, U11, U17, U25, U28, U42, U45, U58	U3, U11, U25, U7, U45, U42	9	6	0.25581	0.2268	0.20488			U1, U7, U18, U20, U42, U58, U63	U7, U20, U1, U18	7	4	0.11555	0.79342	0.26041		U1, U5, U7, U17, U20, U45, U51, U63	U45, U20, U7, U5, U1, U17, U63	8	7	0.09547	0.11959	0.05606
U3, U11, U14, U20, U25, U42, U45, U58	U25, U3, U11	8	3	0.42491	0.84826	0.5859		U3, U11, U14, U25, U42, U45, U51, U58	U3, U45, U42, U11, U25	8	5	0.17751	0.28969	0.17651		U3, U5, U11, U17, U20, U25, U28, U42, U58	U25, U3, U20, U11, U28, U58	9	6	0.61795	0.78062	0.68508		U3, U5, U7, U11, U17, U25, U58	U25, U3, U11, U17, U5, U58	7	6	0.25833	0.22371	0.20483			U1, U7, U14, U17, U18, U20, U28, U45, U51, U63	U1, U7, U20, U28, U51, U14, U45, U18	10	8	0.10549	0.87751	0.26041		U1, U5, U7, U18, U20, U28, U42, U51, U58, U63	U20, U42, U7, U51, U18, U5, U1, U63, U58, U28	10	10	0.08862	0.14845	0.05605
U3, U11, U14, U25, U42, U45, U51, U58	U25, U3, U11	8	3	0.42491	0.84826	0.5859		U3, U7, U11, U20, U25, U28, U45, U51, U58	U25, U3, U11, U45	9	4	0.18487	0.27216	0.17645		U3, U5, U7, U11, U14, U25, U42, U58	U25, U3, U7, U11, U14, U58	8	6	0.61222	0.78793	0.68502		U3, U5, U11, U14, U17, U20, U25, U45, U58	U3, U25, U45, U11, U5, U17, U20	9	7	0.25833	0.22371	0.20483			U1, U7, U20, U28, U42, U45, U51, U58	U7, U20, U1, U28, U58, U51	8	6	0.10506	0.88117	0.26035		U7, U17, U20, U45, U58, U63	U20, U7, U45, U17	6	4	0.11582	0.0732	0.05604
U3, U5, U7, U11, U14, U25, U42, U45, U58	U25, U3, U11	9	3	0.42491	0.84826	0.5859		U3, U5, U7, U25, U45	U3, U25, U45, U5	5	4	0.24313	0.18247	0.17639		U3, U14, U20, U25, U42, U45, U51	U25, U3, U20, U42, U14, U45	7	6	0.61919	0.77879	0.68498		U3, U5, U11, U25, U28, U42, U45	U3, U25, U11, U42, U45, U5	7	6	0.25738	0.22474	0.20479			U1, U7, U14, U17, U18, U20, U42, U51, U63	U7, U20, U1, U14, U51, U63, U17	9	7	0.11342	0.80987	0.26035		U5, U7, U14, U18, U20, U28, U42, U58	U20, U7, U5, U42, U58, U28, U18	8	7	0.11879	0.06907	0.05604
U3, U5, U7, U11, U17, U20, U25, U42, U51	U25, U3, U11	9	3	0.42491	0.84826	0.5859		U3, U5, U11, U14, U25, U45, U58	U3, U25, U45, U11, U5	7	5	0.18521	0.27113	0.17636		U3, U5, U7, U14, U25, U28, U42, U45	U25, U3, U7, U14, U28, U45, U42	8	7	0.61919	0.77879	0.68498		U3, U11, U14, U20, U25, U42, U45, U51	U3, U14, U25, U45, U11, U20, U42	8	7	0.25644	0.22577	0.20475			U1, U5, U7, U14, U20, U28, U42, U45, U58, U63	U7, U20, U28, U1, U5, U58, U14, U45	10	8	0.10288	0.90128	0.26035		U1, U5, U7, U14, U17, U18, U20, U28, U42, U63	U20, U7, U1, U17, U18, U63, U5, U28, U42	10	9	0.08416	0.17423	0.05604
U3, U5, U7, U11, U20, U25, U28, U42, U51	U25, U3, U11	9	3	0.42491	0.84826	0.5859		U3, U5, U7, U11, U14, U17, U20, U25, U51, U58	U25, U3, U11, U17, U20, U58, U51, U5	10	8	0.18955	0.26186	0.17636		U3, U5, U7, U11, U14, U17, U20, U25, U28	U3, U25, U7, U11, U28, U14, U5, U20, U17	9	9	0.61919	0.77879	0.68498		U3, U7, U11, U17, U25, U28, U51	U3, U25, U11, U7, U17, U28, U51	7	7	0.25552	0.2268	0.20471			U1, U7, U14, U18, U20, U42, U51, U63	U7, U20, U1, U63, U14	8	5	0.11526	0.79525	0.26034		U1, U5, U7, U17, U28, U42, U45, U58, U63	U17, U7, U5, U42, U45, U1, U63, U28, U58	9	9	0.09122	0.13608	0.05603
U3, U5, U7, U11, U20, U25, U28, U45, U58	U25, U3, U11	9	3	0.42491	0.84826	0.5859		U3, U11, U14, U25	U3, U25, U11	4	3	0.19849	0.24433	0.17632		U3, U5, U14, U20, U25, U28, U42, U45, U58	U3, U25, U20, U14, U45, U28, U5	9	7	0.61919	0.77879	0.68498		U3, U11, U14, U17, U25, U28, U45, U51, U58	U3, U25, U11, U45, U58, U28, U17, U51	9	8	0.25552	0.2268	0.20471			U5, U7, U18, U20, U28, U58	U7, U20, U28, U5, U18, U58	6	6	0.1162	0.78793	0.26033		U17, U18, U20, U42, U45, U51	U17, U45, U20, U42, U51, U18	6	6	0.12037	0.06701	0.05602
U3, U5, U7, U11, U25, U28, U42, U45, U58	U25, U3, U11	9	3	0.42491	0.84826	0.5859		U3, U5, U7, U17, U20, U25, U28, U45, U58	U25, U3, U17, U45	9	4	0.24	0.18557	0.17626		U3, U7, U14, U25, U28, U51, U58	U25, U58, U3, U7, U28, U14, U51	7	7	0.64119	0.75137	0.68491		U3, U11, U17, U20, U25, U28, U42, U45, U58	U3, U25, U11, U45, U42, U20, U17, U28, U58	9	9	0.25899	0.22268	0.20471			U1, U7, U17, U18, U20, U42, U45, U51, U58, U63	U7, U20, U1, U51, U18	10	5	0.11479	0.7989	0.26033		U7, U14, U20, U42, U51, U63	U20, U14, U7, U42, U63, U51	6	6	0.10155	0.10103	0.056
U3, U5, U11, U14, U17, U25, U28, U42, U45	U25, U3, U11	9	3	0.42491	0.84826	0.5859		U3, U11, U14, U17, U20, U25	U25, U3, U11	6	3	0.19784	0.24536	0.17625		U3, U7, U20, U25, U45, U51, U58	U25, U51, U3, U20, U58, U45, U7	7	7	0.62044	0.77697	0.68487		U3, U5, U11, U20, U25, U45, U51, U58	U25, U3, U45, U11, U20, U5, U58, U51	8	8	0.25371	0.22887	0.20465			U1, U5, U7, U18, U20, U28, U42	U7, U20, U28, U1, U5, U18	7	6	0.10306	0.89945	0.26032		U5, U7, U14, U20, U28, U45, U51	U45, U20, U7, U5, U51	7	5	0.1059	0.09072	0.056
U3, U5, U11, U14, U25, U28, U42, U45, U58	U25, U3, U11	9	3	0.42491	0.84826	0.5859		U3, U11, U14, U17, U25, U28, U42, U45	U25, U3, U11, U42, U45	8	5	0.18889	0.26289	0.17624		U3, U5, U7, U14, U17, U25, U28, U45	U25, U3, U7, U28, U45, U14, U5, U17	8	8	0.62044	0.77697	0.68487		U3, U7, U11, U14, U17, U20, U25, U45	U3, U25, U11, U45	8	4	0.25708	0.22474	0.20462			U1, U5, U7, U17, U18, U20, U28, U51, U58	U7, U20, U28, U1, U5, U17, U51, U18	9	8	0.10266	0.90311	0.26031		U1, U7, U14, U17, U20, U45, U51, U58, U63	U20, U7, U1, U45, U17, U58	9	6	0.09427	0.12371	0.056
U3, U5, U11, U14, U25, U42, U45, U51, U58	U25, U3, U11	9	3	0.42491	0.84826	0.5859		U3, U5, U7, U11, U17, U20, U25, U28, U58	U25, U3, U11, U20, U17, U5, U58	9	7	0.18787	0.26495	0.1762		U3, U5, U11, U14, U25	U25, U3, U11, U5	5	4	0.61461	0.78428	0.68478		U3, U11, U14, U17, U25, U28, U42, U58	U25, U3, U11	8	3	0.25708	0.22474	0.20462			U1, U5, U7, U14, U17, U20	U7, U20, U1, U17	6	4	0.11384	0.80622	0.26029		U1, U5, U7, U14, U17, U20, U42, U51, U58, U63	U20, U7, U17, U1, U5, U51, U58, U63	10	8	0.09048	0.13918	0.05599
U3, U5, U11, U17, U20, U25, U42, U45, U51	U25, U3, U11	9	3	0.42491	0.84826	0.5859		U3, U5, U11, U14, U25, U42, U45	U3, U11, U45, U25, U5	7	5	0.18403	0.2732	0.17615		U3, U11, U14, U25, U28	U3, U25, U11, U28, U14	5	5	0.61461	0.78428	0.68478		U3, U11, U14, U17, U20, U25, U28, U42, U58	U3, U25, U11, U42, U17, U20, U28, U58	9	8	0.25708	0.22474	0.20462			U5, U7, U17, U18, U20, U28, U42, U51	U7, U20, U28, U5, U18, U51, U42, U17	8	8	0.11384	0.80622	0.26029		U1, U14, U17, U20, U28, U45	U17, U20, U45, U1, U28	6	5	0.11176	0.07938	0.05595
U3, U5, U11, U17, U20, U25, U42, U51, U58	U25, U3, U11	9	3	0.42491	0.84826	0.5859		U3, U7, U11, U25, U45, U51, U58	U3, U11, U45, U25	7	4	0.18449	0.27216	0.17615		U3, U5, U7, U25, U28, U51	U25, U3, U5, U28, U7	6	5	0.6217	0.77514	0.68478		U3, U5, U7, U11, U14, U17, U25, U28, U42	U11, U3, U25, U7, U42, U5, U17, U28, U14	9	9	0.26238	0.21856	0.20459			U1, U7, U14, U20, U28, U45, U51, U63	U7, U20, U1, U28, U51	8	5	0.10562	0.87569	0.26028		U5, U7, U20, U28, U45, U63	U20, U7, U45, U5, U63	6	5	0.09887	0.10825	0.05594
U3, U5, U11, U17, U20, U25, U45, U51, U58	U25, U3, U11	9	3	0.42491	0.84826	0.5859		U3, U11, U25, U42, U51	U25, U3, U11, U42, U51	5	5	0.18875	0.26289	0.17613		U3, U7, U11, U25, U45, U58	U25, U3, U7, U11, U45, U58	6	6	0.6217	0.77514	0.68478		U3, U5, U7, U11, U14, U25, U28, U45, U51, U58	U3, U25, U7, U11, U45	10	5	0.25432	0.22784	0.20451			U1, U7, U14, U17, U20, U28, U42, U45	U7, U20, U28, U1, U45, U14	8	6	0.10501	0.88117	0.26027		U7, U17, U18, U20, U42, U45, U58, U63	U20, U63, U7, U42, U45, U58, U18	8	7	0.09717	0.1134	0.05593
U3, U5, U11, U17, U25, U28, U42, U45, U51	U25, U3, U11	9	3	0.42491	0.84826	0.5859		U3, U11, U17, U20, U25, U28, U42, U51, U58	U3, U25, U11, U42, U51	9	5	0.18875	0.26289	0.17613		U3, U7, U11, U20, U25, U28, U45	U25, U20, U28, U3, U11, U7, U45	7	7	0.61461	0.78428	0.68478		U3, U5, U7, U11, U20, U25, U51, U58	U11, U25, U3, U5, U20, U7	8	6	0.25772	0.22371	0.20449			U1, U7, U14, U17, U18, U20, U28, U42, U51, U63	U7, U20, U28, U1, U18, U63, U51, U17	10	8	0.10264	0.90311	0.26027		U1, U5, U7, U17, U18, U20, U42, U45, U63	U20, U45, U7, U5, U17, U63, U42	9	7	0.09851	0.10928	0.05593
U3, U5, U11, U17, U25, U28, U45, U51, U58	U25, U3, U11	9	3	0.42491	0.84826	0.5859		U3, U5, U7, U11, U17, U25, U42, U45, U51, U58	U25, U3, U11, U45, U42, U5, U51, U58	10	8	0.17538	0.29381	0.1761		U3, U7, U11, U20, U25, U28, U42, U51, U58	U3, U25, U20, U11, U42, U51, U28, U7	9	8	0.61461	0.78428	0.68478		U3, U5, U11, U17, U20, U25, U28, U51	U3, U25, U5, U11, U28, U17, U20, U51	8	8	0.25772	0.22371	0.20449			U1, U5, U7, U18, U20, U28, U58, U63	U7, U20, U1, U28, U5, U63, U18	8	7	0.10302	0.89945	0.26025		U7, U14, U17, U20, U42, U45, U51, U58, U63	U20, U7, U45	9	3	0.12277	0.06392	0.05593
U3, U5, U11, U20, U25, U28, U42, U45, U51	U25, U3, U11	9	3	0.42491	0.84826	0.5859		U3, U11, U17, U25, U28	U3, U25, U11, U28, U17	5	5	0.19019	0.25979	0.17609		U3, U7, U11, U14, U20, U25, U28, U42, U51, U58	U25, U3, U11, U20, U28, U7, U42, U58, U51	10	9	0.61461	0.78428	0.68478		U3, U11, U14, U17, U20, U25, U28, U51, U58	U25, U3, U11	9	3	0.25772	0.22371	0.20449			U1, U7, U14, U17, U18, U20, U51	U7, U20, U1, U18, U14, U51	7	6	0.11381	0.80622	0.26024		U7, U14, U20, U42, U63	U20, U14, U7, U42, U63	5	5	0.11858	0.06907	0.05592
U3, U5, U11, U20, U25, U28, U42, U51, U58	U25, U3, U11	9	3	0.42491	0.84826	0.5859		U3, U7, U11, U20, U25, U28, U45	U25, U3, U11, U7, U20, U45	7	6	0.17574	0.29278	0.17606		U3, U7, U14, U25, U28, U42	U7, U25, U28, U3, U14, U42	6	6	0.62297	0.77331	0.68468		U3, U5, U7, U11, U25, U42, U51, U58	U11, U25, U3, U42, U7, U5, U51	8	7	0.25342	0.22887	0.20448			U7, U14, U17, U18, U20, U28, U42, U58	U7, U20, U28, U42, U17, U18	8	6	0.11907	0.766	0.26022		U1, U5, U7, U17, U20, U28, U45, U58	U7, U20, U45, U17, U5, U58, U1	8	7	0.09363	0.12577	0.05592
U3, U7, U11, U14, U17, U25, U28, U45, U51	U25, U3, U11	9	3	0.42491	0.84826	0.5859		U3, U11, U17, U20, U25, U28, U51, U58	U25, U3, U11, U17, U28, U20, U51	8	7	0.18913	0.26186	0.17605		U3, U5, U14, U17, U25, U28, U51	U3, U25, U5, U28, U14, U17, U51	7	7	0.62297	0.77331	0.68468		U3, U11, U14, U17, U20, U25, U28	U3, U25, U11, U28, U20, U17, U14	7	7	0.25677	0.22474	0.20445			U1, U5, U7, U14, U17, U20, U45	U7, U1, U20, U17, U5	7	5	0.11263	0.81536	0.26018		U1, U7, U17, U18, U20, U42, U51, U63	U20, U7, U1, U63, U17, U51	8	6	0.11295	0.07732	0.05592
U3, U7, U11, U14, U20, U25, U45, U51, U58	U25, U3, U11	9	3	0.42491	0.84826	0.5859		U3, U7, U11, U25, U28, U45	U3, U11, U25, U45	6	4	0.18115	0.27938	0.17601		U3, U20, U25, U42, U45, U51, U58	U3, U25, U51, U58, U20	7	5	0.62297	0.77331	0.68468		U3, U11, U14, U20, U25, U58	U3, U25, U11, U14	6	4	0.25584	0.22577	0.20441			U1, U5, U7, U20, U42, U51	U7, U20, U1, U5	6	4	0.11492	0.79707	0.26016		U1, U14, U17, U18, U20, U45, U51, U58	U20, U1, U45, U18, U51, U58	8	6	0.11295	0.07732	0.05592
U3, U7, U11, U17, U20, U25, U45, U51, U58	U25, U3, U11	9	3	0.42491	0.84826	0.5859		U3, U5, U11, U14, U17, U25	U25, U3, U11, U17, U5, U14	6	6	0.19005	0.25979	0.17599		U3, U5, U7, U14, U17, U20, U25, U28, U58	U3, U25, U14, U20, U28, U5	9	6	0.62297	0.77331	0.68468		U3, U5, U11, U25, U28, U45, U51, U58	U25, U3, U11, U45	8	4	0.25584	0.22577	0.20441			U1, U7, U20, U28, U42, U51, U58, U63	U7, U20, U1, U28, U51	8	5	0.10454	0.88483	0.26014		U1, U14, U20, U45, U58, U63	U20, U45, U1, U63, U58	6	5	0.11935	0.06804	0.05591
U3, U7, U11, U17, U25, U28, U42, U45, U51	U25, U3, U11	9	3	0.42491	0.84826	0.5859		U3, U11, U17, U25	U25, U3, U11	4	3	0.19799	0.24433	0.17597		U3, U5, U7, U11, U17, U25, U28, U42, U45, U58	U25, U11, U58, U3, U7, U28, U45, U5, U42, U17	10	10	0.62297	0.77331	0.68468		U3, U5, U11, U17, U20, U25, U28, U51, U58	U25, U3, U11, U5, U28, U58, U17, U51	9	8	0.25584	0.22577	0.20441			U7, U17, U18, U20, U28, U42, U63	U7, U20, U28, U17, U42	7	5	0.12001	0.75868	0.26013		U7, U17, U18, U20, U45, U51	U7, U20, U45, U17, U51, U18	6	6	0.10224	0.09897	0.05591
U3, U7, U11, U17, U25, U28, U42, U51, U58	U25, U3, U11	9	3	0.42491	0.84826	0.5859		U3, U7, U11, U14, U17, U25, U42	U25, U3, U11	7	3	0.19799	0.24433	0.17597		U3, U11, U17, U25, U45	U3, U25, U11, U45	5	4	0.61017	0.78976	0.68463		U3, U11, U14, U17, U20, U25, U42, U45	U3, U25, U45, U11, U20, U17, U42	8	7	0.25492	0.2268	0.20437			U1, U7, U18, U20, U28, U42, U58, U63	U7, U1, U20, U28, U63, U18	8	6	0.10432	0.88665	0.26012		U1, U5, U7, U17, U20, U28, U45	U20, U45, U7, U17, U1, U28, U5	7	7	0.09181	0.13299	0.05591
U3, U7, U11, U17, U25, U28, U45, U51, U58	U25, U3, U11	9	3	0.42491	0.84826	0.5859		U3, U7, U11, U14, U25, U42, U45, U51, U58	U3, U25, U11, U45, U7	9	5	0.18516	0.2701	0.17595		U3, U14, U17, U20, U25	U3, U25, U14, U20	5	4	0.62426	0.77148	0.68459		U3, U7, U11, U25	U25, U3, U11	4	3	0.25837	0.22268	0.20436			U5, U7, U14, U17, U18, U20, U28, U51	U7, U20, U28, U5, U17, U18, U14, U51	8	8	0.11511	0.79525	0.2601		U1, U5, U7, U14, U20, U28, U42, U45, U51, U58, U63	U20, U7, U45, U1, U5, U51, U58, U63	11	8	0.09559	0.11856	0.0559
U3, U11, U14, U17, U25, U42, U45, U51, U58	U25, U3, U11	9	3	0.42491	0.84826	0.5859		U3, U5, U11, U14, U25, U28	U25, U3, U11, U5, U28	6	5	0.18796	0.26392	0.17591		U3, U7, U14, U20, U25, U51	U25, U3, U20, U51, U14, U7	6	6	0.60055	0.80256	0.68459		U3, U11, U20, U25, U28	U3, U25, U11, U28, U20	5	5	0.25314	0.22887	0.20432			U7, U14, U17, U18, U20, U28, U42, U51	U7, U28, U20, U18, U17, U14	8	6	0.11799	0.77331	0.26009		U1, U5, U7, U20, U45, U58	U20, U7, U45, U5, U1, U58	6	6	0.0923	0.13093	0.05589
U3, U11, U20, U25, U28, U42, U45, U51, U58	U25, U3, U11	9	3	0.42491	0.84826	0.5859		U3, U5, U11, U17, U25, U45, U58	U3, U11, U45, U25, U5	7	5	0.18103	0.27938	0.17591		U3, U5, U7, U14, U25, U28, U45	U3, U25, U7, U14, U28, U45	7	6	0.61705	0.78062	0.68456		U3, U5, U7, U11, U14, U17, U25, U42, U45	U25, U3, U11, U45, U42, U14, U17, U5	9	8	0.25741	0.22371	0.20432			U1, U7, U20, U28, U45, U58	U7, U20, U1, U28, U45	6	5	0.10509	0.87934	0.26006		U1, U18, U20, U28, U42, U45	U20, U42, U45, U1, U18	6	5	0.11628	0.07216	0.05589
U3, U5, U7, U11, U14, U17, U20, U25, U45, U58	U25, U3, U11	10	3	0.42491	0.84826	0.5859		U3, U7, U11, U25, U28, U42, U45, U51	U25, U3, U11, U42, U7, U45	8	6	0.17759	0.28763	0.1759		U3, U5, U14, U25, U42, U45, U51, U58	U3, U25, U14, U42, U45	8	5	0.61705	0.78062	0.68456		U3, U7, U11, U17, U25, U42, U45	U25, U3, U11, U45, U7, U42, U17	7	7	0.24277	0.24227	0.20428			U1, U7, U17, U20, U28, U42, U45, U51, U58	U7, U1, U20, U28, U51	9	5	0.10409	0.88848	0.26006		U5, U7, U14, U17, U18, U20, U42, U45	U20, U7, U17, U45, U18, U5, U42	8	7	0.09952	0.10619	0.05589
U3, U5, U7, U11, U14, U17, U25, U42, U45, U51	U25, U3, U11	10	3	0.42491	0.84826	0.5859		U3, U7, U11, U25, U28, U45, U58	U3, U11, U45, U25, U28	7	5	0.18365	0.2732	0.17586		U3, U11, U17, U20, U25, U28, U42, U58	U3, U25, U11, U42, U20, U28, U17	8	7	0.61705	0.78062	0.68456		U3, U7, U11, U14, U20, U25, U45	U3, U25, U45, U11, U7, U20	7	6	0.2435	0.24124	0.20427			U1, U7, U14, U17, U20, U58, U63	U7, U20, U1, U58	7	4	0.11675	0.78245	0.26005		U1, U5, U14, U17, U18, U20, U28, U42, U45, U51, U58	U45, U20, U1, U5, U17, U28, U18, U51, U14, U58	11	10	0.08619	0.16082	0.05589
U3, U5, U7, U11, U17, U20, U25, U42, U51, U58	U25, U3, U11	10	3	0.42491	0.84826	0.5859		U3, U5, U25, U45, U51, U58	U25, U3, U45, U51	6	4	0.24309	0.18144	0.17585		U3, U5, U11, U17, U20, U25, U28, U45, U58	U25, U3, U20, U11, U45, U58, U28, U5	9	8	0.61705	0.78062	0.68456		U3, U11, U17, U25, U28, U45	U3, U25, U11, U45, U17	6	5	0.25554	0.22577	0.20424			U1, U7, U14, U17, U18, U20, U42, U45, U51, U63	U7, U1, U20, U17, U18	10	5	0.11321	0.80987	0.26003		U5, U7, U17, U18, U20, U28, U42, U45, U51	U20, U7, U45, U18, U42, U5, U28, U17, U51	9	9	0.08213	0.18763	0.05588
U3, U5, U7, U11, U17, U25, U28, U42, U51, U58	U25, U3, U11	10	3	0.42491	0.84826	0.5859		U3, U5, U7, U25, U28, U45, U58	U25, U3, U45	7	3	0.24309	0.18144	0.17585		U3, U7, U11, U17, U20, U25, U42, U51	U25, U51, U3, U7, U11, U20	8	6	0.59649	0.80804	0.68455		U3, U7, U11, U14, U25, U42, U51	U7, U25, U3, U11, U14, U42, U51	7	7	0.25554	0.22577	0.20424			U7, U14, U20, U28, U45, U51, U58	U7, U20, U28, U45, U58, U14, U51	7	7	0.11625	0.78611	0.26002		U1, U7, U18, U20, U28, U42, U51, U58	U20, U7, U42, U1, U18, U51, U28	8	7	0.10178	0.1	0.05587
U3, U5, U7, U11, U20, U25, U28, U42, U45, U58	U25, U3, U11	10	3	0.42491	0.84826	0.5859		U3, U5, U14, U25, U45, U51, U58	U25, U3, U45	7	3	0.24309	0.18144	0.17585		U3, U7, U20, U25, U28, U45, U51, U58	U25, U3, U20, U7	8	4	0.59649	0.80804	0.68455		U3, U7, U11, U17, U20, U25, U42, U51	U3, U25, U11, U7, U20, U42	8	6	0.25904	0.22165	0.20424			U7, U18, U20, U28, U42, U45	U7, U20, U28, U45, U18	6	5	0.11793	0.77331	0.25999		U5, U7, U14, U17, U20, U42, U45, U51, U58	U20, U45, U17, U51, U58, U5	9	6	0.11695	0.07113	0.05586
U3, U5, U11, U14, U17, U25, U28, U42, U45, U58	U25, U3, U11	10	3	0.42491	0.84826	0.5859		U3, U7, U14, U20, U25, U45, U51	U25, U3, U45	7	3	0.24309	0.18144	0.17585		U3, U7, U11, U14, U25, U28, U45, U51	U25, U45, U3, U11, U14, U7, U28	8	7	0.60585	0.79525	0.68452		U3, U11, U14, U20, U25, U28, U42, U45	U3, U11, U25, U14, U28, U20, U45, U42	8	8	0.25554	0.22577	0.20424			U1, U5, U7, U17, U20, U58	U7, U20, U1, U17, U5, U58	6	6	0.11318	0.80987	0.25998		U7, U14, U17, U18, U20, U42, U45, U51, U63	U20, U45, U7, U42, U17, U14, U63, U51, U18	9	9	0.08781	0.15155	0.05584
U3, U5, U11, U17, U20, U25, U42, U45, U51, U58	U25, U3, U11	10	3	0.42491	0.84826	0.5859		U3, U14, U17, U20, U25, U42, U45	U25, U3, U45	7	3	0.24309	0.18144	0.17585		U3, U20, U25, U42, U51, U58	U25, U3, U20, U51, U58	6	5	0.61829	0.77879	0.68445		U3, U5, U11, U20, U25, U28, U45, U51, U58	U11, U25, U3, U45, U20, U5	9	6	0.25554	0.22577	0.20424			U1, U5, U7, U20, U42, U45, U63	U7, U20, U1, U5, U63	7	5	0.11455	0.7989	0.25995		U7, U18, U20, U28, U42, U45, U51, U58, U63	U20, U7, U45, U42, U63, U18, U51, U28	9	8	0.09273	0.12887	0.05582
U3, U7, U11, U14, U17, U20, U25, U28, U42, U51	U25, U3, U11	10	3	0.42491	0.84826	0.5859		U3, U7, U14, U17, U25, U45, U51, U58	U3, U25, U45	8	3	0.24309	0.18144	0.17585		U3, U11, U20, U25, U42, U51, U58	U25, U20, U3, U58, U11	7	5	0.61829	0.77879	0.68445		U3, U7, U11, U14, U20, U25, U45, U58	U3, U7, U25, U20, U11, U45	8	6	0.26349	0.21649	0.20419			U1, U7, U14, U17, U20, U51, U63	U7, U20, U1, U17, U51	7	5	0.11477	0.79707	0.25993		U5, U7, U14, U17, U20, U28, U42, U45, U51, U63	U20, U45, U7, U42, U5, U51, U17, U63	10	8	0.09097	0.13608	0.05579
U3, U7, U11, U14, U17, U25, U42, U45, U51, U58	U25, U3, U11	10	3	0.42491	0.84826	0.5859		U3, U5, U11, U17, U25, U28, U58	U25, U3, U11, U5, U28, U17, U58	7	7	0.18397	0.27216	0.17575		U3, U5, U7, U14, U25, U28, U42, U51	U3, U25, U7, U28, U14, U51, U5	8	7	0.61829	0.77879	0.68445		U3, U7, U11, U20, U25, U45	U7, U11, U25, U3, U45	6	5	0.26071	0.21959	0.20417			U1, U5, U7, U17, U20, U58, U63	U7, U20, U1, U5, U63, U17	7	6	0.11155	0.82267	0.25989		U5, U7, U17, U20, U28, U42, U45, U51, U58, U63	U20, U45, U7, U42, U17, U51, U28	10	7	0.09732	0.11237	0.05578
U3, U5, U7, U11, U14, U17, U20, U25, U28, U42, U51	U25, U3, U11	11	3	0.42491	0.84826	0.5859		U3, U7, U11, U25, U28	U25, U3, U11	5	3	0.19766	0.24433	0.17574		U3, U5, U11, U14, U17, U20, U25, U42, U58	U25, U3, U11, U58, U20, U14, U17, U5	9	8	0.61829	0.77879	0.68445		U3, U5, U11, U25, U42	U3, U25, U11, U42, U5	5	5	0.25711	0.22371	0.20414			U1, U7, U17, U20, U28, U45, U51	U7, U1, U20, U28, U45	7	5	0.10379	0.89031	0.25989		U1, U7, U14, U20, U28, U45, U63	U20, U7, U45, U1	7	4	0.10755	0.0866	0.05577
U3, U5, U7, U11, U14, U17, U20, U25, U28, U45, U51	U25, U3, U11	11	3	0.42491	0.84826	0.5859		U3, U11, U14, U20, U25, U51	U25, U3, U11	6	3	0.19766	0.24433	0.17574		U3, U5, U7, U17, U20, U25, U51, U58	U3, U25, U7, U20, U5	8	5	0.60165	0.80073	0.68444		U3, U11, U17, U20, U25, U45	U11, U25, U3, U17, U45, U20	6	6	0.25711	0.22371	0.20414			U1, U7, U14, U18, U20, U42, U58, U63	U7, U1, U20, U18, U14	8	5	0.11357	0.80622	0.25987		U1, U14, U20, U45, U51, U63	U20, U1, U45, U63, U51	6	5	0.11332	0.07629	0.05576
U3, U5, U7, U11, U14, U17, U25, U42, U45, U51, U58	U25, U3, U11	11	3	0.42491	0.84826	0.5859		U3, U5, U11, U14, U20, U25, U28, U58	U25, U3, U11	8	3	0.19766	0.24433	0.17574		U3, U11, U14, U25, U42, U45	U25, U3, U11, U14, U45	6	5	0.61254	0.78611	0.68439		U3, U7, U11, U17, U20, U25, U28, U45	U3, U11, U45, U25, U17, U28	8	6	0.24252	0.24227	0.20413			U1, U5, U7, U14, U17, U18, U20, U28, U42, U45, U58, U63	U7, U20, U1, U28, U5, U18, U45	12	7	0.1026	0.90128	0.25986		U1, U7, U14, U17, U20, U42, U45, U51, U63	U20, U7, U17, U45, U42, U51, U14, U63, U1	9	9	0.09455	0.12165	0.05576
U3, U7, U14, U17, U25, U28, U45, U51	U25, U3, U45, U14	8	4	0.42937	0.83912	0.58585		U3, U5, U11, U14, U17, U20, U25, U42, U51, U58	U25, U3, U11, U5, U17, U42, U51	10	7	0.18079	0.27938	0.17572		U3, U11, U14, U17, U20, U25, U28, U58	U3, U25, U11, U14, U20, U28	8	6	0.61254	0.78611	0.68439		U3, U11, U20, U25, U28, U45, U58	U25, U3, U45, U11	7	4	0.24324	0.24124	0.20411			U1, U5, U7, U14, U18, U20, U28, U42, U45, U58, U63	U7, U20, U1, U28, U18, U5, U14, U42, U45	11	9	0.10221	0.90494	0.25985		U1, U5, U7, U17, U18, U42, U45, U58, U63	U7, U17, U45, U1, U63, U5, U18, U58, U42	9	9	0.10372	0.09485	0.05575
U17, U25, U28, U45, U51, U58	U25, U28	6	2	0.48503	0.7404	0.58584		U3, U5, U14, U25, U51	U25, U3	5	2	0.25424	0.1701	0.17567		U3, U5, U20, U25, U45	U25, U3, U20, U5	5	4	0.61953	0.77697	0.68435		U3, U7, U11, U14, U20, U25, U42, U45, U51, U58	U3, U7, U11, U25, U45	10	5	0.25971	0.22062	0.20411			U1, U5, U7, U14, U20, U28, U45, U51	U7, U20, U1, U28, U5, U45, U51, U14	8	8	0.10142	0.91225	0.25982		U1, U5, U14, U17, U18, U20, U28, U42, U51, U58, U63	U20, U1, U5, U58, U42, U18, U63, U28, U17, U51, U14	11	11	0.08589	0.16186	0.05575
U11, U17, U25, U28, U58	U25, U11, U28	5	3	0.47477	0.75686	0.58583		U3, U7, U25, U28, U51	U25, U3	5	2	0.25424	0.1701	0.17567		U3, U5, U20, U25, U58	U25, U3, U20, U5, U58	5	5	0.61953	0.77697	0.68435		U3, U5, U11, U14, U20, U25, U28, U45, U58	U3, U11, U25, U20, U45, U28, U5	9	7	0.25028	0.23196	0.2041			U7, U17, U18, U20, U28, U58, U63	U7, U20, U28, U18, U63, U17, U58	7	7	0.11829	0.76965	0.2598		U7, U14, U18, U20, U58, U63	U20, U7, U18, U63	6	4	0.14789	0.0433	0.05574
U3, U5, U11, U17, U20, U25, U28, U42, U51, U58	U25, U3, U11, U28	10	4	0.42388	0.85009	0.58581		U3, U5, U7, U25, U42, U45	U25, U3, U45	6	3	0.24373	0.18041	0.17567		U3, U17, U20, U25, U45	U3, U25, U20, U17	5	4	0.61953	0.77697	0.68435		U3, U5, U7, U11, U14, U20, U25, U42, U51	U11, U20, U25, U3, U42	9	5	0.25434	0.2268	0.20404			U1, U5, U7, U18, U20, U58	U1, U7, U20, U5	6	4	0.11307	0.80987	0.25979		U5, U7, U14, U20, U45	U45, U20, U7, U5	5	4	0.10552	0.09072	0.05573
U3, U5, U14, U25, U51, U58	U25, U3	6	2	0.43292	0.83181	0.58575		U3, U7, U14, U25, U28, U51	U3, U25	6	2	0.25424	0.1701	0.17567		U3, U5, U14, U20, U25, U51, U58	U25, U3, U20, U51, U14, U58	7	6	0.61953	0.77697	0.68435		U3, U11, U17, U25, U42, U58	U3, U58, U11, U25, U42, U17	6	6	0.25776	0.22268	0.20402			U1, U5, U7, U14, U17, U20, U51, U58, U63	U7, U20, U1, U5, U58, U14	9	6	0.11214	0.81718	0.25976		U1, U7, U17, U18, U20, U28, U45, U63	U7, U20, U45, U18, U17, U1, U63, U28	8	8	0.08978	0.14124	0.05573
U3, U5, U7, U11, U14, U17, U20, U25, U42, U58	U25, U3, U11, U7, U17	10	5	0.42287	0.85192	0.58571		U3, U7, U17, U25, U28, U42	U25, U3	6	2	0.25424	0.1701	0.17567		U3, U7, U11, U14, U25, U28, U51	U25, U3, U7, U11, U28, U51, U14	7	7	0.61953	0.77697	0.68435		U3, U5, U7, U11, U14, U20, U25	U3, U25, U11	7	3	0.26497	0.21443	0.20397			U1, U5, U7, U14, U18, U20, U45, U51, U58	U20, U7, U1, U18, U58, U14, U5	9	7	0.1128	0.8117	0.25974		U1, U7, U18, U20, U28, U42, U51	U20, U7, U1, U42, U28, U18, U51	7	7	0.11261	0.07732	0.05572
U3, U7, U11, U14, U25, U28, U58	U25, U3, U11, U28, U14	7	5	0.42248	0.85192	0.58543		U3, U7, U17, U25, U28, U51	U25, U3	6	2	0.25424	0.1701	0.17567		U3, U7, U14, U17, U20, U25, U42, U45	U25, U3, U20	8	3	0.61953	0.77697	0.68435		U3, U11, U14, U20, U25, U45, U58	U25, U3, U11, U45, U20, U58	7	6	0.2568	0.22371	0.20397			U1, U7, U17, U20, U51, U63	U7, U20, U1, U17, U63, U51	6	6	0.11394	0.80256	0.25972		U7, U17, U20, U42, U45, U58	U20, U7, U17, U45, U42	6	5	0.10237	0.09794	0.0557
U3, U5, U7, U11, U25, U51	U25, U3, U11	6	3	0.42516	0.84644	0.58542		U3, U7, U20, U25, U51, U58	U25, U3	6	2	0.25424	0.1701	0.17567		U3, U5, U11, U14, U25, U42	U3, U25, U11, U14, U5	6	5	0.61373	0.78428	0.68427		U3, U7, U11, U14, U17, U20, U25, U45, U51, U58	U3, U11, U17, U25, U45, U7	10	6	0.2568	0.22371	0.20397			U1, U5, U7, U14, U18, U20, U42, U58	U7, U20, U1, U5, U18, U58	8	6	0.111	0.82633	0.25972		U5, U7, U18, U20, U28, U42, U63	U7, U20, U42, U5, U63, U28, U18	7	7	0.09042	0.13814	0.0557
U3, U7, U11, U14, U25, U28	U25, U3, U11	6	3	0.42516	0.84644	0.58542		U3, U7, U25, U42, U51, U58	U25, U3	6	2	0.25424	0.1701	0.17567		U3, U5, U11, U14, U17, U25, U28, U58	U25, U3, U11, U28, U14, U5, U17	8	7	0.61373	0.78428	0.68427		U3, U5, U11, U17, U25, U28, U42, U45, U58	U3, U11, U25, U45, U42, U17, U58, U5, U28	9	9	0.25084	0.23093	0.20395			U1, U7, U14, U17, U20, U28, U45, U51	U7, U20, U28, U1, U51, U14, U45, U17	8	8	0.10488	0.87934	0.2597		U1, U5, U18, U20, U45, U51, U58	U20, U5, U45, U1, U51, U18, U58	7	7	0.09311	0.1268	0.05569
U3, U11, U17, U25, U45, U51	U25, U3, U11	6	3	0.42516	0.84644	0.58542		U3, U14, U25, U28, U51, U58	U25, U3	6	2	0.25424	0.1701	0.17567		U3, U11, U14, U25, U51	U25, U3, U11, U14	5	4	0.60815	0.79159	0.68425		U3, U5, U7, U11, U14, U17, U25, U28, U42, U45, U58	U11, U25, U3, U7, U17, U42, U45, U5, U58, U28	11	10	0.25	0.23196	0.20393			U1, U5, U7, U14, U18, U20	U7, U20, U1, U5, U18, U14	6	6	0.11346	0.80622	0.25968		U1, U5, U7, U14, U17, U20, U45, U63	U20, U45, U7, U5, U1, U63, U17	8	7	0.09259	0.12887	0.05569
U3, U7, U11, U14, U25, U42, U45	U25, U3, U11	7	3	0.42516	0.84644	0.58542		U3, U17, U25, U28, U45, U58	U25, U3, U45	6	3	0.24373	0.18041	0.17567		U3, U5, U11, U14, U20, U25, U45	U3, U25, U20, U45, U11, U5, U14	7	7	0.62079	0.77514	0.68425		U3, U5, U11, U20, U25, U42	U3, U25, U11, U42	6	4	0.25495	0.22577	0.2039			U1, U7, U17, U18, U20, U28, U42, U63	U7, U20, U1, U28, U17, U18	8	6	0.10427	0.88483	0.25967		U1, U5, U7, U18, U20, U28, U42, U45, U51	U20, U7, U42, U5, U45, U18, U1, U28	9	8	0.09311	0.1268	0.05569
U3, U5, U7, U11, U14, U17, U25, U28	U25, U3, U11	8	3	0.42516	0.84644	0.58542		U3, U7, U14, U25, U42, U51, U58	U25, U3	7	2	0.25424	0.1701	0.17567		U3, U7, U11, U17, U25, U28, U42, U45, U58	U7, U25, U3, U11, U45, U58, U42, U28	9	8	0.62079	0.77514	0.68425		U3, U7, U11, U17, U20, U25, U28, U51, U58	U3, U25, U11, U17	9	4	0.25495	0.22577	0.2039			U1, U5, U7, U14, U17, U18, U20, U28, U42, U45, U51, U63	U7, U20, U1, U18, U28, U5, U63, U14, U45, U42, U51	12	11	0.10038	0.92139	0.25964		U5, U7, U14, U18, U20, U28, U63	U20, U7, U63, U5, U18, U28	7	6	0.09961	0.10515	0.05568
U3, U5, U7, U11, U25, U42, U51, U58	U25, U3, U11	8	3	0.42516	0.84644	0.58542		U3, U14, U20, U25, U28, U45, U58	U25, U3, U45	7	3	0.24373	0.18041	0.17567		U3, U7, U17, U20, U25, U45	U3, U25, U20, U7, U45, U17	6	6	0.59864	0.80439	0.68424		U3, U5, U7, U11, U17, U25, U42, U45, U58	U11, U25, U3, U7, U42, U45, U58	9	7	0.25745	0.22268	0.20384			U1, U5, U7, U17, U18, U20, U45, U51, U63	U7, U20, U1, U5, U17, U51, U63, U18, U45	9	9	0.11007	0.83364	0.25962		U1, U5, U7, U17, U18, U20, U28, U42, U45, U58, U63	U45, U20, U7, U1, U5, U63, U17, U18	11	8	0.09564	0.11753	0.05568
U3, U5, U11, U17, U25, U28, U42, U58	U25, U3, U11	8	3	0.42516	0.84644	0.58542		U3, U17, U20, U25, U28, U45, U51	U25, U3, U45	7	3	0.24373	0.18041	0.17567		U3, U5, U7, U11, U14, U20, U25, U45	U3, U25, U11, U45, U7, U20	8	6	0.59463	0.80987	0.68423		U3, U7, U11, U25, U45	U25, U3, U11, U45	5	4	0.24202	0.24227	0.20383			U1, U7, U14, U20, U45, U58, U63	U7, U1, U20, U14, U63	7	5	0.11551	0.78976	0.25961		U5, U7, U20, U42, U45, U63	U45, U20, U42, U7, U5, U63	6	6	0.09474	0.12062	0.05567
U3, U5, U7, U11, U14, U17, U20, U25, U42	U25, U3, U11	9	3	0.42516	0.84644	0.58542		U3, U7, U17, U25, U28, U45, U51, U58	U25, U3, U45	8	3	0.24373	0.18041	0.17567		U3, U11, U20, U25, U28	U3, U25, U28, U20, U11	5	5	0.62206	0.77331	0.68415		U3, U11, U25, U45, U51, U58	U25, U3, U11, U45	6	4	0.24202	0.24227	0.20383			U1, U7, U14, U17, U20, U42, U63	U7, U20, U1, U17, U14	7	5	0.11272	0.8117	0.2596		U1, U5, U14, U18, U20, U42, U45, U51, U63	U45, U20, U42, U5, U1, U18, U63	9	7	0.09415	0.12268	0.05565
U3, U11, U17, U20, U25, U28, U42, U45, U58	U25, U3, U11	9	3	0.42516	0.84644	0.58542		U3, U11, U17, U25, U28, U45, U51	U3, U25, U11, U45	7	4	0.18339	0.2732	0.17566		U3, U14, U17, U25, U42, U45, U58	U25, U3, U14, U17, U45	7	5	0.61494	0.78245	0.68415		U3, U7, U11, U25, U28, U45, U51	U25, U3, U11, U45	7	4	0.24202	0.24227	0.20383			U1, U5, U7, U14, U18, U20, U51, U58	U7, U20, U1, U51	8	4	0.11503	0.79342	0.2596		U1, U5, U17, U18, U20, U45, U51, U58, U63	U20, U45, U17, U5, U1, U51, U63, U58, U18	9	9	0.08706	0.15464	0.05565
U3, U5, U7, U11, U14, U17, U25, U28, U42, U58	U25, U3, U11	10	3	0.42516	0.84644	0.58542		U3, U11, U17, U25, U42, U45	U25, U3, U45, U11, U42	6	5	0.1843	0.27113	0.17565		U3, U5, U7, U17, U25, U28, U45, U58	U25, U7, U3, U45, U28, U5, U17	8	7	0.61494	0.78245	0.68415		U3, U5, U7, U11, U17, U25, U45, U58	U25, U3, U11, U45	8	4	0.24202	0.24227	0.20383			U7, U14, U17, U18, U20, U28, U45, U51, U58, U63	U7, U28, U20, U14, U51, U17, U45	10	7	0.1194	0.76051	0.2596		U5, U7, U14, U20, U28, U45, U63	U20, U45, U5, U7, U63, U28	7	6	0.10146	0.1	0.05563
U3, U5, U7, U11, U17, U20, U25, U28, U42, U45, U51	U25, U3, U11	11	3	0.42516	0.84644	0.58542		U3, U7, U11, U17, U20, U25, U28, U42, U51	U25, U3, U11, U7, U17, U42, U28	9	7	0.18025	0.28041	0.17564		U3, U5, U11, U14, U20, U25, U28, U58	U25, U3, U11, U20, U14, U28	8	6	0.61494	0.78245	0.68415		U3, U5, U11, U25, U28, U42, U45, U58	U25, U3, U11, U45	8	4	0.24202	0.24227	0.20383			U1, U5, U7, U18, U20, U51, U58, U63	U7, U20, U1, U5, U63, U18	8	6	0.10983	0.83547	0.25959		U5, U7, U14, U20, U42, U45, U51, U58	U7, U20, U45, U42, U5, U51	8	6	0.0944	0.12165	0.05562
U3, U5, U7, U11, U17, U25, U28, U42, U45, U51, U58	U25, U3, U11	11	3	0.42516	0.84644	0.58542		U3, U5, U7, U11, U14, U17, U25, U28, U45, U58	U3, U11, U45, U25, U17, U28, U5, U14	10	8	0.17439	0.29485	0.1756		U3, U5, U7, U11, U17, U20, U25, U28, U58	U25, U3, U28, U11, U20, U7, U5, U58, U17	9	9	0.61494	0.78245	0.68415		U3, U7, U11, U17, U25, U45, U51, U58	U25, U3, U11, U45	8	4	0.24202	0.24227	0.20383			U1, U5, U7, U14, U17, U20, U28, U51	U7, U1, U20, U28, U51, U17, U14, U5	8	8	0.1058	0.8702	0.25954		U1, U5, U17, U20, U28, U42, U45, U51, U63	U20, U45, U5, U1, U17, U63, U28, U51, U42	9	9	0.09176	0.13196	0.05562
U3, U5, U7, U14, U20, U25, U28, U45	U25, U3, U45, U14, U5	8	5	0.42964	0.83729	0.58538		U3, U11, U17, U25, U42, U58	U3, U11, U42, U25, U17	6	5	0.18238	0.27526	0.17557		U3, U5, U7, U11, U14, U17, U20, U25, U42, U58	U25, U3, U11, U20, U14, U5, U42, U7, U17	10	9	0.60931	0.78976	0.68412		U3, U5, U7, U11, U14, U25, U45, U51, U58	U25, U3, U11, U45	9	4	0.24202	0.24227	0.20383			U1, U7, U18, U20, U28, U42, U63	U7, U1, U20, U28, U18	7	5	0.10418	0.88483	0.25951		U5, U7, U17, U18, U42, U45, U51, U58, U63	U18, U7, U5, U42, U45, U17, U63, U58, U51	9	9	0.08799	0.14948	0.05561
U5, U7, U11, U17, U20, U25, U42	U25, U20, U11, U7, U5	7	5	0.43805	0.82084	0.58537		U3, U11, U25, U28, U45	U3, U11, U45, U25, U28	5	5	0.18372	0.27216	0.17555		U3, U7, U11, U17, U20, U25, U45, U51, U58	U25, U3, U11, U20, U7	9	5	0.62334	0.77148	0.68405		U3, U5, U7, U11, U17, U25, U28, U51, U58	U3, U25, U11, U58, U7, U5, U17, U51	9	8	0.26007	0.21959	0.20382			U1, U7, U20, U51, U58, U63	U7, U20, U1	6	3	0.11519	0.79159	0.25949		U5, U7, U20, U45	U20, U7, U45	4	3	0.11949	0.06701	0.05555
U3, U5, U17, U25, U28, U42, U45, U51	U25, U3, U28, U45	8	4	0.43141	0.83364	0.58532		U3, U11, U14, U20, U25, U28, U51	U3, U11, U20, U25, U28	7	5	0.18464	0.2701	0.17555		U3, U5, U7, U14, U25, U42	U3, U25, U14, U7	6	4	0.61616	0.78062	0.68404		U3, U11, U14, U25, U28, U45, U51	U3, U25, U11, U45	7	4	0.25557	0.22474	0.20376			U1, U5, U7, U14, U20, U42, U58, U63	U7, U20, U1, U5, U63	8	5	0.11287	0.80987	0.25947		U5, U20, U28, U42, U45, U51, U63	U20, U45, U42, U5, U51, U63	7	6	0.10388	0.09381	0.05555
U3, U25, U28, U42, U51, U58	U25, U3, U28	6	3	0.42924	0.83729	0.58508		U3, U14, U20, U25, U51, U58	U25, U3	6	2	0.25505	0.16907	0.17552		U3, U5, U11, U14, U25, U28, U45	U3, U25, U11, U28, U14, U5, U45	7	7	0.61616	0.78062	0.68404		U3, U7, U11, U17, U25, U28, U45, U51	U3, U25, U11, U7, U45, U17, U51, U28	8	8	0.25557	0.22474	0.20376			U1, U7, U18, U20, U28, U45, U58	U7, U20, U1, U28, U45, U58	7	6	0.10453	0.88117	0.25944		U1, U5, U7, U20, U42, U51	U20, U42, U7, U5	6	4	0.12785	0.05773	0.05554
U3, U11, U14, U17, U25, U28, U51	U25, U3, U11, U28	7	4	0.42273	0.85009	0.58494		U3, U5, U7, U11, U17, U25, U42, U51, U58	U25, U3, U11, U42, U5	9	5	0.18843	0.26186	0.17552		U3, U5, U14, U17, U20, U25, U28, U42, U45	U25, U3, U20, U28, U45, U5, U14	9	7	0.61616	0.78062	0.68404		U3, U5, U11, U25, U58	U3, U25, U11, U5	5	4	0.25465	0.22577	0.20373			U1, U7, U17, U20, U28, U42, U45, U51, U58, U63	U7, U20, U1, U28, U42	10	5	0.10374	0.88848	0.25944		U7, U14, U17, U18, U20, U45, U58, U63	U20, U7, U45, U17, U63, U18	8	6	0.10215	0.09794	0.05554
U3, U7, U11, U14, U25, U28, U42	U25, U3, U11, U14, U28	7	5	0.42172	0.85192	0.58485		U3, U11, U20, U25, U45, U51	U3, U11, U25	6	3	0.19192	0.25464	0.17549		U3, U5, U7, U14, U17, U25, U28, U42, U51, U58	U3, U25, U42, U51, U14, U28, U7	10	7	0.61616	0.78062	0.68404		U3, U11, U20, U25, U45, U51	U3, U25, U11, U20, U45	6	5	0.25465	0.22577	0.20373			U1, U7, U14, U20, U42, U51, U58, U63	U7, U20, U1, U63	8	4	0.11397	0.80073	0.25941		U1, U5, U7, U20, U28, U42, U45, U63	U20, U7, U42, U45, U1, U5, U28	8	7	0.09904	0.10619	0.05551
U3, U7, U11, U17, U25	U25, U3, U11, U7, U17	5	5	0.42072	0.85375	0.58477		U3, U5, U7, U11, U17, U25, U28	U25, U3, U5, U11, U28, U7	7	6	0.18691	0.26495	0.17548		U3, U7, U11, U14, U25, U28, U42, U45, U51, U58	U3, U25, U11, U42, U45, U58, U7, U28, U14	10	9	0.61616	0.78062	0.68404		U3, U5, U7, U11, U25, U28, U42, U45, U58	U3, U25, U11, U45, U5, U42	9	6	0.25465	0.22577	0.20373			U1, U5, U7, U17, U18, U20, U28, U63	U7, U20, U1, U28, U5, U18, U17	8	7	0.10292	0.8958	0.25938		U1, U5, U7, U18, U20, U42, U45, U58, U63	U20, U45, U7, U18, U5, U42, U1, U63	9	8	0.08515	0.16495	0.0555
U3, U7, U11, U25, U28, U42	U25, U3, U11, U7	6	4	0.42234	0.85009	0.58466		U3, U11, U17, U25, U42	U3, U11, U42, U25	5	4	0.1908	0.2567	0.17542		U3, U20, U25, U51, U58	U25, U3, U20	5	3	0.61739	0.77879	0.68393		U3, U7, U11, U14, U20, U25, U42, U51, U58	U3, U25, U11, U42, U20, U51	9	6	0.25465	0.22577	0.20373			U1, U5, U7, U14, U17, U18, U20, U42, U45	U7, U20, U1, U17, U5, U18, U45	9	7	0.11035	0.82998	0.25938		U1, U5, U7, U14, U17, U18, U20, U42, U45, U51	U20, U45, U7, U42, U17, U5, U1, U18	10	8	0.08431	0.1701	0.05548
U3, U5, U7, U11, U20, U25, U28, U51	U25, U3, U11, U7, U28	8	5	0.42234	0.85009	0.58466		U3, U7, U11, U14, U17, U25, U42, U51	U25, U3, U11, U7, U17, U51, U14	8	7	0.18829	0.26186	0.17541		U3, U5, U25, U28, U42, U45, U51	U3, U25, U28, U45, U5, U42, U51	7	7	0.61739	0.77879	0.68393		U3, U11, U14, U20, U25, U28, U45, U51, U58	U3, U25, U11, U45	9	4	0.25465	0.22577	0.20373			U1, U7, U18, U20, U45, U51, U58, U63	U7, U20, U1, U18	8	4	0.11416	0.7989	0.25934		U1, U7, U20, U28, U42, U51	U20, U7, U42, U1, U28, U51	6	6	0.10514	0.09072	0.05547
U3, U7, U11, U17, U20, U25, U28, U51	U25, U3, U11, U7	8	4	0.42234	0.85009	0.58466		U3, U11, U14, U17, U20, U25, U28, U45, U51	U25, U11, U3, U45, U20, U28	9	6	0.18127	0.27732	0.1754		U3, U7, U11, U14, U17, U20, U25, U28, U45	U25, U7, U3, U11, U20, U28, U45	9	7	0.61739	0.77879	0.68393		U3, U11, U17, U20, U25, U42, U45, U51, U58	U11, U25, U3, U45	9	4	0.25465	0.22577	0.20373			U1, U7, U14, U20, U28, U45, U58, U63	U7, U20, U1, U28, U45, U58	8	6	0.10406	0.88483	0.25932		U5, U7, U17, U20, U28, U45, U58	U20, U45, U7, U17, U28	7	5	0.10204	0.09794	0.05546
U3, U5, U7, U11, U14, U17, U25, U28, U58	U25, U3, U11, U7, U17	9	5	0.42234	0.85009	0.58466		U3, U5, U11, U25, U42	U25, U3, U11, U42, U5	5	5	0.1858	0.26701	0.17536		U3, U7, U11, U14, U17, U20, U25, U42, U45, U51, U58	U25, U3, U11, U20, U7, U51, U45, U58	11	8	0.61739	0.77879	0.68393		U3, U11, U14, U25, U45, U51	U3, U25, U11, U45	6	4	0.24249	0.24124	0.20366			U1, U7, U17, U20, U28, U42, U51, U63	U7, U20, U28, U1, U51	8	5	0.10385	0.88665	0.2593		U1, U14, U17, U18, U20, U28, U42, U45, U51, U63	U45, U20, U14, U42, U18, U28, U1, U63, U51	10	9	0.10204	0.09794	0.05546
U3, U5, U11, U14, U25, U28	U25, U3, U11, U14, U28	6	5	0.42134	0.85192	0.58457		U3, U5, U7, U11, U14, U25, U28, U51, U58	U3, U11, U7, U25, U28, U5	9	6	0.1858	0.26701	0.17536		U3, U11, U14, U25, U28, U42, U45, U58	U3, U25, U14, U45, U11, U28	8	6	0.61166	0.78611	0.68387		U3, U7, U11, U25, U28, U45, U58	U3, U25, U11, U45, U28	7	5	0.2562	0.22371	0.20363			U5, U7, U14, U20, U28, U42, U45, U51, U58, U63	U7, U28, U20, U45, U5, U14, U51, U58, U63, U42	10	10	0.11367	0.80256	0.2593		U1, U18, U20, U28, U42, U45, U51, U63	U20, U45, U42, U63, U1, U18, U51	8	7	0.09627	0.11443	0.05544
U11, U25, U28, U42, U51	U25, U11, U28	5	3	0.4726	0.75686	0.58439		U3, U14, U25, U42, U45, U51	U25, U3, U45, U42, U51	6	5	0.23552	0.18866	0.17534		U3, U20, U25	U3, U25, U20	3	3	0.61863	0.77697	0.68382		U3, U5, U7, U11, U20, U25, U45	U25, U3, U11, U45, U20, U5, U7	7	7	0.25779	0.22165	0.20354			U1, U7, U18, U20, U28, U45, U51, U58	U7, U20, U1, U28, U51	8	5	0.10544	0.87203	0.25926		U1, U5, U7, U17, U18, U42, U45, U51, U58, U63	U1, U7, U5, U17, U45, U63, U18, U58, U51	10	9	0.09232	0.12887	0.05544
U3, U11, U20, U25, U28, U45, U51, U58	U25, U3, U11, U28, U20	8	5	0.42096	0.85192	0.58428		U3, U11, U25, U28, U42, U45, U58	U25, U3, U45, U11, U42	7	5	0.18019	0.27938	0.17524		U3, U17, U20, U25, U51	U25, U3, U20, U51	5	4	0.61863	0.77697	0.68382		U3, U11, U20, U25, U28, U42, U58	U3, U25, U11, U42, U28, U20	7	6	0.25346	0.2268	0.20353			U1, U7, U17, U18, U20, U42, U45, U58	U7, U20, U1, U18	8	4	0.11364	0.80256	0.25925		U1, U5, U7, U14, U18, U20, U51, U58	U20, U7, U1, U5, U58, U51, U18	8	7	0.09858	0.10722	0.05543
U3, U5, U7, U11, U17, U20, U25, U28, U42, U51, U58	U25, U3, U11, U7, U20	11	5	0.42096	0.85192	0.58428		U3, U5, U7, U11, U17, U20, U25, U45, U51	U25, U3, U11, U45, U17, U51, U20	9	7	0.18145	0.27629	0.17519		U3, U17, U20, U25, U58	U25, U3, U58, U20, U17	5	5	0.61863	0.77697	0.68382		U3, U5, U11, U14, U20, U25, U45, U51, U58	U3, U25, U45, U5, U11, U20, U58, U14	9	8	0.25257	0.22784	0.20351			U5, U7, U14, U17, U20, U28, U58, U63	U7, U20, U28, U17, U63, U14	8	6	0.11719	0.77514	0.25925		U1, U5, U17, U20, U28, U45, U51, U58	U20, U45, U51, U17, U1, U5, U28, U58	8	8	0.08541	0.16289	0.05541
U3, U5, U7, U14, U17, U25, U45, U51	U25, U3, U14, U45, U7, U5, U17	8	7	0.4236	0.84644	0.58426		U3, U11, U14, U17, U20, U25, U28, U42, U51, U58	U25, U3, U11, U17, U51, U14	10	6	0.1875	0.26289	0.17519		U3, U5, U17, U20, U25, U58	U3, U25, U20	6	3	0.61863	0.77697	0.68382		U3, U5, U7, U11, U17, U20, U25, U42, U45	U20, U25, U3, U11, U45, U5, U17, U7, U42	9	9	0.23852	0.24639	0.20349			U1, U5, U7, U14, U17, U20, U28, U45, U51	U7, U1, U20, U28, U45, U51, U17, U14, U5	9	9	0.10522	0.87386	0.25923		U1, U5, U7, U14, U17, U18, U20, U45, U58	U7, U45, U20, U5, U1, U18, U17, U58	9	8	0.08758	0.15052	0.05539
U3, U5, U7, U17, U25, U28, U45, U51, U58	U3, U25, U28, U7	9	4	0.4236	0.84644	0.58426		U3, U11, U25, U42, U45, U58	U25, U3, U42, U45, U11, U58	6	6	0.17502	0.29175	0.17512		U3, U5, U11, U20, U25, U51, U58	U25, U3, U20, U5, U11, U58	7	6	0.61863	0.77697	0.68382		U3, U11, U14, U17, U20, U25, U28, U45	U3, U25, U11, U45	8	4	0.25406	0.22577	0.2034			U1, U5, U7, U14, U17, U18, U20, U42, U45, U63	U7, U20, U1, U5, U17, U63, U18	10	7	0.10983	0.83364	0.25923		U5, U7, U17, U20, U45	U45, U20, U7, U17	5	4	0.10545	0.08969	0.05536
U3, U5, U7, U11, U14, U17, U25, U28, U42, U51, U58	U25, U3, U11, U5, U17, U7, U51	11	7	0.42322	0.84644	0.58398		U3, U5, U7, U11, U14, U17, U25, U45, U51, U58	U25, U3, U11, U45, U5, U51, U58	10	7	0.18048	0.27835	0.17512		U3, U11, U25, U28, U45	U25, U3, U11, U28, U45	5	5	0.61286	0.78428	0.68375		U3, U5, U11, U20, U25, U51	U3, U25, U11, U5	6	4	0.25316	0.2268	0.20337			U1, U5, U7, U20, U42, U63	U7, U1, U20	6	3	0.11621	0.78245	0.25922		U1, U5, U7, U17, U18, U20	U7, U20, U17, U1, U5, U18	6	6	0.09496	0.11856	0.05536
U3, U5, U14, U25, U28, U45, U58	U25, U3, U14, U45	7	4	0.42553	0.84095	0.58369		U3, U5, U17, U25, U42	U25, U3	5	2	0.2576	0.16598	0.1751		U3, U11, U14, U17, U25, U42, U45, U51	U25, U3, U11, U45	8	4	0.61286	0.78428	0.68375		U3, U5, U7, U11, U14, U17, U20, U25, U51	U3, U25, U11, U20, U7, U5, U17	9	7	0.25316	0.2268	0.20337			U1, U7, U14, U18, U20, U28, U45, U51, U58, U63	U7, U20, U1, U28, U51, U63, U18	10	7	0.10381	0.88665	0.25922		U1, U17, U20, U28, U42, U45, U51, U58	U20, U45, U42, U17, U1, U28, U58, U51	8	8	0.09649	0.1134	0.05536
U3, U11, U17, U25, U28	U25, U3, U11, U28	5	4	0.41921	0.85375	0.58363		U3, U5, U7, U14, U25, U51	U3, U25	6	2	0.2576	0.16598	0.1751		U3, U7, U11, U25, U28, U51	U25, U3, U7, U11, U28	6	5	0.59383	0.80987	0.68374		U3, U5, U11, U14, U17, U20, U25, U28, U51, U58	U3, U25, U11, U17, U5, U58, U14	10	7	0.25749	0.22165	0.20337			U1, U7, U14, U17, U20, U28, U42, U45, U51, U58, U63	U7, U20, U1, U28, U51, U17	11	6	0.10421	0.883	0.25922		U5, U7, U14, U17, U20, U28, U45, U51, U58, U63	U45, U20, U7, U17, U63, U28, U51	10	7	0.10545	0.08969	0.05536
U3, U5, U7, U20, U25, U28, U45, U58	U25, U3, U20, U7, U45	8	5	0.42449	0.84278	0.58359		U3, U5, U7, U11, U14, U25, U51, U58	U25, U3, U11, U7	8	4	0.19189	0.25361	0.17508		U3, U11, U17, U25, U28, U51	U25, U3, U28, U11, U17, U51	6	6	0.60729	0.79159	0.68374		U3, U11, U17, U25, U28, U45, U51	U3, U25, U11, U17, U45	7	5	0.25653	0.22268	0.20333			U1, U5, U7, U14, U20, U45, U58, U63	U7, U20, U1, U58, U63	8	5	0.11549	0.78793	0.25921		U5, U7, U17, U18, U20, U45, U51, U58, U63	U20, U45, U7, U18, U5, U17, U51, U58, U63	9	9	0.0941	0.12165	0.05535
U3, U11, U14, U17, U25, U28, U45, U51, U58	U25, U3, U11, U14, U28	9	5	0.41823	0.85558	0.58356		U3, U11, U25, U42, U45	U3, U45, U42, U11, U25	5	5	0.17297	0.29691	0.17507		U3, U5, U25, U42, U45, U51	U25, U3, U5, U42, U45, U51	6	6	0.61988	0.77514	0.68372		U3, U7, U11, U17, U20, U25, U42, U45, U51	U25, U3, U11, U20, U45, U7, U51, U42, U17	9	9	0.25653	0.22268	0.20333			U1, U5, U7, U17, U18, U20, U28, U45, U51, U58, U63	U7, U20, U1, U28, U18, U5, U45, U51	11	8	0.10321	0.89214	0.25921		U1, U7, U20, U45, U51, U58, U63	U20, U7, U45, U1, U51, U63	7	6	0.1003	0.10206	0.05534
U3, U7, U20, U25, U28, U42, U51, U58	U25, U3, U28	8	3	0.4279	0.83547	0.58342		U3, U5, U11, U14, U20, U25, U42	U25, U3, U11, U42, U5	7	5	0.17954	0.28041	0.17507		U3, U5, U11, U25, U28, U45, U51	U11, U25, U3, U45, U28, U5, U51	7	7	0.61988	0.77514	0.68372		U3, U5, U7, U11, U25, U42, U58	U3, U25, U11, U42	7	4	0.25559	0.22371	0.20329			U1, U7, U14, U18, U20, U28, U42, U45, U51, U58, U63	U7, U20, U1, U28, U51, U42	11	6	0.10581	0.86837	0.25921		U1, U5, U7, U14, U17, U20, U42, U45, U63	U20, U7, U45, U42, U14, U1, U63	9	7	0.1003	0.10206	0.05534
U3, U5, U14, U25, U28, U42	U25, U3, U28, U14	6	4	0.42684	0.83729	0.58331		U3, U5, U7, U11, U14, U25, U42, U45, U58	U25, U3, U11, U45, U5	9	5	0.18308	0.27216	0.17506		U3, U17, U20, U25, U28, U42, U45, U51	U25, U42, U3, U20, U28, U45	8	6	0.61988	0.77514	0.68372		U3, U11, U17, U20, U25, U42, U51	U3, U25, U11, U17, U20, U51, U42	7	7	0.25912	0.21959	0.20329			U1, U7, U14, U17, U18, U20, U42, U45, U51, U58	U7, U1, U20, U17, U14, U18, U58, U45, U51	10	9	0.10936	0.83729	0.25917		U1, U5, U7, U17, U20, U42, U45, U51, U58	U20, U7, U42, U45, U1, U5, U51	9	7	0.09779	0.10928	0.05534
U3, U5, U7, U25, U28, U45, U58	U25, U3, U7, U5	7	4	0.4275	0.83547	0.58313		U3, U5, U11, U17, U25, U51, U58	U25, U3, U11, U17, U5, U58, U51	7	7	0.1854	0.26701	0.17505		U3, U7, U11, U14, U17, U20, U25, U45, U51	U25, U3, U11, U20, U45, U7, U17, U14	9	8	0.61988	0.77514	0.68372		U3, U5, U7, U11, U14, U25, U42, U58	U25, U3, U11, U7, U5, U42, U14	8	7	0.25467	0.22474	0.20326			U1, U5, U7, U20, U42, U45, U51, U63	U7, U20, U1, U5, U51, U42	8	6	0.1129	0.80804	0.25916		U5, U7, U14, U18, U20, U28, U42, U45, U63	U45, U20, U7, U42, U18	9	5	0.10229	0.09691	0.05533
U3, U5, U25, U28, U45, U58	U25, U3, U28	6	3	0.42644	0.83729	0.58302		U3, U5, U7, U11, U14, U25, U28, U45, U51	U25, U3, U45, U11, U28, U51	9	6	0.18399	0.2701	0.17505		U3, U5, U7, U11, U20, U25, U42, U45, U51, U58	U3, U25, U11, U5, U45, U51, U20, U7, U42	10	9	0.61988	0.77514	0.68372		U3, U11, U17, U20, U25, U45, U51	U3, U11, U25, U45, U20, U17, U51	7	7	0.25377	0.22577	0.20323			U1, U5, U7, U14, U18, U20, U28, U42, U45, U51, U58	U7, U20, U1, U28, U5, U14, U45, U18	11	8	0.1003	0.91956	0.25916		U1, U7, U17, U18, U20, U28, U45, U51, U58, U63	U20, U45, U7, U1, U17, U18, U28, U51, U63	10	9	0.08937	0.14124	0.05532
U3, U7, U11, U17, U20, U25, U28, U51, U58	U25, U3, U11, U7	9	4	0.41968	0.85009	0.58266		U3, U7, U11, U14, U17, U20, U25, U28, U42, U45	U25, U3, U11, U45, U28, U42	10	6	0.19022	0.2567	0.17499		U3, U5, U7, U14, U25, U28, U42, U45, U51	U25, U42, U3, U45, U28, U7, U14, U5	9	8	0.62857	0.76417	0.6837		U3, U7, U11, U14, U20, U25, U28, U45, U58	U3, U7, U14, U25, U11, U45, U28	9	7	0.25377	0.22577	0.20323			U7, U14, U17, U18, U20, U28, U45, U51	U7, U20, U28, U51, U45, U18, U17	8	7	0.11689	0.77697	0.25915		U5, U17, U20, U42, U45, U51, U63	U20, U45, U42, U5, U51, U17, U63	7	7	0.09951	0.10412	0.05531
U3, U5, U25, U28, U51	U25, U3, U28	5	3	0.42565	0.83729	0.58243		U3, U11, U20, U25, U28, U58	U3, U11, U25, U28	6	4	0.19174	0.25361	0.17497		U3, U7, U11, U14, U25, U51	U3, U25, U7, U14, U11	6	5	0.61406	0.78245	0.68363		U3, U5, U11, U14, U17, U25, U45, U51, U58	U25, U45, U3, U11	9	4	0.24103	0.24227	0.20322			U5, U7, U14, U17, U18, U20, U28, U42, U51, U58, U63	U7, U20, U28, U5, U63, U17, U18, U51, U14	11	9	0.11404	0.7989	0.25915		U1, U7, U14, U17, U18, U20, U42, U45, U51	U20, U7, U17, U45, U51, U18	9	6	0.10789	0.08454	0.0553
U3, U7, U17, U20, U25, U45	U25, U3, U7	6	3	0.42565	0.83729	0.58243		U3, U5, U11, U14, U20, U25, U51, U58	U25, U3, U11, U20, U5	8	5	0.18968	0.25773	0.17497		U3, U14, U25, U28, U42, U45	U25, U3, U28, U45, U14	6	5	0.61406	0.78245	0.68363		U3, U11, U14, U20, U25, U28, U42, U45, U58	U25, U3, U11, U20, U45, U42	9	6	0.25718	0.22165	0.2032			U1, U5, U7, U18, U20, U28	U7, U20, U1, U28, U5, U18	6	6	0.10181	0.90494	0.25914		U1, U7, U14, U18, U20, U51, U58	U20, U7, U1, U18, U51, U58	7	6	0.11127	0.07835	0.05528
U3, U7, U11, U14, U25, U28, U42, U45, U58	U25, U3, U11, U7, U28, U14	9	6	0.4193	0.85009	0.58237		U3, U7, U11, U14, U20, U25, U42, U51, U58	U3, U11, U42, U25	9	4	0.18207	0.27423	0.17497		U3, U5, U14, U17, U20, U25, U28, U42, U58	U25, U20, U5, U3, U14, U28, U58	9	7	0.61406	0.78245	0.68363		U3, U5, U11, U14, U17, U25, U28, U45	U3, U25, U11, U45, U17, U5, U28	8	7	0.25113	0.22887	0.20316			U1, U7, U14, U18, U20, U28, U51	U7, U1, U20, U28, U51, U14	7	6	0.10377	0.88665	0.25914		U1, U5, U7, U14, U20, U28, U42, U45, U51	U20, U45, U42, U1, U5	9	5	0.11452	0.0732	0.05528
U3, U11, U17, U20, U25, U28, U45, U58	U25, U3, U11, U20, U45	8	5	0.41831	0.85192	0.5823		U3, U5, U7, U17, U25	U25, U3	5	2	0.25848	0.16495	0.17496		U3, U11, U25, U45	U25, U3, U45, U11	4	4	0.62115	0.77331	0.68362		U3, U5, U7, U11, U14, U17, U20, U25, U28, U45, U51	U25, U3, U11, U20, U45, U14, U7, U17, U5, U28, U51	11	11	0.24701	0.23402	0.20312			U5, U7, U18, U20, U28, U51, U58, U63	U20, U7, U28, U18, U51, U5	8	6	0.1138	0.80073	0.25913		U1, U5, U14, U17, U18, U20, U28, U42, U51, U63	U20, U42, U1, U17, U5, U51, U63, U18, U28	10	9	0.09672	0.11237	0.05528
U3, U5, U7, U14, U17, U25, U28	U25, U3, U28	7	3	0.42631	0.83547	0.58225		U3, U5, U7, U14, U25, U51, U58	U25, U3	7	2	0.25848	0.16495	0.17496		U3, U7, U11, U14, U20, U25, U28, U42, U51	U25, U7, U3, U28, U11, U20	9	6	0.62115	0.77331	0.68362		U3, U5, U11, U25, U45, U51, U58	U25, U3, U11, U45, U5, U58	7	6	0.24008	0.2433	0.2031			U5, U7, U17, U18, U20, U28, U42, U51, U63	U7, U20, U28, U5, U63, U18, U17, U42	9	8	0.11175	0.81718	0.25913		U5, U7, U20, U45, U58, U63	U20, U7, U45, U5, U58, U63	6	6	0.10533	0.08969	0.05527
U3, U11, U25, U28, U58	U25, U3, U11, U28	5	4	0.41734	0.85375	0.58222		U3, U5, U7, U11, U17, U25, U42, U45, U58	U25, U3, U42, U45, U11	9	5	0.18151	0.27526	0.17489		U3, U11, U14, U25, U58	U3, U25, U11, U58, U14	5	5	0.60845	0.78976	0.68361		U3, U11, U14, U20, U25, U42	U25, U3, U11, U42	6	4	0.25783	0.22062	0.20307			U5, U7, U14, U18, U20, U28, U42, U58, U63	U7, U20, U28, U5, U18, U58, U14	9	7	0.11472	0.79342	0.25912		U1, U5, U18, U20, U42, U45, U51	U20, U42, U45, U5, U1, U51, U18	7	7	0.0977	0.10928	0.05527
U3, U7, U11, U20, U25, U28, U42, U45, U58	U25, U3, U11, U28	9	4	0.41794	0.85192	0.58202		U3, U14, U20, U25, U45, U51, U58	U25, U3, U45	7	3	0.24205	0.18041	0.17478		U3, U7, U20, U25, U45, U58	U25, U3, U20, U7	6	4	0.62242	0.77148	0.68352		U3, U5, U11, U20, U25, U28, U45, U58	U3, U25, U11, U5, U20, U45, U58	8	7	0.25783	0.22062	0.20307			U1, U5, U7, U14, U17, U18, U20, U28, U42, U45, U51, U58, U63	U7, U20, U1, U28, U5, U63, U14, U51, U18	13	9	0.10141	0.90859	0.2591		U1, U5, U14, U20, U45, U51, U58, U63	U20, U45, U5, U58, U1, U51	8	6	0.11664	0.0701	0.05527
U3, U7, U14, U17, U25, U28, U42, U45	U25, U3, U28, U7	8	4	0.42318	0.84095	0.58195		U3, U7, U11, U14, U17, U25, U45	U3, U45, U11, U25	7	4	0.1827	0.27216	0.17476		U3, U5, U11, U14, U20, U25, U42, U45	U25, U3, U20, U11, U45, U5, U14	8	7	0.61527	0.78062	0.68352		U3, U7, U11, U17, U20, U25, U45, U58	U3, U25, U11, U20, U17, U45	8	6	0.25258	0.2268	0.20304			U1, U7, U18, U20, U28, U42, U45, U51, U58	U7, U20, U1, U28, U45, U51, U18	9	7	0.10393	0.88483	0.25908		U1, U5, U17, U18, U20, U42, U45, U51, U58	U20, U42, U5, U51, U45, U1, U18, U17, U58	9	9	0.08931	0.14124	0.05526
U3, U7, U14, U25, U28, U42, U45	U25, U3, U28, U45	7	4	0.42486	0.83729	0.58185		U3, U5, U7, U11, U20, U25, U28, U42, U45, U58	U25, U3, U11, U45, U20	10	5	0.177	0.28557	0.17473		U3, U5, U7, U11, U17, U20, U25, U28, U45	U25, U3, U20, U7, U45, U11, U28, U5	9	8	0.61527	0.78062	0.68352		U3, U5, U7, U11, U14, U20, U25, U45, U51, U58	U3, U11, U25, U7, U14, U20, U45, U5, U58, U51	10	10	0.25687	0.22165	0.20303			U7, U17, U18, U20, U28, U45, U51, U63	U7, U20, U28, U17, U18	8	5	0.1188	0.76234	0.25907		U5, U7, U20, U28, U42, U45, U63	U20, U7, U45, U42, U5, U63, U28	7	7	0.08527	0.16289	0.05525
U3, U20, U25, U28, U51, U58	U25, U3, U28	6	3	0.42657	0.83364	0.58177		U3, U14, U25, U42	U3, U25	4	2	0.25229	0.1701	0.17471		U3, U7, U17, U25, U42, U45, U51	U25, U3, U45, U7	7	4	0.6	0.80073	0.68345		U3, U7, U11, U14, U25, U45, U51	U3, U25, U11, U7, U45, U51	7	6	0.25408	0.22474	0.20292			U1, U5, U7, U14, U18, U20, U28, U45, U58, U63	U7, U20, U1, U28, U18, U45, U58, U5	10	8	0.10333	0.89031	0.25907		U5, U7, U17, U18, U20, U28, U42, U45, U51, U58	U20, U45, U7, U42, U51	10	5	0.10217	0.09691	0.05525
U3, U7, U14, U25, U28, U51, U58	U25, U3, U7	7	3	0.42447	0.83729	0.58156		U3, U5, U7, U11, U14, U17, U25, U45	U25, U3, U11, U7, U45	8	5	0.17614	0.28763	0.1747		U3, U7, U20, U25, U28, U42, U51, U58	U25, U3, U28, U20, U7, U51, U58	8	7	0.6237	0.76965	0.68342		U3, U7, U11, U20, U25, U28, U45, U51	U3, U25, U11, U45, U7, U28, U20, U51	8	8	0.24124	0.24124	0.2029			U1, U7, U14, U17, U20, U58	U7, U20, U1, U17	6	4	0.11329	0.80439	0.25905		U7, U14, U20, U28, U42, U45, U58	U20, U45, U7, U28, U42, U14	7	6	0.10673	0.0866	0.05522
U3, U5, U7, U11, U14, U25, U42, U51, U58	U25, U3, U11, U7	9	4	0.41779	0.85009	0.58124		U3, U5, U11, U14, U20, U25, U28, U42, U45, U51	U25, U3, U45, U42, U11, U51, U28	10	7	0.17367	0.29381	0.17466		U3, U7, U14, U17, U20, U25, U42, U45, U58	U25, U3, U7, U20	9	4	0.59595	0.80622	0.68342		U3, U5, U7, U11, U17, U20, U25, U28, U42, U45	U3, U25, U11, U17, U7, U42, U20, U5, U45, U28	10	10	0.25056	0.22887	0.20283			U1, U7, U14, U18, U20, U28, U42, U45, U63	U7, U20, U28, U1, U18, U42, U14	9	7	0.10431	0.88117	0.25904		U7, U14, U17, U18, U20, U42, U45, U51	U20, U45, U7, U42, U17, U18	8	6	0.09395	0.12165	0.05522
U3, U5, U7, U11, U20, U25, U42, U58	U3, U25, U11, U7	8	4	0.41489	0.85558	0.58104		U3, U5, U7, U11, U14, U25, U28, U42	U25, U3, U11, U42, U5	8	5	0.18534	0.26598	0.17465		U3, U7, U11, U14, U17, U25, U42, U45, U51	U25, U3, U7, U11, U45, U51, U14	9	7	0.6165	0.77879	0.68341		U3, U5, U11, U25, U42, U45	U11, U25, U3, U42, U45, U5	6	6	0.25562	0.22268	0.20282			U1, U5, U7, U14, U18, U20, U28, U51	U7, U20, U1, U28, U5, U18, U51	8	7	0.10253	0.89762	0.25903		U1, U5, U7, U14, U17, U20, U42, U45	U7, U20, U45, U42	8	4	0.10476	0.09072	0.05521
U3, U5, U7, U14, U25, U28, U42, U45	U25, U3, U28	8	3	0.42643	0.83181	0.58099		U3, U7, U11, U17, U25, U28, U45, U51	U25, U3, U11, U7, U45, U17, U51, U28	8	8	0.17055	0.30206	0.17463		U3, U11, U14, U20, U25, U28, U45, U51	U25, U3, U11, U20, U45, U28, U14	8	7	0.6108	0.78611	0.68336		U3, U11, U25, U45	U3, U25, U11, U45	4	4	0.23959	0.2433	0.2028			U1, U5, U7, U14, U20, U28, U51, U58	U7, U20, U1, U28, U5, U51, U58, U14	8	8	0.10233	0.89945	0.25903		U1, U7, U20, U28, U42, U45, U51, U63	U20, U7, U45, U42, U1, U63, U28, U51	8	8	0.08683	0.15361	0.0552
U3, U7, U20, U25, U42, U45	U25, U3, U7, U20	6	4	0.42368	0.83729	0.58098		U3, U7, U11, U14, U17, U20, U25, U45, U51, U58	U3, U11, U45, U25, U17	10	5	0.17483	0.29072	0.17463		U3, U5, U11, U14, U17, U25, U28, U42, U51, U58	U25, U28, U3, U11, U42, U14, U5, U17, U58, U51	10	10	0.6108	0.78611	0.68336		U3, U5, U7, U11, U14, U20, U25, U28, U45, U58	U3, U11, U25, U45, U20, U5, U7	10	7	0.25469	0.22371	0.20278			U1, U7, U18, U20, U42, U45	U7, U20, U1	6	3	0.11536	0.78793	0.25902		U1, U17, U20, U45, U63	U20, U45, U17, U1, U63	5	5	0.10127	0.09897	0.05518
U3, U5, U17, U20, U25, U28, U45, U51, U58	U25, U3, U45, U28	9	4	0.42368	0.83729	0.58098		U3, U5, U25, U45, U51	U25, U3, U45	5	3	0.24268	0.17938	0.17459		U3, U5, U17, U20, U25, U28, U42, U45, U58	U25, U58, U3, U20, U45, U5, U28	9	7	0.61773	0.77697	0.6833		U3, U5, U11, U20, U25, U42, U45, U51	U3, U25, U11, U45, U20, U5, U42	8	7	0.25378	0.22474	0.20275			U1, U7, U14, U17, U20, U28, U42, U51, U58, U63	U7, U1, U20, U28, U42	10	5	0.10428	0.88117	0.259		U1, U14, U20, U42, U45, U51	U45, U20, U42, U1, U51	6	5	0.11433	0.0732	0.05517
U3, U5, U11, U17, U25, U28, U45	U25, U3, U11, U28	7	4	0.41741	0.85009	0.58096		U3, U5, U7, U11, U14, U25, U42, U45, U51, U58	U25, U3, U11, U5, U45, U42, U51	10	7	0.18114	0.27526	0.17459		U3, U20, U25, U28, U45, U51	U25, U3, U20, U45, U28, U51	6	6	0.62631	0.766	0.68324		U3, U11, U17, U20, U25, U42, U51, U58	U3, U25, U11, U42, U17, U20, U51	8	7	0.26087	0.21649	0.20275			U1, U7, U20, U28, U45, U51, U58	U7, U1, U20, U28, U45	7	5	0.10407	0.883	0.25898		U5, U7, U14, U17, U18, U20, U42	U20, U7, U14, U42, U5, U17, U18	7	7	0.08987	0.13814	0.05516
U3, U5, U11, U17, U25, U28, U42, U45	U25, U3, U11, U28	8	4	0.41741	0.85009	0.58096		U3, U7, U11, U14, U25, U28, U42, U45, U51	U25, U3, U11, U45, U42	9	5	0.18157	0.27423	0.17458		U3, U11, U14, U17, U20, U25, U45	U3, U25, U20, U11, U14, U45	7	6	0.61198	0.78428	0.68323		U3, U5, U11, U14, U17, U25, U28, U45, U51, U58	U3, U11, U25, U17, U45, U5, U58, U51, U14	10	9	0.25378	0.22474	0.20275			U1, U5, U7, U17, U20, U28, U45, U63	U7, U1, U20, U28, U5, U17, U63	8	7	0.10445	0.87934	0.25895		U1, U7, U14, U17, U18, U20, U42, U51, U58, U63	U20, U17, U7, U42, U1, U18, U51, U63	10	8	0.09893	0.10515	0.05514
U3, U11, U25, U28, U42, U51, U58	U25, U3, U11, U28	7	4	0.41644	0.85192	0.58089		U3, U5, U7, U11, U14, U17, U20, U25, U28, U45, U51, U58	U25, U3, U11, U45, U20, U5, U58, U51, U7	12	9	0.17437	0.29175	0.17458		U3, U5, U7, U11, U14, U17, U20, U25, U42, U45, U51	U25, U11, U3, U7, U20, U14, U45, U5, U17, U51	11	10	0.61198	0.78428	0.68323		U3, U5, U11, U17, U25, U28, U45, U51	U25, U3, U11, U45	8	4	0.2417	0.24021	0.20272			U1, U5, U7, U14, U20, U42, U63	U7, U20, U1, U5, U14, U63, U42	7	7	0.11368	0.80073	0.25894		U1, U7, U14, U17, U20, U45, U58	U20, U7, U45, U1, U58	7	5	0.10329	0.09381	0.05513
U3, U11, U17, U25, U28, U42, U45, U51, U58	U25, U3, U11, U28	9	4	0.41644	0.85192	0.58089		U3, U5, U11, U14, U20, U25, U42, U45	U3, U11, U45, U25	8	4	0.18245	0.27216	0.17456		U3, U5, U25, U42, U58	U25, U3, U5, U58	5	4	0.61898	0.77514	0.68319		U3, U11, U14, U25, U51	U3, U11, U25	5	3	0.25532	0.22268	0.20265			U1, U7, U17, U20, U45, U58, U63	U7, U20, U1, U63	7	4	0.11508	0.78976	0.25894		U5, U7, U14, U18, U20, U42, U45, U63	U45, U20, U7, U5, U18, U42, U63	8	7	0.095	0.11753	0.05513
U3, U7, U11, U25, U28, U45, U51	U25, U3, U11, U7	7	4	0.41548	0.85375	0.58082		U3, U5, U17, U25, U51, U58	U25, U3	6	2	0.25309	0.16907	0.17455		U3, U5, U7, U17, U25, U28	U25, U3, U5, U7, U28	6	5	0.61898	0.77514	0.68319		U3, U5, U7, U11, U14, U17, U20, U25, U42, U45	U25, U3, U11, U20, U5, U7, U42, U45, U17	10	9	0.24543	0.23505	0.20265			U1, U7, U18, U20, U28, U42, U51	U1, U7, U20, U28, U51	7	5	0.10306	0.89214	0.25894		U7, U14, U18, U20, U45, U51, U58, U63	U20, U7, U45, U51, U63, U18	8	6	0.10761	0.08454	0.05511
U3, U25, U28, U45, U58	U25, U3, U28	5	3	0.42498	0.83364	0.58059		U3, U7, U14, U25, U28, U42	U3, U25	6	2	0.25309	0.16907	0.17455		U3, U11, U14, U20, U25, U58	U20, U25, U3, U11, U58, U14	6	6	0.61898	0.77514	0.68319		U3, U11, U14, U17, U20, U25, U28, U45, U58	U3, U25, U14, U11, U20, U45, U58, U28	9	8	0.24004	0.24227	0.20262			U1, U7, U17, U20, U51, U58, U63	U7, U20, U1, U17	7	4	0.1146	0.79342	0.25893		U1, U7, U14, U17, U20, U42, U51, U58	U20, U7, U1, U42, U51, U58	8	6	0.11161	0.07732	0.0551
U3, U5, U7, U11, U17, U25, U28, U42, U45, U58	U25, U3, U11, U17, U28	10	5	0.41825	0.84644	0.58026		U3, U14, U17, U25, U42, U51	U25, U3	6	2	0.25309	0.16907	0.17455		U3, U5, U11, U14, U25, U28, U51, U58	U25, U3, U14, U28, U11, U51	8	6	0.61898	0.77514	0.68319		U3, U5, U7, U11, U14, U25, U28, U42	U25, U3, U11, U7, U5, U42	8	6	0.25172	0.2268	0.20254			U1, U5, U7, U18, U20, U28, U51, U63	U7, U20, U1, U28, U5, U51, U18	8	7	0.10286	0.89397	0.25893		U5, U7, U14, U18, U20, U42, U45, U51	U20, U45, U42, U7, U5, U18, U51	8	7	0.0938	0.12165	0.05509
U3, U7, U25, U42, U45, U58	U25, U3, U45, U7	6	4	0.42629	0.82998	0.58021		U3, U7, U14, U20, U25, U51, U58	U3, U25	7	2	0.25309	0.16907	0.17455		U3, U5, U7, U14, U17, U20, U25, U45, U51, U58	U3, U25, U20, U5, U45, U7, U17, U14, U51	10	9	0.61898	0.77514	0.68319		U3, U11, U14, U17, U25, U28, U45	U3, U25, U45, U11, U28, U17, U14	7	7	0.25953	0.21753	0.20252			U1, U7, U17, U20, U28, U42, U45, U63	U7, U20, U1, U28, U45	8	5	0.10345	0.88848	0.25893		U7, U14, U20, U42, U45, U51, U58, U63	U20, U7, U45, U42, U63, U51, U58	8	7	0.09219	0.12784	0.05509
U3, U7, U17, U25, U28, U45, U58	U25, U3, U7	7	3	0.42251	0.83729	0.58011		U3, U11, U17, U25, U28, U42, U45, U51, U58	U3, U45, U25, U11, U42, U28, U51	9	7	0.17843	0.28144	0.17452		U3, U5, U7, U11, U17, U25, U58	U25, U58, U3, U11, U7, U5	7	6	0.58639	0.81901	0.68317		U3, U5, U7, U11, U17, U25, U28, U42, U45, U51	U3, U25, U11, U5, U45, U42, U17, U51	10	8	0.25953	0.21753	0.20252			U1, U7, U17, U20, U28, U42	U7, U1, U20, U28, U17	6	5	0.10403	0.883	0.25891		U1, U5, U20, U28, U42, U45, U51, U58, U63	U20, U45, U1, U5, U58, U28, U51, U63, U42	9	9	0.09465	0.11856	0.05508
U3, U7, U17, U25, U28, U58	U25, U3, U7, U28	6	4	0.42149	0.83912	0.58002		U3, U5, U11, U20, U25, U28	U25, U3, U11, U5, U28	6	5	0.18755	0.26082	0.17449		U3, U14, U25, U51, U58	U3, U25, U58, U51, U14	5	5	0.61318	0.78245	0.68311		U3, U5, U11, U14, U25, U28, U45, U58	U3, U25, U11, U45, U5, U28	8	6	0.23911	0.2433	0.2025			U1, U5, U7, U14, U17, U18, U20, U58	U20, U7, U1, U5, U18	8	5	0.11206	0.81353	0.25891		U5, U7, U17, U18, U20, U42, U45, U51, U63	U20, U45, U42, U51, U18, U7	9	6	0.11558	0.07113	0.05508
U3, U7, U11, U20, U25, U42	U25, U3, U11, U20, U7	6	5	0.41437	0.85375	0.57999		U3, U7, U11, U14, U25, U28, U42, U45	U25, U3, U11, U45, U42, U28	8	6	0.17225	0.29691	0.17445		U3, U5, U11, U17, U25, U45, U58	U3, U25, U58, U17, U11	7	5	0.61318	0.78245	0.68311		U3, U5, U7, U11, U20, U25, U28, U42, U51	U3, U25, U11, U7, U5, U42, U20, U51	9	8	0.2541	0.22371	0.20244			U1, U7, U14, U20, U28, U42, U51, U58, U63	U7, U20, U1, U28	9	4	0.10304	0.89214	0.25891		U1, U5, U18, U20, U28, U42, U45, U58, U63	U20, U45, U42, U5, U1, U18, U63	9	7	0.09884	0.10515	0.05507
U3, U7, U11, U20, U25, U28, U45, U51, U58	U25, U3, U11, U28, U45	9	5	0.41437	0.85375	0.57999		U3, U5, U25, U28	U25, U3	4	2	0.25389	0.16804	0.1744		U3, U5, U7, U14, U17, U20, U25, U28, U42, U51	U25, U7, U3, U20, U28, U14, U51, U5	10	8	0.59809	0.80256	0.68311		U3, U5, U11, U17, U25, U51	U25, U3, U11, U5, U17	6	5	0.25659	0.22062	0.20238			U1, U5, U7, U14, U17, U20, U42, U51, U58, U63	U7, U20, U1, U63, U5, U51	10	6	0.11435	0.79525	0.25891		U7, U17, U18, U20, U42, U51	U7, U20, U42, U17, U51, U18	6	6	0.10409	0.09175	0.05506
U3, U5, U7, U11, U20, U25, U58	U3, U11, U25, U7, U5	7	5	0.41401	0.85375	0.57971		U3, U5, U14, U20, U25	U25, U3	5	2	0.25389	0.16804	0.1744		U3, U11, U25, U28, U45, U51, U58	U3, U25, U11, U45, U28, U51	7	6	0.60759	0.78976	0.6831		U3, U11, U14, U17, U25, U42	U3, U11, U14, U25	6	4	0.25659	0.22062	0.20238			U1, U5, U7, U14, U20, U28, U42, U45, U51, U58, U63	U7, U20, U1, U28, U42, U51, U5, U58	11	8	0.10523	0.87203	0.2589		U1, U5, U7, U17, U18, U20, U28, U42, U45, U51, U58, U63	U20, U7, U45, U5, U42, U1, U18	12	7	0.1015	0.09794	0.05505
U3, U7, U11, U20, U25, U42, U45	U25, U3, U11, U7	7	4	0.41401	0.85375	0.57971		U3, U5, U14, U25, U51, U58	U3, U25	6	2	0.25389	0.16804	0.1744		U3, U17, U25, U42, U45, U58	U25, U3, U45	6	3	0.62023	0.77331	0.68309		U3, U11, U20, U25	U3, U25, U11	4	3	0.25565	0.22165	0.20234			U1, U7, U18, U20, U28, U51, U58, U63	U7, U20, U1, U28, U18	8	5	0.10361	0.88665	0.25887		U1, U7, U14, U17, U18, U20, U45, U58	U7, U20, U45, U1, U17	8	5	0.0952	0.11649	0.05504
U3, U5, U7, U17, U20, U25, U28, U58	U25, U3, U28	8	3	0.42173	0.83729	0.57953		U3, U5, U7, U11, U14, U25, U45	U25, U3, U45, U11	7	4	0.18089	0.27526	0.1744		U3, U5, U7, U17, U25, U28, U42	U25, U3, U7, U28, U5	7	5	0.62023	0.77331	0.68309		U3, U11, U25, U42, U45, U58	U25, U3, U11, U42, U45, U58	6	6	0.25629	0.22062	0.20221			U1, U5, U7, U14, U18, U20, U28, U58, U63	U7, U20, U1, U28, U5, U14, U18	9	7	0.10147	0.90676	0.25887		U7, U18, U20, U42, U51, U58, U63	U20, U7, U63, U42, U18, U51	7	6	0.10696	0.08557	0.05503
U3, U5, U7, U11, U17, U25, U42, U51	U25, U3, U11, U7	8	4	0.41364	0.85375	0.57943		U3, U5, U7, U20, U25, U42, U58	U25, U3	7	2	0.25389	0.16804	0.1744		U3, U5, U7, U11, U14, U25, U28, U58	U25, U3, U11, U7, U28, U58, U14	8	7	0.61439	0.78062	0.683		U3, U7, U11, U14, U17, U20, U25, U51	U3, U25, U11, U17, U7, U20	8	6	0.25629	0.22062	0.20221			U1, U7, U20, U28, U42, U45, U51, U63	U7, U20, U1, U28, U45, U42	8	6	0.10419	0.88117	0.25885		U1, U5, U7, U20, U42, U63	U20, U7, U42, U5, U63, U1	6	6	0.10357	0.09278	0.05501
U3, U7, U11, U17, U25, U42, U45, U58	U25, U3, U11, U7	8	4	0.41364	0.85375	0.57943		U3, U7, U14, U20, U25, U42, U58	U25, U3	7	2	0.25389	0.16804	0.1744		U3, U5, U11, U14, U20, U25, U28, U42	U3, U20, U25, U14, U11, U28	8	6	0.61439	0.78062	0.683		U3, U11, U20, U25, U28, U42, U45, U51, U58	U3, U25, U11, U58, U45, U42, U20, U28, U51	9	9	0.24944	0.22887	0.20218			U1, U7, U20, U58	U7, U20, U1	4	3	0.11408	0.79707	0.25884		U1, U5, U17, U20, U28, U45, U58	U20, U17, U45, U1, U5, U28, U58	7	7	0.08703	0.15155	0.05501
U3, U7, U11, U25, U42, U45, U51, U58	U25, U3, U11, U7	8	4	0.41364	0.85375	0.57943		U3, U5, U7, U25, U42, U45, U58	U25, U3, U45	7	3	0.23454	0.18763	0.1743		U3, U5, U7, U11, U14, U17, U20, U25, U28, U45, U51	U3, U25, U20, U11, U45, U17, U5	11	7	0.61439	0.78062	0.683		U3, U5, U7, U11, U25, U51	U11, U25, U3, U5, U51, U7	6	6	0.25534	0.22165	0.20217			U1, U7, U14, U17, U20, U28	U7, U20, U1, U28	6	4	0.10479	0.87569	0.25884		U1, U5, U7, U14, U18, U20, U42, U45, U51, U58, U63	U45, U20, U18, U42, U7, U5, U14, U1, U51, U63	11	10	0.08375	0.17113	0.05501
U3, U5, U11, U14, U17, U20, U25, U28, U45, U51, U58	U25, U3, U11, U45, U14, U5, U28, U20	11	8	0.40757	0.86654	0.57937		U3, U5, U14, U17, U25, U28, U45, U51, U58	U25, U3, U45	9	3	0.23454	0.18763	0.1743		U3, U17, U25, U45, U58	U25, U3, U45	5	3	0.6215	0.77148	0.68299		U3, U5, U7, U11, U25, U42, U45, U51, U58	U3, U25, U45, U7, U11, U5, U42, U58, U51	9	9	0.23931	0.24227	0.20217			U1, U5, U7, U18, U20, U51, U58	U7, U20, U1, U5, U18, U58	7	6	0.11133	0.81901	0.25881		U1, U7, U14, U18, U20, U28, U51	U7, U20, U1, U51, U28, U18	7	6	0.11144	0.07732	0.055
U3, U5, U7, U14, U17, U25, U28, U45, U51	U25, U3, U45, U14, U7	9	5	0.41674	0.84644	0.57913		U3, U14, U17, U20, U25, U28, U45, U51, U58	U25, U3, U45	9	3	0.23454	0.18763	0.1743		U3, U11, U17, U25, U42, U45, U58	U25, U3, U11, U45	7	4	0.6215	0.77148	0.68299		U3, U11, U14, U17, U20, U25, U42, U45, U51	U3, U25, U11, U14, U45, U42, U20, U51	9	8	0.2407	0.24021	0.20211			U1, U7, U20, U28, U42, U45, U63	U7, U28, U20, U1, U45	7	5	0.10377	0.88483	0.25881		U5, U7, U14, U17, U20, U28, U42, U45, U63	U20, U7, U45, U5, U42, U17, U28, U63	9	8	0.09874	0.10515	0.05499
U3, U5, U7, U11, U17, U25, U58	U25, U3, U11, U7	7	4	0.41233	0.85558	0.5791		U3, U5, U11, U14, U17, U25, U42, U51, U58	U25, U3, U11, U17, U5, U42, U58	9	7	0.18065	0.27526	0.1742		U3, U5, U11, U14, U25, U45, U51, U58	U3, U25, U11, U14, U45, U58	8	6	0.60876	0.78793	0.68297		U3, U5, U11, U14, U20, U25, U28, U51, U58	U3, U11, U25, U58	9	4	0.25958	0.21649	0.20205			U1, U7, U20, U28, U45	U7, U20, U1, U28, U45	5	5	0.10336	0.88848	0.25878		U5, U7, U14, U17, U20, U28, U45, U51, U58	U20, U45, U7, U17, U5, U28, U51	9	7	0.09398	0.12062	0.05499
U3, U5, U25, U28, U42, U58	U25, U3, U28, U5	6	4	0.42096	0.83729	0.57896		U3, U5, U11, U14, U25, U28, U45, U51, U58	U25, U3, U45, U11, U58, U28, U5	9	7	0.17719	0.28351	0.1742		U3, U7, U11, U14, U17, U25, U28, U42, U58	U3, U11, U25, U58, U7, U28, U14	9	7	0.60876	0.78793	0.68297		U3, U5, U7, U11, U20, U25, U42, U51, U58	U3, U25, U11, U20, U42, U5, U51	9	7	0.25086	0.2268	0.20204			U1, U7, U14, U17, U18, U20, U42, U58, U63	U7, U20, U1, U17	9	4	0.11335	0.80256	0.25878		U1, U5, U14, U20, U28, U42, U45, U58	U20, U45, U5, U42, U1, U58	8	6	0.09734	0.10928	0.05498
U3, U5, U14, U17, U25, U28, U42, U45, U51	U3, U25, U28	9	3	0.42096	0.83729	0.57896		U3, U7, U11, U20, U25, U45	U25, U3, U45, U11	6	4	0.18108	0.27423	0.17419		U3, U5, U7, U11, U25, U45, U58	U25, U3, U11, U7, U45	7	5	0.59121	0.8117	0.68294		U3, U5, U7, U11, U14, U17, U20, U25, U28, U51	U3, U25, U14, U11, U5, U7, U20, U51	10	8	0.25086	0.2268	0.20204			U1, U5, U7, U20, U28, U51, U58	U7, U20, U1, U28, U51	7	5	0.10375	0.88483	0.25877		U7, U14, U17, U18, U20, U28, U58, U63	U20, U17, U7, U63, U28	8	5	0.11765	0.06804	0.05498
U3, U7, U17, U25, U28, U45, U51	U25, U3, U7	7	3	0.41995	0.83912	0.57887		U3, U5, U11, U14, U17, U20, U25, U45, U58	U25, U3, U11, U17	9	4	0.19326	0.24845	0.17417		U3, U5, U7, U20, U25, U42, U51	U25, U3, U20, U7, U51, U5	7	6	0.59514	0.80622	0.68293		U3, U7, U11, U14, U17, U20, U25, U28, U45	U3, U11, U14, U25, U45, U7, U20, U17, U28	9	9	0.23975	0.24124	0.20199			U5, U7, U14, U18, U20, U28, U45, U58	U7, U20, U28, U5, U18, U45, U58	8	7	0.11426	0.79525	0.25877		U1, U7, U17, U20, U45, U63	U20, U7, U45, U1, U17, U63	6	6	0.09157	0.1299	0.05497
U3, U5, U7, U14, U25, U28, U45, U51	U25, U3, U45, U14, U5, U7	8	6	0.41599	0.84644	0.57857		U3, U11, U17, U20, U25, U45	U25, U3, U11, U45, U20	6	5	0.17547	0.28763	0.17415		U3, U11, U14, U17, U25, U45	U25, U3, U11, U45, U14, U17	6	6	0.60446	0.79342	0.68287		U3, U11, U14, U20, U25, U42, U58	U3, U25, U11, U20, U14, U42	7	6	0.25412	0.22268	0.20197			U1, U7, U17, U20, U28, U58	U7, U1, U20, U28, U17	6	5	0.10394	0.883	0.25875		U7, U20, U42, U45, U51, U58	U20, U45, U7, U42	6	4	0.11265	0.07526	0.05497
U3, U14, U17, U25, U28, U42, U51	U25, U28, U3, U51	7	4	0.41918	0.83912	0.5783		U3, U11, U14, U20, U25, U42, U51, U58	U25, U3, U11, U42, U51	8	5	0.18516	0.26495	0.17414		U3, U11, U17, U25, U28, U42, U45	U3, U25, U11, U28, U45, U17	7	6	0.60446	0.79342	0.68287		U3, U11, U17, U20, U25, U45, U58	U3, U11, U25, U45, U20	7	5	0.25412	0.22268	0.20197			U1, U5, U7, U20, U28, U42, U45, U51, U58	U20, U28, U1, U7, U45, U5	9	6	0.10453	0.87751	0.25874		U7, U14, U17, U18, U20, U45, U63	U20, U7, U45, U17, U63, U18	7	6	0.10139	0.09794	0.05497
U3, U5, U7, U17, U25, U28, U42, U51, U58	U25, U3, U7	9	3	0.41918	0.83912	0.5783		U3, U11, U14, U17, U20, U25, U28, U42, U58	U3, U11, U25, U17, U20, U28, U58	9	7	0.17708	0.28351	0.17411		U3, U5, U7, U11, U14, U20, U25, U42, U51	U25, U3, U20, U11, U7, U14	9	6	0.58839	0.81536	0.68281		U3, U11, U17, U25, U42, U45, U58	U3, U11, U25, U45, U17, U42	7	6	0.25231	0.22474	0.20192			U1, U5, U7, U14, U20, U28, U42, U51	U7, U20, U1, U28, U42, U51, U14, U5	8	8	0.10392	0.883	0.25871		U1, U7, U20, U28, U45, U51	U7, U20, U45, U1	6	4	0.10633	0.0866	0.05495
U3, U5, U7, U25, U28, U42, U51	U25, U3, U28	7	3	0.4198	0.83729	0.5781		U3, U25, U42, U45, U51	U25, U3, U45	5	3	0.23506	0.1866	0.17409		U3, U17, U20, U25, U42, U45	U25, U3, U45, U20	6	4	0.61684	0.77697	0.68277		U3, U5, U11, U14, U25, U42, U45	U3, U25, U11, U45, U42, U5	7	6	0.23814	0.2433	0.20191			U1, U7, U14, U17, U18, U20, U42, U45, U51, U58, U63	U7, U20, U1, U18, U14, U63, U51, U45, U17	11	9	0.10822	0.84461	0.2587		U1, U5, U7, U17, U18, U20, U28, U42, U63	U7, U20, U17, U28, U42, U5, U1, U63, U18	9	9	0.0913	0.13093	0.05495
U3, U7, U14, U17, U20, U25, U42, U51	U3, U25, U7	8	3	0.4188	0.83912	0.57801		U3, U14, U17, U25, U45, U58	U25, U3, U45	6	3	0.23506	0.1866	0.17409		U3, U5, U7, U17, U20, U25, U42, U51	U25, U3, U20, U7, U5	8	5	0.59621	0.80439	0.68277		U3, U7, U11, U14, U17, U20, U25, U28, U58	U3, U11, U14, U25	9	4	0.25663	0.21959	0.2019			U1, U5, U7, U14, U20	U7, U20, U1, U5, U14	5	5	0.10972	0.83181	0.25869		U1, U5, U7, U14, U17, U18, U20, U28, U51, U63	U17, U7, U20, U5, U1, U28, U51, U63	10	8	0.09256	0.12577	0.05495
U3, U5, U7, U17, U25, U42, U45, U51, U58	U3, U25, U7	9	3	0.4188	0.83912	0.57801		U3, U5, U7, U11, U14, U25, U28, U45	U3, U45, U11, U25, U28, U7	8	6	0.17746	0.28247	0.17408		U3, U5, U14, U17, U20, U25, U28, U51, U58	U3, U25, U14, U20, U28, U17	9	6	0.61684	0.77697	0.68277		U3, U7, U11, U14, U17, U25, U28, U51, U58	U11, U25, U3, U7, U17	9	5	0.25663	0.21959	0.2019			U5, U7, U17, U20, U28, U42, U51, U63	U7, U20, U28, U63, U17, U42, U5	8	7	0.11586	0.78245	0.25869		U5, U7, U14, U17, U20, U28, U42, U45, U51, U58, U63	U20, U45, U17, U5, U63, U51, U58, U28, U42	11	9	0.09449	0.11856	0.05495
U3, U5, U7, U14, U25, U45	U25, U3, U14, U45	6	4	0.4178	0.84095	0.57794		U3, U5, U11, U14, U20, U25, U28, U45, U58	U3, U45, U20, U25, U11, U28	9	6	0.17338	0.29278	0.17408		U3, U5, U7, U11, U17, U20, U25, U45, U51, U58	U3, U25, U11, U7, U20, U45	10	6	0.61684	0.77697	0.68277		U3, U7, U11, U20, U25, U42, U45, U58	U3, U25, U45, U11, U7, U42, U20	8	7	0.23951	0.24124	0.20184			U5, U7, U14, U17, U20, U28, U42, U58, U63	U7, U20, U28, U17, U42, U14, U5	9	7	0.1161	0.78062	0.25868		U1, U7, U18, U20, U45, U51	U7, U20, U1, U45, U51, U18	6	6	0.09599	0.1134	0.05493
U3, U5, U14, U25, U45, U51	U25, U3, U14, U45	6	4	0.4178	0.84095	0.57794		U3, U5, U11, U20, U25, U51, U58	U25, U3, U11, U5, U51, U58	7	6	0.186	0.26289	0.17405		U3, U11, U14, U17, U25, U28, U42, U45, U51, U58	U25, U45, U3, U11, U28, U58, U17, U14	10	8	0.61111	0.78428	0.68272		U3, U7, U11, U14, U25, U28, U45, U51	U3, U25, U45, U11	8	4	0.25382	0.22268	0.2018			U1, U5, U7, U14, U20, U63	U7, U20, U5, U1, U63	6	5	0.11258	0.80804	0.25866		U1, U5, U7, U14, U17, U20, U28, U42, U45, U51, U58, U63	U20, U7, U45, U5, U1, U51	12	6	0.10482	0.08969	0.05492
U3, U5, U11, U25, U28, U42, U45, U51	U25, U3, U11, U28, U45	8	5	0.41239	0.85192	0.57783		U3, U7, U11, U17, U20, U25, U28, U51, U58	U3, U11, U25, U17	9	4	0.18455	0.26598	0.17404		U3, U5, U11, U17, U25, U51	U25, U3, U5, U11	6	4	0.61808	0.77514	0.68266		U3, U5, U11, U17, U20, U25, U58	U3, U25, U11, U20	7	4	0.25995	0.21546	0.20175			U7, U14, U18, U20, U28, U42, U51, U63	U7, U20, U28, U18, U51	8	5	0.11657	0.77697	0.25866		U7, U14, U20, U42	U20, U7, U42	4	3	0.14748	0.04227	0.05491
U3, U11, U20, U25, U28, U42	U25, U3, U11, U28, U20	6	5	0.41297	0.85009	0.57761		U3, U5, U7, U11, U17, U20, U25, U28, U42, U45	U25, U3, U45, U20, U11, U5, U28, U42, U7	10	9	0.16722	0.30928	0.17396		U3, U5, U7, U11, U14, U17, U25, U42, U58	U25, U7, U58, U3, U11, U42, U5, U14, U17	9	9	0.59728	0.80256	0.68262		U3, U11, U20, U25, U42, U45, U51	U3, U25, U11, U45, U20, U42, U51	7	7	0.25202	0.22474	0.20175			U1, U5, U7, U14, U20, U42, U51, U58, U63	U20, U7, U1, U5, U42, U51	9	6	0.11258	0.80804	0.25866		U7, U14, U17, U20, U28	U20, U7, U17	5	3	0.14748	0.04227	0.05491
U3, U25, U28, U42	U25, U3, U28	4	3	0.41803	0.83912	0.57745		U3, U5, U7, U11, U20, U25, U28, U51, U58	U25, U3, U11, U20, U51, U5, U7, U28, U58	9	9	0.19137	0.25155	0.17395		U3, U11, U17, U20, U25, U42, U45, U51	U25, U3, U20, U11, U51, U45	8	6	0.60674	0.78976	0.6826		U3, U5, U11, U17, U20, U25	U25, U3, U11, U17, U5	6	5	0.25894	0.21649	0.20169			U1, U7, U17, U18, U20, U28, U42, U45, U58, U63	U7, U20, U1, U28, U42	10	5	0.10408	0.88117	0.25865		U7, U14, U20, U58, U63	U20, U7, U63	5	3	0.14748	0.04227	0.05491
U3, U7, U11, U25, U51, U58	U25, U3, U11, U7	6	4	0.40981	0.85558	0.57718		U3, U11, U14, U20, U25, U28, U42, U45, U58	U25, U3, U11, U45, U42	9	5	0.17443	0.28969	0.17395		U3, U5, U7, U11, U14, U17, U20, U25, U28, U42	U25, U3, U20, U7, U28, U11, U14, U5, U17	10	9	0.60249	0.79525	0.68251		U3, U5, U11, U14, U17, U25, U45, U58	U3, U11, U25, U45, U17, U5	8	6	0.25444	0.22165	0.20166			U1, U5, U7, U14, U17, U20, U28, U45, U51, U58, U63	U7, U20, U28, U1, U5, U14, U17, U58, U45	11	9	0.10387	0.883	0.25863		U5, U7, U14, U18, U20, U63	U7, U20, U63, U5, U18	6	5	0.12761	0.0567	0.05491
U3, U7, U25, U28, U42, U45	U3, U25, U28	6	3	0.41765	0.83912	0.57716		U3, U5, U11, U14, U17, U25, U45, U51	U3, U11, U45, U25, U5, U17	8	6	0.18537	0.26392	0.17394		U3, U11, U20, U25, U45	U11, U25, U3, U20, U45	5	5	0.61351	0.78062	0.68248		U3, U11, U25, U28, U45	U3, U25, U11, U45, U28	5	5	0.23902	0.24124	0.20154			U1, U7, U17, U20, U28, U63	U7, U20, U1, U28	6	4	0.10249	0.8958	0.25862		U1, U7, U14, U20, U28, U42, U45, U58	U45, U20, U7, U42, U1, U28	8	6	0.09828	0.10619	0.05491
U3, U7, U14, U17, U20, U25, U28, U45	U25, U3, U45, U28, U14, U20, U7	8	7	0.41318	0.84826	0.57711		U3, U11, U14, U20, U25, U58	U3, U11, U25	6	3	0.18971	0.25464	0.17386		U3, U5, U7, U14, U17, U25	U25, U3, U7, U14, U5	6	5	0.61351	0.78062	0.68248		U3, U7, U11, U17, U25, U51, U58	U25, U3, U11	7	3	0.25507	0.22062	0.20152			U5, U7, U17, U20, U28, U42, U45, U51, U58	U7, U28, U20, U45, U51	9	5	0.11653	0.77697	0.25861		U1, U5, U7, U14, U17, U20, U28, U51, U63	U7, U20, U14, U1, U17, U5, U63, U51, U28	9	9	0.08854	0.1433	0.05491
U3, U11, U17, U20, U25, U28, U42, U45, U51	U25, U3, U11, U28	9	4	0.4113	0.85192	0.577		U3, U5, U7, U11, U14, U25, U42, U45, U51	U25, U3, U11, U45, U42, U5, U51	9	7	0.17636	0.28454	0.17386		U3, U5, U11, U14, U20, U25	U25, U3, U11, U20, U14, U5	6	6	0.61351	0.78062	0.68248		U3, U5, U7, U11, U14, U17, U20, U25, U45, U51, U58	U25, U3, U11, U45	11	4	0.25322	0.22268	0.20146			U1, U7, U14, U20, U28, U45	U7, U20, U1, U28, U14	6	5	0.10346	0.88665	0.2586		U1, U14, U17, U18, U20, U28, U42, U45, U51, U58, U63	U20, U14, U45, U1, U42, U63, U17, U28, U58, U51, U18	11	11	0.08071	0.19278	0.0549
U3, U20, U25, U28, U42, U58	U25, U3, U28	6	3	0.41826	0.83729	0.57695		U3, U7, U11, U25, U28, U42, U45, U51, U58	U25, U3, U7, U45, U11, U28	9	6	0.17351	0.29175	0.17386		U3, U11, U14, U25, U28, U45	U3, U25, U11, U14, U28, U45	6	6	0.61351	0.78062	0.68248		U3, U11, U20, U25, U28, U58	U3, U25, U11, U20, U28	6	5	0.25233	0.22371	0.20144			U1, U7, U17, U18, U20, U51, U58	U7, U20, U1, U51, U17, U18	7	6	0.11299	0.80439	0.25859		U7, U18, U20, U45, U51, U58, U63	U20, U45, U51, U18	7	4	0.13098	0.05361	0.05489
U3, U7, U25, U51	U3, U25, U7	4	3	0.41727	0.83912	0.57688		U3, U11, U14, U17, U25, U42, U51, U58	U25, U3, U11, U17, U14, U42	8	6	0.18759	0.25876	0.17378		U3, U5, U11, U14, U17, U25, U28, U42, U58	U25, U3, U11, U28, U5, U14	9	6	0.61351	0.78062	0.68248		U3, U7, U11, U14, U25, U58	U11, U25, U58, U3	6	4	0.25666	0.21856	0.20143			U1, U5, U7, U14, U18, U20, U42, U45, U51, U58, U63	U7, U20, U1, U5, U18, U45	11	6	0.11009	0.82815	0.25858		U1, U7, U14, U17, U18, U20, U42, U63	U20, U7, U63, U42, U18, U1	8	6	0.10209	0.09588	0.05488
U3, U5, U7, U25, U51	U25, U3, U7	5	3	0.41727	0.83912	0.57688		U3, U7, U11, U20, U25, U28, U42	U25, U3, U11, U7, U20, U42	7	6	0.17262	0.29381	0.17377		U3, U5, U11, U17, U20, U25, U45, U51, U58	U25, U3, U20, U11, U51, U45, U5	9	7	0.61351	0.78062	0.68248		U3, U11, U25, U42	U3, U25, U11, U42	4	4	0.2557	0.21959	0.20139			U1, U5, U7, U14, U20, U28, U58	U7, U1, U20, U28	7	4	0.10646	0.85923	0.25855		U1, U5, U7, U17, U18, U20, U42, U63	U20, U7, U5, U17, U18, U42, U1, U63	8	8	0.08545	0.15979	0.05487
U3, U7, U14, U17, U25, U42, U45, U51, U58	U25, U3, U14, U45, U7, U17	9	6	0.41532	0.84278	0.57674		U3, U7, U11, U20, U25, U28, U45, U58	U25, U3, U11, U45, U7, U20, U28, U58	8	8	0.1677	0.30722	0.17375		U3, U17, U20, U25, U28, U58	U3, U25, U58, U20, U28	6	5	0.62059	0.77148	0.68246		U3, U11, U14, U25, U45	U3, U11, U14, U25, U45	5	5	0.25476	0.22062	0.20135			U1, U5, U7, U14, U20, U58, U63	U7, U20, U1, U5, U58, U63, U14	7	7	0.11206	0.8117	0.25855		U7, U20, U28, U42, U51, U58	U20, U7, U42, U28, U51	6	5	0.11519	0.07113	0.05486
U3, U5, U7, U11, U25, U28, U42, U45, U51	U25, U3, U11, U7	9	4	0.40909	0.85558	0.57663		U3, U11, U17, U20, U25, U42, U45, U58	U25, U3, U11, U45	8	4	0.18277	0.26907	0.17374		U3, U5, U11, U20, U25, U28, U45	U3, U25, U20, U45, U11, U28, U5	7	7	0.6079	0.78793	0.68246		U3, U5, U11, U14, U17, U25, U42, U51	U3, U25, U11, U5, U42, U17, U51	8	7	0.25476	0.22062	0.20135			U1, U5, U7, U20, U45, U51, U58	U7, U20, U1, U5, U51	7	5	0.11073	0.82267	0.25855		U1, U14, U17, U20, U42, U45, U51, U58	U20, U45, U1, U17, U51	8	5	0.10084	0.09897	0.05486
U3, U7, U14, U17, U25, U28, U51, U58	U25, U3, U7, U14	8	4	0.4185	0.83547	0.57646		U3, U5, U11, U25, U28, U45, U58	U3, U25, U11, U45	7	4	0.1831	0.26804	0.17364		U3, U5, U11, U14, U17, U25, U28, U45	U25, U3, U5, U11, U28, U17, U14, U45	8	8	0.62059	0.77148	0.68246		U3, U5, U11, U17, U25, U28, U45, U51, U58	U3, U25, U11, U17, U45, U28, U5, U58	9	8	0.24307	0.23505	0.20125			U1, U5, U7, U17, U20, U42, U58	U7, U20, U1, U17, U5	7	5	0.11161	0.81536	0.25854		U1, U7, U17, U18, U20, U58	U20, U7, U17, U1, U58, U18	6	6	0.10162	0.09691	0.05484
U3, U11, U14, U25, U28, U42, U45	U25, U3, U11, U28	7	4	0.41057	0.85192	0.57645		U3, U5, U11, U17, U25, U42, U45, U51	U3, U11, U42, U45, U25, U17	8	6	0.17651	0.28351	0.17364		U3, U5, U7, U11, U14, U20, U25, U28, U42, U51, U58	U25, U3, U11, U20, U42, U28, U7	11	7	0.62059	0.77148	0.68246		U3, U5, U11, U17, U20, U25, U28, U42	U11, U25, U3, U42, U20, U5, U17, U28	8	8	0.25354	0.22165	0.20115			U1, U7, U17, U20, U28, U45, U51, U58, U63	U7, U20, U1, U28, U63, U51, U45	9	7	0.10245	0.8958	0.25854		U1, U5, U7, U20, U28, U42, U51, U58, U63	U20, U7, U5, U42, U1, U63, U28	9	7	0.09855	0.10515	0.05484
U3, U5, U11, U20, U25, U28, U45, U58	U25, U3, U11, U28	8	4	0.41057	0.85192	0.57645		U3, U7, U11, U14, U17, U20, U25, U28, U42, U58	U25, U3, U20, U42, U11, U7, U28	10	7	0.1747	0.28763	0.17351		U3, U11, U20, U25, U42, U58	U3, U25, U11, U20	6	4	0.61472	0.77879	0.68236		U3, U7, U11, U25, U42, U45, U51, U58	U11, U25, U3, U42, U45	8	5	0.25263	0.22268	0.20113			U7, U17, U18, U20, U28, U45, U51, U58, U63	U7, U28, U20, U45, U51	9	5	0.11647	0.77697	0.25851		U7, U14, U18, U20, U42, U45, U58, U63	U7, U20, U45, U42, U63, U18, U58	8	7	0.09022	0.13505	0.05483
U3, U5, U7, U11, U14, U20, U25, U42, U51, U58	U25, U3, U11, U7, U20	10	5	0.40965	0.85375	0.5764		U3, U5, U11, U20, U25, U42, U45, U58	U3, U11, U25, U45	8	4	0.17845	0.27835	0.1735		U3, U11, U14, U17, U20, U25, U28, U42, U51, U58	U3, U25, U58, U28, U11, U20, U14, U42, U17, U51	10	10	0.5954	0.80439	0.68228		U3, U5, U11, U14, U17, U20, U25, U42, U58	U11, U14, U25, U3, U17, U20, U5, U42, U58	9	9	0.25174	0.22371	0.2011			U1, U7, U18, U20, U45, U51, U58	U7, U20, U1, U58, U18	7	5	0.11455	0.79159	0.25848		U1, U5, U7, U14, U20, U28, U45, U58	U20, U7, U45, U5, U1, U58	8	6	0.10117	0.09794	0.05481
U3, U7, U25, U42, U51	U25, U3, U7	5	3	0.4175	0.83729	0.57638		U3, U7, U11, U17, U20, U25, U51	U25, U3, U11, U20, U17, U51	7	6	0.18667	0.25979	0.17346		U3, U5, U7, U17, U25, U45, U51	U3, U25, U5, U7, U51, U45	7	6	0.61594	0.77697	0.68225		U3, U5, U7, U11, U14, U17, U20, U25, U28, U42, U51	U3, U25, U11, U20, U42, U7, U5, U17, U51, U28, U14	11	11	0.23829	0.24124	0.20109			U1, U5, U7, U14, U17, U18, U20, U45, U58, U63	U7, U1, U20, U17, U18, U14, U45, U63, U5	10	9	0.10704	0.85375	0.25848		U1, U7, U14, U18, U20, U28, U42, U45	U20, U7, U45, U18, U28, U1, U42, U14	8	8	0.08951	0.13814	0.0548
U3, U7, U14, U17, U20, U25, U45, U58	U25, U3, U20, U17	8	4	0.4175	0.83729	0.57638		U3, U5, U11, U17, U20, U25, U28, U42, U45, U51, U58	U25, U3, U11, U45, U42, U17, U51, U20	11	8	0.16957	0.30103	0.17345		U3, U5, U11, U14, U17, U20, U25, U42, U45, U51	U25, U3, U11, U20, U14, U51, U45, U5, U42	10	9	0.61594	0.77697	0.68225		U3, U5, U11, U14, U17, U20, U25, U28, U42, U58	U3, U25, U11, U42, U5, U20	10	6	0.24915	0.2268	0.20106			U1, U7, U18, U20, U28, U42, U51, U63	U7, U1, U20, U28, U18, U51	8	6	0.10357	0.88483	0.25846		U7, U18, U20, U45	U45, U20	4	2	0.14533	0.0433	0.05479
U3, U7, U11, U14, U25, U28, U42, U51, U58	U25, U3, U11, U28	9	4	0.40873	0.85558	0.57636		U3, U7, U11, U14, U17, U20, U25, U42, U58	U3, U11, U17, U25	9	4	0.18284	0.26804	0.17344		U3, U5, U7, U11, U25, U28, U42	U3, U25, U11, U5, U7, U28	7	6	0.61024	0.78428	0.68221		U3, U5, U11, U25, U28, U42, U58	U3, U25, U11, U42, U28, U5	7	6	0.24749	0.22887	0.20105			U1, U7, U14, U17, U18, U20, U28, U45, U51, U58, U63	U7, U28, U1, U20, U18, U58	11	6	0.10437	0.87751	0.25846		U5, U14, U20, U28, U45	U20, U45	5	2	0.14533	0.0433	0.05479
U3, U7, U14, U17, U25, U45, U51	U25, U3, U7	7	3	0.41812	0.83547	0.57617		U3, U7, U11, U14, U17, U20, U25	U3, U11, U20, U25	7	4	0.18519	0.26289	0.17343		U3, U5, U14, U25, U45, U51, U58	U25, U3, U14	7	3	0.61024	0.78428	0.68221		U3, U5, U7, U11, U17, U25, U42, U51	U3, U7, U25, U11, U42, U5	8	6	0.25416	0.22062	0.20101			U5, U7, U14, U17, U20, U28, U42, U45, U58	U7, U20, U28, U14, U5, U42, U17, U45	9	8	0.11267	0.80622	0.25844		U17, U20, U28, U45, U63	U20, U45	5	2	0.14533	0.0433	0.05479
U3, U7, U11, U17, U25, U28, U42, U45, U51, U58	U25, U3, U11, U42, U28	10	5	0.40929	0.85375	0.57613		U3, U5, U11, U14, U20, U25, U28, U42	U25, U3, U11, U42	8	4	0.1847	0.26392	0.17343		U3, U7, U11, U14, U17, U25, U28, U45, U51	U25, U3, U7, U11, U45, U51, U28	9	7	0.61024	0.78428	0.68221		U3, U5, U7, U11, U14, U25, U28, U45, U51	U3, U11, U25, U45, U14, U28, U51	9	7	0.24182	0.23608	0.20096			U1, U7, U14, U20, U28, U45, U51, U58, U63	U7, U20, U1, U28, U63, U45, U51, U14	9	8	0.1018	0.90128	0.25842		U1, U18, U20, U45, U58, U63	U20, U45	6	2	0.14533	0.0433	0.05479
U3, U5, U7, U11, U14, U17, U20, U25, U28, U42, U45, U51, U58	U3, U11, U25, U7	13	4	0.40929	0.85375	0.57613		U3, U5, U7, U11, U20, U25, U42, U45, U58	U25, U3, U11, U45, U7, U20, U42, U5	9	8	0.16988	0.3	0.1734		U3, U5, U7, U11, U17, U25, U28, U42, U45	U25, U3, U11, U42, U7, U28, U45, U5	9	8	0.61718	0.77514	0.68214		U3, U5, U7, U11, U14, U25, U28, U58	U3, U25, U11	8	3	0.25669	0.21753	0.20095			U1, U5, U7, U14, U17, U18, U20, U28, U51, U63	U7, U20, U28, U1, U5, U18, U63	10	7	0.10141	0.90494	0.25842		U5, U17, U20, U42, U45, U63	U20, U45	6	2	0.14533	0.0433	0.05479
U3, U5, U7, U14, U25, U28	U25, U3, U28	6	3	0.41712	0.83729	0.5761		U3, U5, U11, U14, U17, U20, U25, U45, U51, U58	U25, U3, U20, U45, U11, U58	10	6	0.18052	0.2732	0.1734		U3, U5, U7, U14, U20, U25, U28, U45, U58	U25, U3, U20, U45, U28, U14, U5, U7, U58	9	9	0.61718	0.77514	0.68214		U3, U7, U11, U14, U17, U20, U25, U28, U45, U58	U3, U11, U25, U45, U20	10	5	0.24887	0.2268	0.2009			U1, U5, U7, U20, U28	U7, U20, U1, U28, U5	5	5	0.10335	0.88665	0.2584		U14, U18, U20, U28, U45, U51	U20, U45	6	2	0.14533	0.0433	0.05479
U3, U7, U14, U17, U25, U28, U58	U25, U3, U28	7	3	0.41712	0.83729	0.5761		U3, U7, U11, U14, U17, U20, U25, U42, U45	U25, U3, U11, U45, U17, U20, U42	9	7	0.17822	0.27835	0.17331		U3, U7, U11, U20, U25, U28, U42, U45, U51	U25, U3, U20, U42, U7, U11, U51, U45, U28	9	9	0.61718	0.77514	0.68214		U3, U5, U11, U17, U25, U42, U51	U3, U25, U11, U42, U17, U5, U51	7	7	0.25638	0.21753	0.20078			U1, U7, U14, U18, U20, U28, U42, U51, U63	U7, U20, U1, U28, U18	9	5	0.10294	0.89031	0.25838		U14, U18, U20, U45, U51, U58	U20, U45	6	2	0.14533	0.0433	0.05479
U3, U14, U25, U28, U42, U45, U58	U25, U3, U28	7	3	0.41712	0.83729	0.5761		U3, U7, U11, U14, U20, U25, U28, U45, U58	U25, U3, U11, U7, U45	9	5	0.17822	0.27835	0.17331		U3, U11, U20, U25, U42	U25, U3, U11, U20	5	4	0.60589	0.78976	0.68209		U3, U11, U14, U25, U45, U58	U3, U25, U11, U45, U58	6	5	0.23756	0.24124	0.20065			U5, U7, U14, U18, U20, U28, U42, U63	U7, U20, U28, U5, U18	8	5	0.11637	0.77697	0.25837		U7, U14, U20, U42, U45, U51, U58	U20, U45	7	2	0.14533	0.0433	0.05479
U3, U5, U11, U25, U28, U42, U51	U25, U3, U11, U28	7	4	0.41171	0.84826	0.576		U3, U11, U14, U20, U25, U42, U45, U51	U25, U3, U11, U42, U45	8	5	0.17124	0.29588	0.17326		U3, U5, U11, U14, U17, U25, U51	U11, U25, U3, U51, U17, U14, U5	7	7	0.60589	0.78976	0.68209		U3, U5, U11, U14, U17, U20, U25, U28, U42, U51, U58	U11, U25, U3, U14, U20, U5, U42, U17, U28, U51, U58	11	11	0.23535	0.24433	0.20062			U1, U5, U7, U18, U20, U28, U45, U58	U7, U20, U1, U28, U18, U45, U58, U5	8	8	0.1033	0.88665	0.25833		U1, U7, U14, U17, U18, U20, U28, U42, U45, U58	U20, U7, U45, U1, U42, U17, U18, U28	10	8	0.09375	0.12062	0.05479
U3, U7, U17, U25, U51	U3, U25, U7	5	3	0.41674	0.83729	0.57582		U3, U5, U7, U11, U20, U25, U45, U51	U25, U3, U11, U45, U20, U5, U51	8	7	0.172	0.29381	0.17324		U3, U11, U14, U20, U25, U45, U58	U3, U25, U11, U45, U14, U20	7	6	0.60589	0.78976	0.68209		U3, U5, U7, U11, U17, U20, U25, U28, U45, U58	U7, U11, U25, U3, U45, U28	10	6	0.23666	0.24227	0.20054			U1, U5, U7, U14, U20, U28, U45, U58	U7, U20, U1, U28, U45, U5, U58, U14	8	8	0.10212	0.89762	0.25831		U7, U17, U18, U20, U45, U58	U7, U20, U17, U45, U18	6	5	0.10073	0.09897	0.05478
U3, U5, U7, U11, U25	U3, U25, U11, U7	5	4	0.40802	0.85558	0.57581		U7, U11, U17, U20, U25, U42, U51, U58	U25, U11, U20, U7, U42	8	5	0.23816	0.18144	0.17324		U3, U11, U14, U25, U42, U45, U51, U58	U25, U3, U14, U11, U45	8	5	0.61143	0.78245	0.68208		U3, U5, U7, U11, U17, U20, U25, U45, U51, U58	U3, U11, U25, U7, U20, U45, U5, U17, U51	10	9	0.25146	0.22268	0.20046			U7, U17, U18, U20, U28, U42, U45, U58	U7, U20, U28, U18, U42, U45	8	6	0.1183	0.76234	0.25831		U1, U5, U7, U17, U20, U28, U42, U51, U63	U20, U7, U17, U5, U42, U1, U51, U63, U28	9	9	0.0904	0.13402	0.05478
U3, U7, U11, U25, U42, U45, U58	U25, U3, U11, U7	7	4	0.40802	0.85558	0.57581		U3, U5, U7, U11, U14, U17, U25, U28, U45, U51	U25, U3, U11, U5, U45, U17, U28, U51, U14	10	9	0.16858	0.30309	0.17324		U3, U11, U17, U20, U25	U25, U3, U11, U20, U17	5	5	0.61842	0.77331	0.68203		U3, U5, U7, U11, U14, U20, U25, U42, U51, U58	U25, U3, U11, U42, U7, U20, U58, U14	10	8	0.25058	0.22371	0.20044			U1, U7, U14, U18, U20, U28, U51, U58, U63	U7, U20, U1, U28, U51, U18	9	6	0.1031	0.88848	0.25831		U1, U5, U7, U14, U17, U18, U20, U28, U45	U20, U7, U5, U45, U18, U17, U28, U1	9	8	0.09488	0.11649	0.05477
U3, U5, U7, U11, U20, U25, U45, U51	U3, U25, U11, U7	8	4	0.40802	0.85558	0.57581		U3, U11, U14, U20, U25, U45, U58	U25, U3, U45, U11, U58	7	5	0.18304	0.26701	0.17323		U3, U7, U17, U20, U25, U42, U45, U51	U25, U3, U20, U42, U7, U45	8	6	0.61842	0.77331	0.68203		U3, U11, U14, U17, U25, U58	U11, U14, U25, U3, U17, U58	6	6	0.25296	0.22062	0.20033			U5, U7, U14, U20, U28, U51, U58	U7, U20, U28, U14, U51, U58, U5	7	7	0.1173	0.76965	0.2583		U1, U5, U14, U18, U20, U28, U42, U45, U51, U63	U20, U45, U1, U63, U51, U28, U18	10	7	0.10414	0.09072	0.05477
U3, U5, U7, U11, U17, U25, U42, U45, U51, U58	U3, U25, U11, U7	10	4	0.40802	0.85558	0.57581		U3, U11, U17, U20, U25, U28, U42, U58	U25, U3, U11, U42, U28	8	5	0.18444	0.26392	0.17323		U3, U5, U7, U11, U20, U25, U42, U51, U58	U25, U20, U3, U11, U5, U42, U7, U58, U51	9	9	0.61842	0.77331	0.68203		U3, U5, U7, U11, U14, U17, U25, U42	U25, U3, U11, U7, U17, U42, U5, U14	8	8	0.24943	0.22474	0.20026			U1, U5, U7, U17, U20, U28, U45, U51, U58	U7, U1, U20, U28, U51, U17, U45	9	7	0.10756	0.84826	0.25829		U7, U14, U20, U45, U51, U58	U20, U7, U45, U51	6	4	0.11231	0.07526	0.05476
U3, U5, U14, U25, U28, U42, U58	U25, U3, U28	7	3	0.41735	0.83547	0.57561		U3, U5, U7, U11, U14, U17, U20, U25, U28, U42, U58	U25, U3, U42, U5, U11, U17, U58	11	7	0.17985	0.27423	0.17322		U3, U5, U7, U11, U14, U17, U25, U28, U42, U45, U51, U58	U3, U25, U45, U11, U7, U5, U17, U51, U28, U42, U14	12	11	0.60166	0.79525	0.68201		U3, U5, U7, U11, U20, U25, U28, U45, U58	U3, U25, U11, U45, U5, U7, U20, U28, U58	9	9	0.23684	0.24124	0.2002			U5, U7, U14, U17, U20, U28, U51, U58	U7, U20, U28, U5, U17, U14, U51	8	7	0.11513	0.78611	0.25828		U5, U7, U17, U20, U45, U51, U63	U20, U7, U45, U17, U51	7	5	0.10151	0.09691	0.05476
U3, U5, U17, U20, U25, U28, U42, U45, U58	U25, U3, U28	9	3	0.41735	0.83547	0.57561		U3, U5, U11, U25, U51, U58	U25, U3, U5, U11, U51, U58	6	6	0.18027	0.2732	0.1732		U3, U7, U11, U14, U17, U20, U25, U58	U25, U3, U11, U20, U7, U14, U17	8	7	0.60704	0.78793	0.68196		U3, U5, U7, U11, U14, U17, U25, U28	U25, U3, U11, U7	8	4	0.242	0.23402	0.20015			U1, U5, U7, U17, U18, U20, U28, U42, U58, U63	U7, U20, U28, U1, U5, U18	10	6	0.1021	0.89762	0.25827		U1, U5, U7, U17, U20, U42, U45, U51	U7, U20, U42, U17, U45, U51, U5, U1	8	8	0.08992	0.13608	0.05476
U25, U28, U42, U45, U58	U25, U28	5	2	0.46828	0.74223	0.5756		U3, U5, U7, U11, U14, U17, U25, U28, U42, U45, U51, U58	U3, U11, U25, U17, U45, U5, U42, U58, U14, U28, U51	12	11	0.16192	0.32268	0.1732		U3, U5, U7, U17, U25, U45	U3, U25, U7, U45, U5	6	5	0.61968	0.77148	0.68193		U3, U5, U7, U11, U17, U25, U51, U58	U25, U3, U11, U7	8	4	0.242	0.23402	0.20015			U1, U7, U14, U17, U18, U20, U28, U45	U7, U20, U28, U1, U45, U18	8	6	0.10228	0.8958	0.25824		U1, U14, U18, U20, U28, U42, U45, U58, U63	U20, U45, U1, U18, U42, U28, U63	9	7	0.10984	0.07938	0.05476
U3, U5, U7, U11, U14, U25, U28, U42, U45, U58	U25, U3, U11, U45, U14	10	5	0.40857	0.85375	0.57558		U3, U5, U11, U14, U25, U42, U58	U3, U11, U42, U25, U5	7	5	0.17594	0.28351	0.17318		U3, U5, U7, U20, U25, U28, U42, U51	U3, U25, U7, U28, U5, U20	8	6	0.61968	0.77148	0.68193		U3, U7, U11, U20, U25, U28, U45, U51, U58	U20, U25, U3, U11, U7, U45, U28	9	7	0.25236	0.22062	0.2			U5, U7, U14, U17, U18, U20, U28, U42, U51	U7, U28, U20, U5, U51, U18, U17, U14	9	8	0.11366	0.79707	0.25818		U7, U17, U18, U20, U28, U42, U45, U51, U63	U45, U20, U7, U42, U18, U28, U51	9	7	0.10031	0.1	0.05476
U3, U11, U25, U28, U45	U25, U3, U11, U28	5	4	0.40767	0.85558	0.57554		U3, U5, U11, U14, U17, U20, U25, U28, U45, U58	U25, U3, U11, U45, U17, U5, U20, U28	10	8	0.17931	0.27526	0.17314		U3, U5, U7, U14, U17, U25, U28, U58	U25, U3, U7, U14	8	4	0.61383	0.77879	0.68184		U3, U5, U11, U20, U25, U45, U51	U11, U25, U3, U20, U45	7	5	0.23864	0.23814	0.19995			U1, U7, U17, U20, U28, U42, U45, U58	U7, U1, U28, U20, U42, U45, U17	8	7	0.10501	0.8702	0.25817		U1, U5, U7, U17, U18, U20, U42, U45, U51	U20, U45, U17, U7, U5, U1, U42, U51	9	8	0.08551	0.15876	0.05475
U3, U7, U11, U14, U25, U28, U45, U58	U25, U3, U11, U7, U14	8	5	0.40913	0.85192	0.57535		U3, U7, U11, U14, U20, U25, U42	U3, U25, U7, U42, U11	7	5	0.18057	0.27216	0.17309		U3, U5, U7, U11, U17, U20, U25, U28, U45, U51	U3, U25, U45, U28, U7, U20, U11, U5, U51, U17	10	10	0.59459	0.80439	0.6818		U3, U5, U11, U25, U28, U42, U45, U51	U25, U3, U11, U45, U5, U28, U42, U51	8	8	0.22595	0.2567	0.19983			U1, U7, U14, U17, U20, U28, U42, U58	U7, U20, U1, U28	8	4	0.10301	0.88848	0.25816		U1, U7, U20, U42, U51, U58	U20, U7, U1, U51, U58, U42	6	6	0.11161	0.07629	0.05473
U3, U5, U7, U11, U25, U42, U45, U58	U25, U3, U11, U7	8	4	0.40731	0.85558	0.57527		U3, U5, U11, U25, U58	U3, U11, U25, U5	5	4	0.18764	0.2567	0.17308		U3, U5, U17, U25, U28, U51	U3, U25, U28, U5, U51	6	5	0.61505	0.77697	0.68173		U3, U5, U11, U20, U25, U28, U42	U3, U25, U11, U20, U42, U5	7	6	0.25644	0.21546	0.19982			U5, U7, U14, U18, U20, U28, U45, U51, U58	U7, U28, U20, U18, U5, U14, U45	9	7	0.11478	0.78793	0.25811		U5, U7, U17, U20, U28, U45	U45, U7, U20, U5, U28, U17	6	6	0.09544	0.11443	0.05473
U3, U5, U7, U17, U25, U28	U25, U3, U28	6	3	0.41599	0.83729	0.57525		U3, U5, U7, U14, U25, U28, U45, U58	U25, U3, U45	8	3	0.23407	0.18557	0.17305		U3, U11, U14, U25, U28, U51	U3, U25, U28, U14, U11	6	5	0.61505	0.77697	0.68173		U3, U11, U14, U17, U25, U28, U42	U3, U25, U11, U14, U17, U42	7	6	0.25359	0.21856	0.19971			U1, U5, U7, U14, U18, U20, U63	U7, U20, U1, U5, U18, U14	7	6	0.11089	0.81901	0.2581		U7, U20, U51	U20, U7	3	2	0.14695	0.04227	0.05472
U3, U7, U14, U25, U28, U42	U25, U3, U28	6	3	0.41599	0.83729	0.57525		U3, U5, U11, U14, U17, U25, U28, U42, U51	U25, U3, U11, U5, U51, U28	9	6	0.18513	0.26186	0.17303		U3, U17, U20, U25, U28, U45	U25, U3, U20, U45, U28	6	5	0.61505	0.77697	0.68173		U3, U5, U11, U20, U25, U28, U42, U51	U11, U25, U3, U5, U42, U51	8	6	0.25359	0.21856	0.19971			U1, U7, U14, U18, U20, U45, U51	U7, U20, U1, U18, U51, U45, U14	7	7	0.11201	0.80987	0.2581		U7, U18, U20, U51	U20, U7	4	2	0.14695	0.04227	0.05472
U3, U5, U14, U25, U28, U42, U45	U25, U3, U28	7	3	0.41599	0.83729	0.57525		U3, U7, U11, U17, U25, U28, U42, U45, U51, U58	U25, U11, U3, U45, U42, U17, U28	10	7	0.16306	0.31856	0.17302		U3, U5, U7, U11, U14, U17, U25	U3, U25, U11, U14, U7, U5, U17	7	7	0.60391	0.79159	0.68172		U3, U5, U7, U11, U14, U25, U28, U42, U58	U3, U14, U25, U11, U7, U5, U42	9	7	0.25088	0.22165	0.19964			U1, U7, U14, U20, U28, U42, U51	U7, U20, U1, U28, U51, U14	7	6	0.10239	0.89397	0.25809		U7, U20, U28, U58	U20, U7	4	2	0.14695	0.04227	0.05472
U3, U5, U7, U17, U25, U28, U45, U58	U25, U3, U28	8	3	0.41599	0.83729	0.57525		U3, U5, U11, U14, U17, U25, U28, U42	U3, U11, U42, U25, U5, U17	8	6	0.17609	0.28247	0.17296		U3, U5, U14, U20, U25, U42	U3, U25, U20, U5, U14	6	5	0.61628	0.77514	0.68161		U3, U7, U11, U14, U17, U20, U25, U51, U58	U3, U11, U25, U20, U7, U17, U14, U58	9	8	0.25422	0.21753	0.19957			U1, U7, U17, U18, U20, U28, U42, U45, U51, U58	U7, U20, U28, U1, U17, U18, U42, U45	10	8	0.10297	0.88848	0.25808		U1, U20, U45, U51, U58	U20, U45, U1, U51	5	4	0.11797	0.06701	0.05472
U3, U5, U7, U25, U28, U42, U45, U51, U58	U25, U3, U28	9	3	0.41599	0.83729	0.57525		U3, U11, U14, U20, U25, U28, U42, U58	U25, U3, U11, U42	8	4	0.18648	0.25876	0.17294		U3, U5, U7, U14, U17, U20, U25, U28	U25, U28, U3, U14, U7, U20, U5	8	7	0.61628	0.77514	0.68161		U3, U5, U11, U14, U20, U25, U28, U45, U51	U25, U3, U5, U11, U14, U45, U20	9	7	0.24398	0.2299	0.19946			U5, U7, U17, U20, U28, U42	U7, U20, U28, U17, U42	6	5	0.11666	0.77331	0.25806		U5, U7, U14, U17, U20, U58	U20, U7, U5	6	3	0.14695	0.04227	0.05472
U3, U14, U20, U25, U45, U58	U25, U3, U14, U45	6	4	0.41501	0.83912	0.57518		U3, U5, U11, U17, U25	U25, U3, U11, U5	5	4	0.18452	0.26289	0.17292		U3, U11, U17, U20, U25, U42, U45, U58	U3, U25, U11, U20, U45, U58	8	6	0.61628	0.77514	0.68161		U3, U5, U17, U20, U25, U28, U42, U45	U25, U3, U5, U28, U45, U20, U42, U17	8	8	0.3125	0.16495	0.19943			U5, U7, U18, U20, U28, U45, U58, U63	U7, U20, U28, U5, U45, U18, U63	8	7	0.11403	0.79342	0.25803		U1, U7, U14, U17, U18, U20, U45, U63	U7, U20, U45, U1, U17, U63	8	6	0.0913	0.1299	0.05472
U3, U5, U7, U14, U17, U20, U25, U28, U58	U25, U3, U28	9	3	0.41501	0.83912	0.57518		U3, U7, U11, U14, U17, U20, U25, U45, U58	U3, U25, U45, U11, U20	9	5	0.18163	0.26907	0.17285		U3, U5, U17, U20, U25, U28, U45, U51, U58	U3, U25, U20, U5, U45, U28, U58, U51, U17	9	9	0.61628	0.77514	0.68161		U3, U5, U11, U14, U17, U20, U25, U28, U45, U51	U3, U25, U11, U14, U20, U45, U5, U17, U28, U51	10	10	0.23929	0.23608	0.19943			U1, U5, U7, U18, U20, U28, U45, U51	U7, U20, U1, U28, U18, U5	8	6	0.10195	0.89762	0.25801		U1, U17, U20, U28, U42, U45, U51, U63	U20, U45, U1, U17, U51, U42	8	6	0.09574	0.1134	0.05472
U3, U7, U25, U58	U25, U3	4	2	0.41758	0.83364	0.57511		U3, U7, U11, U14, U20, U25, U28, U42, U45, U51, U58	U25, U3, U11, U45, U20, U58	11	6	0.17883	0.27526	0.17276		U3, U5, U11, U17, U25, U51, U58	U25, U3, U11, U5	7	4	0.60504	0.78976	0.68159		U3, U11, U14, U25, U42, U45, U51	U3, U25, U11, U14, U45, U42	7	6	0.23765	0.23814	0.19935			U1, U5, U7, U20, U45, U63	U7, U20, U1, U63	6	4	0.11354	0.79707	0.258		U7, U14, U17, U20, U45	U45, U7, U20, U17	5	4	0.11285	0.07423	0.0547
U3, U20, U25, U28, U42	U25, U3	5	2	0.41758	0.83364	0.57511		U3, U5, U11, U17, U25, U45	U3, U11, U25, U45, U5, U17	6	6	0.17419	0.2866	0.17274		U3, U7, U14, U17, U25, U28, U51	U25, U3, U28, U14, U17, U7	7	6	0.60504	0.78976	0.68159		U3, U5, U7, U11, U20, U25, U28, U42, U45, U58	U3, U25, U11, U42, U7, U45, U5, U20	10	8	0.25117	0.22062	0.19933			U1, U7, U17, U18, U20, U28, U45	U7, U20, U1, U28, U45	7	5	0.10292	0.88848	0.258		U1, U5, U7, U17, U18, U20, U63	U20, U7, U1, U5, U63, U18	7	6	0.09666	0.11031	0.05469
U3, U14, U25, U28, U42, U51, U58	U25, U3	7	2	0.41758	0.83364	0.57511		U3, U11, U20, U25, U58	U3, U11, U25	5	3	0.18919	0.25258	0.17273		U3, U11, U14, U20, U25, U28, U51, U58	U25, U3, U11, U14, U28, U51, U20	8	7	0.60504	0.78976	0.68159		U3, U7, U11, U14, U20, U25, U58	U11, U20, U25, U3, U7	7	5	0.23904	0.23608	0.19928			U1, U7, U20, U28, U45, U58, U63	U7, U20, U1, U28, U45	7	5	0.10429	0.87569	0.25797		U1, U14, U20, U28, U42, U45, U58	U20, U45, U1, U42, U28	7	5	0.1103	0.07835	0.05468
U3, U17, U20, U25, U28, U42, U51, U58	U25, U3	8	2	0.41758	0.83364	0.57511		U3, U5, U17, U25, U28, U42, U51	U3, U25, U17, U42, U28, U51, U5	7	7	0.23077	0.18866	0.17272		U3, U5, U11, U17, U25, U28, U42, U51, U58	U25, U3, U58, U11, U28, U42, U17	9	7	0.60504	0.78976	0.68159		U3, U5, U17, U20, U25, U28, U42	U25, U3, U17, U20, U42, U5, U28	7	7	0.31653	0.16186	0.19921			U1, U7, U20, U28, U42, U45, U51	U7, U28, U20, U1, U45, U42	7	6	0.10368	0.88117	0.25795		U1, U7, U14, U17, U20, U28, U42, U45, U58	U20, U45, U7, U17, U1, U42, U28, U58	9	8	0.08917	0.13918	0.05468
U3, U7, U14, U17, U20, U25, U28, U42, U51, U58	U25, U3	10	2	0.41758	0.83364	0.57511		U3, U5, U7, U11, U14, U25, U28, U42, U51	U25, U3, U11, U5, U42	9	5	0.18521	0.26082	0.17272		U3, U5, U14, U25, U51	U25, U3, U14, U5	5	4	0.61056	0.78245	0.68157		U3, U5, U7, U11, U14, U20, U25, U28, U42, U58	U11, U25, U3, U20, U5, U42, U28	10	7	0.23741	0.23814	0.1992			U1, U7, U14, U17, U18, U20, U28, U45, U58	U7, U20, U1, U28, U14, U45, U18	9	7	0.10228	0.89397	0.2579		U1, U5, U7, U17, U18, U20, U42, U45	U7, U20, U5, U42, U17, U45, U1, U18	8	8	0.08425	0.16598	0.05466
U3, U5, U7, U25, U28, U45	U25, U3, U7, U28	6	4	0.41308	0.84278	0.57506		U3, U5, U7, U11, U14, U17, U25, U28, U45, U51, U58	U25, U3, U11, U45, U14, U51, U5, U17, U28, U58	11	10	0.16761	0.30412	0.17271		U3, U14, U25, U42, U51, U58	U3, U25, U14, U51	6	4	0.61056	0.78245	0.68157		U3, U5, U7, U11, U17, U20, U25, U42, U45, U58	U3, U25, U11, U45, U7, U42, U17, U5, U20, U58	10	10	0.23583	0.24021	0.19913			U1, U5, U7, U18, U20, U28, U63	U7, U20, U1, U28, U63, U18, U5	7	7	0.10587	0.86106	0.25789		U1, U5, U7, U17, U20, U42, U58	U20, U7, U1, U17, U5, U58, U42	7	7	0.09445	0.11753	0.05465
U3, U11, U17, U25, U28, U51	U25, U3, U11, U28	6	4	0.40786	0.85375	0.57504		U3, U11, U14, U20, U25, U28, U45, U51	U25, U3, U45, U11	8	4	0.17701	0.27938	0.17268		U3, U17, U25, U28, U45, U51	U3, U25, U51, U45, U28	6	5	0.61056	0.78245	0.68157		U3, U5, U11, U14, U17, U20, U25, U28, U51	U3, U11, U25, U20, U17, U14, U5, U28, U51	9	9	0.24828	0.22371	0.19912			U1, U7, U14, U20, U28, U51, U63	U7, U1, U20, U28, U51, U14	7	6	0.10324	0.88483	0.25787		U1, U5, U17, U20, U45, U58	U20, U45, U1, U17, U5, U58	6	6	0.09172	0.12784	0.05464
U3, U11, U20, U25, U28, U51	U25, U3, U11, U28	6	4	0.40786	0.85375	0.57504		U3, U11, U17, U20, U25, U28, U51	U25, U3, U11, U28, U17	7	5	0.18182	0.26804	0.17264		U3, U7, U11, U20, U25, U42, U45	U3, U25, U11, U20, U45, U7	7	6	0.61056	0.78245	0.68157		U3, U5, U7, U11, U14, U20, U25, U28, U42, U45, U51, U58	U3, U25, U11, U45, U7, U20, U5, U42, U58	12	9	0.2395	0.23505	0.1991			U1, U7, U17, U18, U20, U28, U45, U51, U58, U63	U7, U20, U1, U28, U51, U45, U18	10	7	0.10322	0.88483	0.25784		U1, U20, U28, U42, U45, U51	U20, U45, U42, U1, U28	6	5	0.11342	0.0732	0.05464
U3, U7, U11, U14, U25, U45, U51	U25, U3, U11, U14, U7	7	5	0.40786	0.85375	0.57504		U3, U5, U7, U11, U14, U17, U25	U3, U25, U11, U5	7	4	0.18412	0.26289	0.17262		U3, U5, U14, U25, U28, U42, U58	U25, U14, U3, U28, U58, U5, U42	7	7	0.61752	0.77331	0.6815		U3, U14, U17, U20, U25, U28, U42, U45, U51	U25, U3, U20, U45, U42, U17, U28, U51	9	8	0.31299	0.16392	0.199			U1, U5, U7, U20, U28, U42, U45, U58	U7, U20, U1, U28, U5, U45	8	6	0.10302	0.88665	0.25782		U1, U5, U7, U17, U20, U42, U51, U58, U63	U7, U20, U5, U42, U1, U51, U58, U17, U63	9	9	0.09626	0.11134	0.05463
U3, U11, U17, U25, U28, U42, U45, U51	U25, U3, U11, U28	8	4	0.40786	0.85375	0.57504		U3, U5, U11, U17, U20, U25, U51, U58	U25, U3, U20, U5, U11, U51, U58, U17	8	8	0.17768	0.27732	0.17252		U3, U5, U7, U11, U14, U17, U20, U25, U28, U42, U45	U25, U7, U11, U3, U45, U20, U28, U5, U14	11	9	0.61752	0.77331	0.6815		U3, U11, U25, U45, U58	U3, U25, U11, U45, U58	5	5	0.253	0.21753	0.19889			U1, U7, U14, U18, U20, U28, U63	U7, U20, U1, U28, U14	7	5	0.10281	0.88848	0.25781		U1, U7, U17, U20, U28, U51, U58	U20, U7, U1, U17, U28, U51, U58	7	7	0.11145	0.07629	0.05462
U3, U5, U7, U20, U25, U28, U42, U45, U51	U25, U3, U28	9	3	0.41659	0.83547	0.57504		U3, U5, U11, U20, U25, U51	U3, U11, U25, U5	6	4	0.18783	0.25464	0.17247		U3, U7, U17, U20, U25, U28, U51	U25, U3, U20, U28, U17	7	5	0.60619	0.78793	0.68145		U3, U7, U11, U17, U25, U42, U45, U58	U3, U25, U42, U11, U45, U7, U17	8	7	0.2347	0.24124	0.19888			U1, U5, U7, U18, U20, U42, U51, U58, U63	U7, U20, U1, U18	9	4	0.11274	0.80256	0.25781		U1, U7, U18, U20, U42, U45, U63	U7, U20, U18, U45, U1, U42, U63	7	7	0.095	0.11546	0.05461
U3, U7, U11, U14, U17, U25, U28, U45, U58	U25, U3, U11, U28	9	4	0.40786	0.85375	0.57504		U3, U5, U7, U11, U17, U25, U28, U42, U45, U51, U58	U25, U3, U11, U45, U51, U42	11	6	0.17386	0.2866	0.17247		U3, U14, U17, U20, U25, U42, U45, U51	U25, U3, U20, U51, U45, U14, U17	8	7	0.61175	0.78062	0.68144		U3, U7, U11, U14, U17, U25, U28, U42, U45, U58	U3, U25, U11, U28, U45, U7, U42, U17, U14	10	9	0.2347	0.24124	0.19888			U1, U7, U17, U18, U20, U42, U58	U7, U20, U1, U17, U58, U18	7	6	0.1094	0.82998	0.2578		U1, U7, U17, U18, U20, U42, U45, U51	U20, U7, U1, U42, U45, U17, U18, U51	8	8	0.08325	0.17216	0.0546
U3, U5, U7, U11, U20, U25, U28, U42, U45, U51, U58	U25, U3, U11, U28	11	4	0.40786	0.85375	0.57504		U3, U5, U7, U11, U14, U20, U25, U28, U51, U58	U25, U3, U7, U11, U5, U20, U51, U28	10	8	0.17421	0.28557	0.17243		U3, U5, U7, U14, U17, U25, U42, U51, U58	U25, U3, U42, U7, U14, U5, U17	9	7	0.61175	0.78062	0.68144		U3, U5, U11, U14, U20, U25, U45	U11, U25, U3, U45, U20, U5, U14	7	7	0.23668	0.23814	0.19875			U1, U7, U14, U20, U28, U42, U58, U63	U7, U20, U1, U28, U14	8	5	0.10261	0.89031	0.2578		U5, U7, U14, U20, U42, U45, U51, U58, U63	U20, U7, U45, U42, U51	9	5	0.11401	0.07216	0.05458
U3, U7, U11, U14, U25, U28, U51	U25, U3, U11, U28	7	4	0.40696	0.85558	0.575		U3, U7, U11, U17, U20, U25, U42, U51, U58	U25, U3, U7, U11, U17, U42, U20, U51	9	8	0.1734	0.28763	0.17242		U3, U5, U14, U25, U28, U42, U45, U51, U58	U25, U3, U42, U28, U45, U5, U14	9	7	0.61877	0.77148	0.6814		U3, U5, U11, U17, U20, U25, U42	U3, U25, U11, U17, U42, U5	7	6	0.24579	0.22577	0.19864			U1, U5, U7, U17, U20, U28, U42, U58, U63	U20, U7, U28, U1, U5, U42	9	6	0.10241	0.89214	0.25779		U1, U7, U17, U18, U20, U28, U45, U51, U63	U45, U20, U17, U63, U28, U1, U51, U7, U18	9	9	0.08385	0.16804	0.05457
U3, U7, U11, U14, U25, U51, U58	U3, U11, U25, U7	7	4	0.40696	0.85558	0.575		U3, U5, U11, U17, U25, U28, U51, U58	U25, U3, U11, U5	8	4	0.18481	0.26082	0.17241		U3, U5, U17, U20, U25, U45, U51, U58	U25, U3, U20, U45, U17	8	5	0.61295	0.77879	0.68132		U3, U5, U11, U14, U20, U25, U42, U51	U3, U25, U11, U20, U42, U5, U14	8	7	0.25332	0.21649	0.19857			U1, U5, U7, U14, U17, U18, U20, U28, U42, U51	U7, U20, U1, U28, U5, U42, U18, U51, U14	10	9	0.10163	0.89945	0.25778		U1, U5, U7, U14, U20, U45, U58, U63	U20, U45, U7, U1, U5, U58	8	6	0.09215	0.12577	0.05456
U3, U11, U14, U17, U20, U25, U28, U42, U51, U58	U25, U3, U11, U28	10	4	0.40696	0.85558	0.575		U3, U7, U11, U14, U20, U25, U28, U42	U3, U11, U42, U25, U20, U28, U7, U14	8	8	0.16476	0.31134	0.17239		U3, U5, U7, U14, U17, U25, U58	U25, U3, U7, U58, U14, U17	7	6	0.60734	0.78611	0.68131		U3, U5, U7, U17, U20, U25, U28, U42, U51, U58	U3, U25, U7, U20, U5, U58, U42, U28, U51, U17	10	10	0.31349	0.16289	0.19857			U1, U7, U17, U20, U28, U42, U51	U7, U20, U1, U28, U51, U42	7	6	0.10357	0.88117	0.25775		U1, U5, U7, U17, U20, U28, U42, U45, U51	U20, U45, U7, U5, U1, U42, U17, U28, U51	9	9	0.08606	0.15464	0.05456
U3, U5, U7, U11, U20, U25, U28	U25, U3, U11, U28, U7	7	5	0.40933	0.85009	0.57485		U3, U7, U11, U17, U25, U28, U42, U45, U51	U25, U3, U11, U42, U45, U17, U51, U28	9	8	0.16196	0.31959	0.17232		U3, U14, U25, U42, U45, U51, U58	U25, U3, U14, U58, U45, U51	7	6	0.60734	0.78611	0.68131		U3, U5, U7, U11, U14, U17, U20, U25, U28, U42, U51, U58	U25, U3, U11, U20, U7, U17, U51, U42, U5, U28, U58	12	11	0.23274	0.2433	0.19855			U1, U5, U7, U20, U28, U42, U51, U58	U20, U7, U28, U1, U5, U58, U51	8	7	0.102	0.8958	0.25775		U1, U5, U14, U17, U18, U20, U28, U45, U63	U20, U45, U1, U18, U63, U28	9	6	0.10677	0.08454	0.05456
U3, U7, U11, U25, U42, U58	U3, U11, U25, U7	6	4	0.4066	0.85558	0.57473		U3, U5, U7, U11, U14, U25, U28, U42, U45, U51	U25, U3, U11, U45, U42, U51, U5	10	7	0.17318	0.28763	0.17224		U3, U7, U17, U20, U25, U28, U42, U58	U3, U25, U28, U7, U42, U20, U58, U17	8	8	0.59379	0.80439	0.68131		U3, U5, U11, U17, U20, U25, U28, U42, U45, U51, U58	U3, U25, U11, U28, U45, U17, U20, U5, U42, U51	11	10	0.22392	0.2567	0.1985			U1, U7, U14, U17, U18, U20, U28, U42, U51	U7, U20, U1, U28, U18	9	5	0.10357	0.88117	0.25775		U1, U5, U17, U20, U28, U42, U45, U51, U58	U20, U17, U45, U28, U1, U42, U51, U5, U58	9	9	0.0884	0.14227	0.05456
U3, U17, U20, U25, U28	U25, U3, U28	5	3	0.41682	0.83364	0.57454		U3, U5, U7, U11, U14, U25, U45, U51	U25, U3, U45, U5, U11, U7	8	6	0.17471	0.28351	0.17217		U3, U5, U7, U11, U17, U25, U45, U51, U58	U25, U3, U7, U11, U17, U45, U5	9	7	0.59379	0.80439	0.68131		U3, U7, U11, U17, U20, U25, U42, U58	U3, U25, U11, U42, U7, U20, U17, U58	8	8	0.24552	0.22577	0.19847			U1, U7, U20, U28, U51, U63	U7, U20, U28, U1, U51	6	5	0.10277	0.88848	0.25773		U1, U5, U20, U28, U45, U51, U58, U63	U20, U45, U5, U28, U1, U63, U51, U58	8	8	0.0904	0.13299	0.05455
U3, U17, U20, U25, U28, U42	U25, U3, U28	6	3	0.41682	0.83364	0.57454		U3, U7, U11, U25, U42, U45, U51, U58	U25, U3, U45, U11, U42	8	5	0.17471	0.28351	0.17217		U3, U7, U11, U14, U20, U25, U28, U42, U58	U25, U3, U11, U28, U42, U14, U20, U7, U58	9	9	0.60734	0.78611	0.68131		U3, U5, U7, U11, U17, U20, U25, U28, U51	U25, U3, U11, U7, U20, U17, U5, U51, U28	9	9	0.24552	0.22577	0.19847			U1, U7, U14, U17, U20, U28, U42	U7, U20, U1, U28, U14	7	5	0.10277	0.88848	0.25773		U1, U5, U7, U14, U17, U18, U20, U45	U20, U7, U45, U5, U1, U18	8	6	0.09015	0.13402	0.05454
U3, U5, U11, U17, U25, U28	U25, U3, U11, U28	6	4	0.40715	0.85375	0.5745		U3, U5, U7, U11, U20, U25	U3, U11, U25	6	3	0.18741	0.25464	0.17215		U3, U7, U11, U14, U25, U28, U45, U51, U58	U25, U3, U7, U11, U45, U51, U28	9	7	0.60734	0.78611	0.68131		U3, U7, U17, U20, U25, U28	U3, U25, U20, U17, U28, U7	6	6	0.30582	0.16804	0.19844			U1, U5, U7, U18, U20, U28, U45, U51, U58, U63	U7, U20, U1, U28, U18, U5, U45	10	7	0.10257	0.89031	0.25773		U5, U7, U18, U20, U42, U45, U58	U20, U45, U42, U7, U18	7	5	0.11462	0.07113	0.05453
U3, U5, U7, U11, U14, U17, U20, U25, U28, U45, U51, U58	U25, U3, U11, U28	12	4	0.40625	0.85558	0.57446		U3, U5, U11, U14, U17, U25, U28, U42, U45, U51, U58	U25, U3, U45, U11, U58, U42, U17, U5, U51, U14, U28	11	11	0.1662	0.30619	0.1721		U3, U11, U17, U20, U25, U28, U45	U11, U25, U20, U45, U3, U28	7	6	0.60306	0.79159	0.68122		U3, U5, U11, U17, U20, U25, U28, U45, U58	U3, U25, U11, U58, U5, U20, U45, U17, U28	9	9	0.22774	0.25052	0.19843			U5, U7, U14, U17, U20, U28, U42, U45, U58, U63	U7, U20, U28, U5, U17, U14, U45, U58	10	8	0.11156	0.8117	0.25773		U1, U5, U14, U17, U20, U42, U45, U51, U58	U20, U17, U5, U45, U1, U42, U58, U51	9	8	0.08532	0.15876	0.05453
U3, U5, U11, U25, U28, U51, U58	U25, U3, U11, U28	7	4	0.40953	0.84826	0.57435		U3, U5, U7, U25, U45, U51	U3, U25, U45	6	3	0.23506	0.18247	0.17208		U3, U5, U11, U14, U17, U25, U28, U42	U25, U3, U11, U14, U28, U17	8	6	0.60306	0.79159	0.68122		U3, U5, U11, U14, U20, U25, U28, U42, U45	U25, U3, U11, U20, U45, U42, U5	9	7	0.23687	0.23711	0.19841			U1, U7, U17, U18, U20, U28, U42, U45, U51	U7, U20, U1, U28, U18, U51, U17	9	7	0.10295	0.88665	0.25771		U1, U7, U20, U28, U51, U58, U63	U20, U7, U1, U28, U51, U58	7	6	0.11128	0.07629	0.05452
U3, U14, U25, U28, U45	U3, U25, U28	5	3	0.41389	0.83912	0.57434		U3, U14, U25, U45, U51, U58	U25, U3, U45	6	3	0.23506	0.18247	0.17208		U3, U7, U25, U28, U45, U51	U3, U25, U7, U45, U28, U51	6	6	0.61416	0.77697	0.68121		U3, U5, U11, U17, U20, U25, U28, U58	U3, U25, U11, U20, U17, U5, U58	8	7	0.23824	0.23505	0.19834			U1, U7, U17, U20, U28, U45, U58	U7, U1, U20, U28, U17	7	5	0.10313	0.88483	0.25768		U1, U7, U17, U18, U20, U28, U42, U45, U51, U58, U63	U20, U7, U45, U51, U63, U58, U28, U42, U1, U18	11	10	0.0937	0.11959	0.0545
U3, U17, U20, U25, U28, U42, U45, U58	U25, U3, U28	8	3	0.41389	0.83912	0.57434		U3, U11, U14, U17, U20, U25, U28, U42, U45, U58	U3, U25, U11, U45, U17	10	5	0.17378	0.28557	0.17207		U3, U11, U17, U20, U25, U28, U51, U58	U25, U3, U11, U20, U28	8	5	0.61416	0.77697	0.68121		U3, U5, U11, U20, U25, U42, U45, U58	U3, U25, U45, U11, U20	8	5	0.24038	0.23196	0.19825			U1, U5, U7, U14, U18, U20, U28, U63	U7, U20, U1, U28, U14, U18	8	6	0.10176	0.89762	0.25767		U5, U7, U17, U18, U20, U28, U42, U45, U51, U58, U63	U20, U45, U7, U18, U17, U5, U28, U63, U58, U51, U42	11	11	0.08117	0.1866	0.05449
U3, U5, U11, U20, U25, U28	U25, U3, U11, U28	6	4	0.40679	0.85375	0.57422		U3, U7, U11, U17, U20, U25, U28, U42, U45, U58	U25, U3, U7, U42, U11, U20, U28	10	7	0.16724	0.30309	0.17206		U3, U14, U20, U25, U42, U45, U51, U58	U3, U25, U14, U20, U51, U45	8	6	0.61416	0.77697	0.68121		U3, U7, U11, U20, U25, U45, U51, U58	U3, U25, U11, U45, U20, U7, U58, U51	8	8	0.25271	0.21649	0.19823			U1, U7, U14, U18, U20, U28, U51, U58	U7, U20, U1, U28, U51, U18	8	6	0.10311	0.88483	0.25764		U1, U7, U14, U17, U20, U28, U42, U45, U51, U58, U63	U7, U20, U1, U42, U17, U45, U28, U51, U63, U58	11	10	0.08635	0.15258	0.05448
U3, U5, U7, U11, U14, U25, U28	U25, U3, U11, U28	7	4	0.40679	0.85375	0.57422		U3, U5, U11, U14, U25, U45, U51, U58	U25, U3, U11, U45, U51	8	5	0.17332	0.2866	0.17202		U3, U7, U11, U14, U17, U20, U25, U42, U45	U3, U25, U11, U20, U14, U45, U42	9	7	0.61416	0.77697	0.68121		U3, U11, U14, U17, U25, U42, U45, U51, U58	U3, U11, U25, U45, U51, U17, U42	9	7	0.22809	0.24948	0.19822			U1, U5, U7, U14, U20, U28, U42, U51, U63	U7, U28, U20, U1, U42, U51, U5	9	7	0.1035	0.88117	0.25763		U7, U14, U17, U18, U20, U28, U45, U63	U20, U7, U17, U18, U45, U63, U28	8	7	0.09282	0.12268	0.05446
U3, U7, U11, U17, U20, U25, U28, U42	U25, U3, U11, U20, U7	8	5	0.40501	0.8574	0.57416		U3, U7, U14, U17, U25, U28, U42, U45, U58	U25, U3, U14, U42, U28, U17, U7, U45	9	8	0.23038	0.18763	0.17201		U3, U5, U7, U11, U14, U20, U25, U42	U25, U3, U20, U11, U14, U7	8	6	0.60851	0.78428	0.68118		U3, U5, U7, U11, U14, U17, U20, U25, U45, U58	U3, U11, U25, U45, U20, U7, U5, U17	10	8	0.23547	0.23814	0.19801			U1, U7, U14, U20, U28, U45, U58	U7, U20, U1, U28, U14	7	5	0.1025	0.89031	0.25761		U7, U17, U20, U28, U45, U51, U63	U45, U20, U7, U28	7	4	0.11992	0.06392	0.05445
U3, U14, U25, U28, U42, U58	U25, U3, U28, U14	6	4	0.41448	0.83729	0.57412		U3, U11, U17, U25, U45, U51, U58	U3, U11, U45, U25	7	4	0.17697	0.27732	0.17196		U3, U5, U11, U14, U17, U20, U25, U45	U25, U11, U20, U3, U14, U45, U17, U5	8	8	0.60851	0.78428	0.68118		U3, U7, U11, U14, U20, U25, U28, U42	U3, U11, U25, U42, U20, U28, U7, U14	8	8	0.23458	0.23918	0.19791			U1, U7, U20, U28, U58, U63	U7, U20, U1, U28	6	4	0.10387	0.87751	0.25759		U1, U5, U17, U18, U20, U42, U45, U58	U20, U45, U17, U1, U5	8	5	0.10462	0.08866	0.05445
U3, U5, U11, U20, U25, U28, U45	U25, U3, U11, U20, U45, U28, U5	7	7	0.40153	0.86472	0.57406		U3, U5, U7, U11, U14, U20, U25, U45, U51, U58	U25, U3, U20, U45, U11, U5, U51	10	7	0.17088	0.29278	0.17196		U3, U5, U7, U11, U20, U25, U51, U58	U25, U20, U3, U7, U11, U5	8	6	0.58431	0.81718	0.6811		U3, U5, U7, U11, U20, U25, U42, U45	U11, U25, U3, U20, U7, U5, U45, U42	8	8	0.23523	0.23814	0.19786			U1, U5, U7, U14, U17, U20, U28, U42, U45, U51, U58, U63	U7, U28, U20, U1, U5, U45, U14, U17, U42	12	9	0.10153	0.89945	0.25759		U5, U7, U14, U20, U28, U45, U51, U58	U20, U45, U5, U58, U51	8	5	0.13	0.05361	0.05445
U3, U5, U7, U11, U17, U25	U25, U3, U11, U5	6	4	0.40734	0.85192	0.57399		U3, U11, U14, U25, U28, U45, U58	U3, U11, U45, U25	7	4	0.17609	0.27938	0.17193		U3, U7, U11, U20, U25, U28, U45, U58	U25, U3, U11, U20, U58, U45, U7, U28	8	8	0.58431	0.81718	0.6811		U3, U5, U7, U11, U14, U20, U25, U42, U45, U51	U3, U11, U25, U45, U20, U7, U42, U5	10	8	0.22937	0.24639	0.19774			U1, U7, U14, U20, U28, U58, U63	U7, U20, U1, U28, U14	7	5	0.10248	0.89031	0.25757		U5, U7, U17, U18, U20, U42, U51, U58, U63	U20, U7, U5, U18, U58, U17, U42, U63	9	8	0.10879	0.08041	0.05445
U3, U11, U14, U17, U25, U28, U42, U58	U25, U3, U11, U28	8	4	0.40734	0.85192	0.57399		U3, U7, U11, U14, U17, U25, U42, U45, U51	U25, U3, U11, U45, U17, U51	9	6	0.17321	0.2866	0.17193		U3, U5, U11, U20, U25, U28	U25, U3, U20, U11, U5, U28	6	6	0.6042	0.78976	0.68108		U3, U5, U7, U11, U17, U20, U25, U28, U45, U51, U58	U11, U25, U20, U3, U45, U7, U17, U5, U58, U28, U51	11	11	0.22466	0.25361	0.19771			U1, U7, U14, U20, U28, U42, U45, U58	U7, U20, U1, U28, U14	8	5	0.10248	0.89031	0.25757		U1, U5, U7, U14, U20, U42, U45, U51, U58, U63	U20, U7, U1, U42, U5, U63, U51, U58	10	8	0.09421	0.11753	0.05445
U3, U7, U11, U25, U42	U25, U3, U11	5	3	0.40789	0.85009	0.57376		U3, U5, U11, U14, U25, U28, U51	U3, U11, U25	7	3	0.18273	0.26392	0.17191		U3, U11, U14, U25, U45, U51	U25, U3, U11, U45, U14	6	5	0.6042	0.78976	0.68108		U3, U7, U11, U14, U20, U25, U28, U42, U45	U3, U14, U25, U45, U11, U7, U42	9	7	0.22572	0.25155	0.19755			U1, U7, U14, U18, U20, U28, U42, U45, U51, U58	U7, U20, U1, U28, U42, U18	10	6	0.10325	0.883	0.25754		U5, U14, U20, U42, U45, U51, U58	U20, U45, U42, U5, U51	7	5	0.11443	0.07113	0.05442
U3, U11, U14, U25, U42, U45, U51	U25, U3, U11	7	3	0.40789	0.85009	0.57376		U3, U5, U7, U11, U20, U25, U28, U45, U51	U25, U3, U11, U5, U45, U28	9	6	0.17776	0.27526	0.1719		U3, U11, U14, U25, U28, U51, U58	U3, U25, U11, U14, U28	7	5	0.6042	0.78976	0.68108		U3, U5, U11, U14, U17, U25, U28, U42, U45, U51	U3, U25, U11, U45, U17, U5, U42, U51	10	8	0.22551	0.25155	0.19741			U1, U7, U14, U17, U18, U20, U28, U42, U45, U63	U7, U20, U1, U28, U18, U14, U42, U63, U45	10	9	0.10129	0.90128	0.25752		U1, U5, U7, U17, U20, U28, U45, U63	U20, U45, U7, U5, U1, U63, U28	8	7	0.09223	0.12474	0.0544
U3, U5, U11, U17, U20, U25, U28, U45	U25, U3, U11	8	3	0.40789	0.85009	0.57376		U3, U7, U14, U17, U25, U45, U51	U3, U25, U45	7	3	0.23561	0.18144	0.17187		U3, U14, U25, U42, U51	U25, U3, U14, U51	5	4	0.60969	0.78245	0.68105		U3, U5, U7, U11, U14, U20, U25, U28	U3, U25, U11, U7, U5, U20, U28	8	7	0.23815	0.23299	0.19737			U7, U17, U20, U28, U42, U58	U7, U20, U28, U42, U58, U17	6	6	0.11534	0.78062	0.25751		U5, U7, U14, U17, U18, U20, U42, U45, U51	U45, U20, U42, U5, U17, U51, U7, U18	9	8	0.09275	0.12268	0.05439
U3, U5, U7, U11, U14, U20, U25, U42, U45, U51, U58	U25, U3, U11	11	3	0.40789	0.85009	0.57376		U3, U7, U11, U17, U25	U3, U11, U25	5	3	0.1875	0.25361	0.17185		U3, U5, U11, U14, U25, U42, U45, U51, U58	U25, U3, U51, U14, U11, U45	9	6	0.60969	0.78245	0.68105		U3, U5, U7, U17, U20, U25, U42, U51	U3, U25, U7, U20, U42, U5, U51	8	7	0.31213	0.16186	0.19735			U1, U7, U14, U18, U20, U28, U42, U51	U7, U20, U1, U28, U51, U18	8	6	0.10284	0.88665	0.25751		U1, U5, U18, U20, U28, U42, U45	U20, U45, U42, U1, U18	7	5	0.11364	0.07216	0.05437
U3, U7, U11, U14, U25, U28, U42, U58	U25, U3, U11, U28	8	4	0.40699	0.85192	0.57372		U3, U5, U7, U11, U14, U17, U20, U25, U28, U42	U25, U11, U7, U3, U17, U42, U28, U14, U20, U5	10	10	0.16277	0.31546	0.17182		U3, U5, U7, U11, U20, U25, U42, U45, U51	U3, U25, U20, U11, U7, U5, U42	9	7	0.58808	0.8117	0.68103		U3, U5, U11, U17, U25, U28, U42, U45, U51, U58	U3, U25, U11, U45, U17, U5, U42, U51, U58	10	9	0.2301	0.24433	0.19733			U1, U5, U7, U14, U17, U20, U28, U42, U45, U63	U7, U1, U20, U28, U5, U17	10	6	0.10402	0.87569	0.25749		U1, U18, U20, U42, U45, U51, U63	U20, U45, U42, U1	7	4	0.11364	0.07216	0.05437
U3, U5, U7, U11, U14, U25, U28, U42, U45	U25, U3, U11, U28	9	4	0.40699	0.85192	0.57372		U3, U5, U7, U11, U25, U28	U3, U11, U25	6	3	0.18353	0.26186	0.1718		U3, U7, U11, U20, U25, U28, U42, U45, U51, U58	U25, U11, U58, U42, U45, U3, U20, U7, U28, U51	10	10	0.58161	0.82084	0.681		U3, U7, U17, U20, U25, U28, U42, U45, U51, U58	U25, U3, U7, U20, U42, U45, U17, U28, U51	10	9	0.31151	0.16186	0.19709			U5, U7, U17, U18, U20, U28, U42, U45, U63	U7, U20, U28, U17, U42	9	5	0.1158	0.77697	0.25748		U1, U7, U17, U18, U20, U45, U58, U63	U20, U7, U45, U63, U1, U18, U58, U17	8	8	0.09194	0.12577	0.05437
U3, U5, U7, U11, U17, U25, U28, U45, U58	U25, U3, U11, U28	9	4	0.40699	0.85192	0.57372		U3, U11, U17, U20, U25, U58	U3, U11, U25	6	3	0.18353	0.26186	0.1718		U3, U5, U11, U14, U25, U45	U25, U3, U11, U45, U5	6	5	0.61087	0.78062	0.68093		U3, U7, U11, U14, U25, U28, U42, U51, U58	U3, U25, U11, U7, U42, U28, U51, U14	9	8	0.23906	0.23093	0.197			U1, U7, U14, U17, U20, U28, U58	U7, U28, U20, U1, U14	7	5	0.10242	0.89031	0.25746		U7, U14, U17, U18, U20, U45, U51, U63	U20, U45, U7, U18, U17, U63, U51	8	7	0.09355	0.11959	0.05437
U3, U5, U11, U25, U28, U51	U25, U3, U11, U28	6	4	0.40754	0.85009	0.57349		U3, U11, U17, U25, U42, U51	U25, U3, U11, U17, U42	6	5	0.18497	0.25876	0.1718		U3, U7, U14, U17, U25, U28, U45, U58	U25, U3, U14, U58, U7, U28	8	6	0.61087	0.78062	0.68093		U3, U5, U11, U14, U25, U28	U3, U25, U11, U14, U5, U28	6	6	0.2367	0.23402	0.19695			U7, U17, U18, U20, U28, U51, U58, U63	U7, U20, U28, U63, U17, U58	8	6	0.11651	0.77148	0.25746		U1, U5, U7, U14, U17, U18, U20, U28, U42, U51, U58	U20, U7, U5, U42, U17, U14, U18, U1, U51, U28	11	10	0.08017	0.19381	0.05437
U3, U11, U14, U25, U28, U58	U25, U3, U11, U28	6	4	0.40754	0.85009	0.57349		U3, U14, U17, U20, U25, U45, U58	U25, U3, U45	7	3	0.23738	0.17938	0.1718		U3, U11, U14, U17, U25, U51	U25, U3, U11, U14	6	4	0.60111	0.79342	0.68087		U3, U7, U17, U20, U25, U28, U45, U51, U58	U25, U3, U20, U28, U45, U17, U58, U51, U7	9	9	0.30814	0.16392	0.19693			U1, U7, U18, U20, U28, U42, U45, U51, U63	U7, U20, U28, U1, U18	9	5	0.10222	0.89214	0.25745		U1, U5, U7, U14, U17, U18, U20, U42, U45, U58, U63	U20, U7, U42, U5, U45, U1, U18	11	7	0.09117	0.12887	0.05437
U3, U5, U7, U11, U17, U20, U25, U45, U51	U25, U3, U11	9	3	0.40809	0.84826	0.57325		U3, U5, U11, U14, U17, U20, U25, U42, U45	U3, U42, U11, U17, U25	9	5	0.17427	0.28351	0.1718		U3, U7, U11, U14, U17, U20, U25, U45	U3, U11, U25, U20, U45, U7, U14	8	7	0.60111	0.79342	0.68087		U3, U5, U7, U14, U17, U20, U25, U42, U45	U25, U3, U45, U17, U20, U42, U5, U14, U7	9	9	0.31263	0.16082	0.19691			U1, U5, U7, U17, U20, U28, U58, U63	U7, U28, U20, U1, U17, U5	8	6	0.10476	0.86837	0.2574		U1, U5, U7, U17, U18, U20, U42, U58, U63	U20, U7, U18, U42, U17, U1, U63	9	7	0.09561	0.11237	0.05435
U3, U11, U14, U17, U20, U25, U28, U45, U51	U25, U3, U11, U20, U45, U14, U28	9	7	0.39717	0.87203	0.57324		U3, U5, U11, U14, U20, U25, U28, U45, U51	U25, U3, U5, U11	9	4	0.18497	0.25876	0.1718		U3, U5, U7, U11, U14, U17, U25, U42, U45, U51, U58	U3, U25, U11, U7, U45, U14, U5	11	7	0.60111	0.79342	0.68087		U3, U5, U11, U17, U25, U28	U25, U3, U11, U17	6	4	0.23511	0.23608	0.19689			U5, U7, U20, U28, U45, U63	U7, U20, U28, U63, U45, U5	6	6	0.11597	0.77514	0.25738		U1, U17, U18, U20, U45, U58	U20, U45, U17, U1, U58	6	5	0.10053	0.09794	0.05433
U3, U7, U11, U25, U51	U25, U3, U11, U7	5	4	0.40449	0.85558	0.57311		U3, U11, U17, U25, U28, U42	U3, U11, U42, U25, U28	6	5	0.17463	0.28247	0.17176		U3, U11, U14, U17, U20, U25, U42, U51	U25, U3, U11, U20, U14, U17	8	6	0.59699	0.7989	0.68083		U3, U5, U11, U25, U42, U51, U58	U3, U25, U11, U5, U42	7	5	0.23293	0.23918	0.19689			U1, U7, U14, U17, U20, U28, U45, U63	U7, U20, U1, U28, U63	8	5	0.10316	0.883	0.25738		U7, U17, U20, U28, U42, U63	U20, U7, U42, U63, U17, U28	6	6	0.09323	0.12062	0.05433
U3, U7, U11, U17, U25, U58	U25, U3, U11, U7	6	4	0.40449	0.85558	0.57311		U3, U5, U7, U11, U17, U20, U25, U28, U42, U51, U58	U25, U3, U11, U7, U20, U5, U42, U51, U28, U58, U17	11	11	0.15847	0.32887	0.17176		U3, U5, U7, U17, U20, U25, U51	U25, U7, U3, U20, U5, U17, U51	7	7	0.59299	0.80439	0.68082		U3, U5, U11, U14, U17, U25, U28, U42, U58	U11, U25, U14, U28, U3, U5, U42, U17	9	8	0.23422	0.23711	0.19679			U1, U7, U18, U20, U28, U42, U45, U58	U7, U20, U28, U1, U18	8	5	0.10316	0.883	0.25738		U1, U14, U17, U20, U28, U42, U45, U51, U63	U14, U42, U45, U1, U20, U28, U63, U51	9	8	0.09216	0.12474	0.05433
U3, U7, U17, U25, U28, U42, U45, U58	U25, U3, U28	8	3	0.41298	0.83729	0.573		U3, U11, U14, U20, U25, U42	U25, U3, U11, U42	6	4	0.17793	0.27423	0.17168		U3, U7, U11, U14, U25, U58	U25, U3, U11, U14, U7	6	5	0.58257	0.81901	0.68081		U3, U5, U7, U11, U17, U25, U28, U42	U25, U3, U11, U42, U17, U7, U5	8	7	0.2327	0.23918	0.19674			U7, U14, U17, U20, U28, U42, U58, U63	U7, U20, U28, U42, U17	8	5	0.11548	0.77879	0.25735		U1, U7, U14, U18, U20, U28, U51, U63	U20, U7, U1, U63, U28, U51, U18	8	7	0.09825	0.10412	0.05432
U3, U5, U11, U14, U20, U25, U45	U25, U3, U11, U14, U45	7	5	0.40468	0.85375	0.57261		U3, U5, U7, U11, U17, U20, U25, U45, U58	U25, U3, U11, U45, U7, U20, U5, U58	9	8	0.16753	0.30103	0.17167		U3, U5, U25, U28, U42, U51, U58	U3, U25, U5, U28	7	4	0.61207	0.77879	0.68081		U3, U5, U11, U14, U17, U25, U28, U42, U45, U51, U58	U3, U25, U11, U28, U45, U14, U58, U5, U42, U17, U51	11	11	0.21633	0.26495	0.1967			U1, U5, U7, U17, U20, U28, U45	U7, U20, U1, U28, U5, U17, U45	7	7	0.10353	0.87934	0.25734		U1, U7, U20, U28, U42, U45	U42, U20, U7, U1, U45	6	5	0.11424	0.07113	0.05431
U3, U5, U7, U11, U14, U17, U20, U25	U25, U3, U11, U7, U20	8	5	0.40522	0.85192	0.57237		U3, U7, U11, U14, U17, U20, U25, U28, U45, U51	U3, U11, U45, U25, U28	10	5	0.17575	0.27938	0.17165		U3, U11, U14, U17, U25, U28, U42, U45, U51	U25, U3, U11, U14, U28, U45	9	6	0.60649	0.78611	0.68081		U3, U11, U14, U17, U20, U25, U28, U58	U25, U3, U11, U17	8	4	0.23554	0.23505	0.19669			U1, U7, U18, U20, U28, U45, U51, U63	U7, U20, U28, U1, U18	8	5	0.10233	0.89031	0.2573		U1, U5, U7, U14, U20, U42, U51, U63	U20, U7, U1, U5, U42, U63	8	6	0.0972	0.10722	0.05431
U3, U5, U11, U14, U17, U25, U28, U51	U25, U3, U11, U14, U17	8	5	0.40576	0.85009	0.57213		U3, U5, U11, U17, U20, U25, U28, U42	U25, U3, U11, U42, U17, U28, U5, U20	8	8	0.17701	0.27629	0.17164		U3, U11, U14, U20, U25, U28, U45, U51, U58	U25, U3, U11, U45, U51, U28, U20, U58, U14	9	9	0.60649	0.78611	0.68081		U3, U7, U14, U17, U25, U28, U42, U45, U51, U58	U25, U3, U17, U45, U42, U28, U51, U7	10	8	0.312	0.16082	0.19665			U1, U7, U17, U18, U20, U28, U42, U45, U58	U7, U20, U28, U1, U58, U17	9	6	0.10233	0.89031	0.2573		U1, U7, U14, U17, U20, U42, U45, U51, U58	U20, U45, U17, U42, U1, U7, U51	9	7	0.09406	0.11753	0.05431
U3, U5, U7, U11, U14, U17, U20, U25, U28, U51	U25, U3, U11, U7, U28	10	5	0.4031	0.85558	0.57204		U3, U7, U11, U14, U17, U25, U28, U42, U51	U25, U3, U11, U42	9	4	0.17701	0.27629	0.17164		U3, U7, U11, U14, U17, U20, U25, U28, U42, U45, U51, U58	U3, U25, U11, U14, U28, U45, U20, U51, U7, U17	12	10	0.60649	0.78611	0.68081		U3, U5, U17, U25, U28, U42, U45, U51, U58	U3, U25, U17, U42, U45, U5, U28, U51, U58	9	9	0.31028	0.16186	0.19656			U1, U5, U7, U14, U17, U20, U28, U42, U45, U58	U7, U1, U20, U28, U5, U14, U45, U17	10	8	0.10233	0.89031	0.2573		U1, U7, U14, U17, U20, U28, U45, U51	U20, U7, U45, U1, U17, U51	8	6	0.09238	0.12371	0.0543
U3, U5, U17, U20, U25, U28, U45, U58	U25, U3, U28	8	3	0.41208	0.83547	0.57166		U3, U11, U20, U25	U25, U3, U11	4	3	0.18519	0.25773	0.1716		U3, U5, U17, U20, U25, U42	U25, U3, U20, U5	6	4	0.61328	0.77697	0.68069		U3, U5, U11, U14, U20, U25, U28, U42, U58	U3, U25, U11, U42, U20, U5, U14, U28, U58	9	9	0.23597	0.23402	0.1965			U1, U7, U18, U20, U28, U63	U7, U20, U1, U28, U18	6	5	0.10271	0.88665	0.25728		U5, U7, U17, U20, U63	U20, U7, U17, U5, U63	5	5	0.09969	0.1	0.05429
U3, U5, U7, U14, U17, U25, U28, U42, U45, U58	U25, U3, U28	10	3	0.41208	0.83547	0.57166		U3, U7, U11, U14, U17, U20, U25, U45	U3, U11, U45, U25	8	4	0.1769	0.27629	0.17155		U3, U7, U20, U25, U28, U45, U58	U3, U25, U20, U7, U45, U28, U58	7	7	0.61328	0.77697	0.68069		U3, U5, U17, U20, U25, U28, U42, U45, U51	U25, U3, U45, U20, U42, U28, U5, U17, U51	9	9	0.30859	0.16289	0.19649			U1, U5, U7, U20, U28, U42, U51	U7, U1, U20, U28, U51	7	5	0.10369	0.87751	0.25728		U5, U14, U17, U18, U20, U42, U45, U58, U63	U20, U45, U42, U5, U17, U63, U58, U18	9	8	0.08943	0.13608	0.05428
U3, U11, U14, U17, U20, U25, U28, U42, U45, U51	U25, U3, U11, U45, U14, U28	10	6	0.39983	0.86106	0.57146		U3, U7, U11, U17, U20, U25, U45, U51	U3, U25, U11, U45, U20	8	5	0.17037	0.29278	0.17152		U3, U5, U11, U25, U42, U45, U58	U25, U3, U11, U45, U5, U58	7	6	0.60765	0.78428	0.68067		U3, U5, U7, U11, U14, U17, U25, U28, U42, U45, U51, U58	U3, U11, U25, U42, U17, U45, U5, U58, U28, U51, U14	12	11	0.23374	0.23711	0.19649			U1, U7, U14, U17, U20, U28, U42, U63	U7, U20, U1, U28, U14, U42, U63, U17	8	8	0.10271	0.88665	0.25728		U1, U5, U17, U18, U20, U45, U51, U63	U20, U45, U17, U1, U51, U63, U18	8	7	0.09459	0.11546	0.05427
U3, U17, U20, U25, U28, U42, U45, U51, U58	U25, U3, U28	9	3	0.41076	0.83729	0.57133		U3, U11, U20, U25, U28	U25, U11, U3, U20, U28	5	5	0.1836	0.26082	0.17149		U3, U7, U14, U20, U25, U42, U45, U51	U25, U3, U20, U14, U42, U45	8	6	0.60765	0.78428	0.68067		U3, U5, U7, U25, U28, U45	U25, U3, U5, U45, U7	6	5	0.31313	0.15979	0.19648			U1, U7, U14, U17, U18, U20, U28, U42, U51, U58, U63	U7, U1, U20, U28, U51, U18, U17	11	7	0.10469	0.86837	0.25728		U14, U20, U28, U42, U45, U51, U63	U20, U45, U42, U51, U28, U63	7	6	0.11345	0.07216	0.05426
U3, U14, U25, U28, U42	U25, U3, U28	5	3	0.41134	0.83547	0.57111		U3, U11, U14, U25, U28, U42	U3, U11, U25	6	3	0.1836	0.26082	0.17149		U3, U7, U14, U20, U25, U42, U45	U7, U25, U20, U3, U42, U14, U45	7	7	0.59405	0.80256	0.68066		U3, U5, U11, U14, U17, U25, U28, U42, U51	U3, U25, U11, U42, U5, U17, U51, U28	9	8	0.23665	0.23299	0.19646			U1, U7, U14, U20, U28, U45, U51	U7, U20, U1, U28, U45, U51, U14	7	7	0.10251	0.88848	0.25727		U1, U5, U7, U14, U18, U20, U42	U20, U7, U5, U1, U42, U18	7	6	0.09677	0.10825	0.05424
U3, U5, U17, U25, U28, U51	U25, U3, U28	6	3	0.41134	0.83547	0.57111		U3, U5, U7, U11, U14, U20, U25, U28	U3, U11, U7, U25, U28	8	5	0.1785	0.27216	0.17144		U3, U5, U7, U11, U14, U20, U25, U28, U51, U58	U25, U3, U7, U11, U20, U28, U51	10	7	0.62038	0.76782	0.68066		U3, U14, U17, U25, U28, U51	U25, U3, U17, U51, U28, U14	6	6	0.31138	0.16082	0.19639			U1, U7, U20, U28, U42, U58, U63	U7, U20, U1, U28	7	4	0.10251	0.88848	0.25727		U1, U5, U7, U14, U20, U45, U58	U7, U20, U45, U5, U1, U58	7	6	0.09104	0.12887	0.05424
U3, U5, U17, U25, U28, U45, U51	U25, U3, U28	7	3	0.41134	0.83547	0.57111		U3, U7, U11, U14, U17, U20, U25, U28, U42, U51, U58	U3, U11, U25, U42, U17, U28, U51	11	7	0.16912	0.29588	0.17144		U3, U5, U14, U17, U25, U28	U25, U3, U14, U5, U28	6	5	0.61449	0.77514	0.68057		U3, U5, U20, U25, U28, U42, U45, U58	U3, U25, U45, U20, U42, U5	8	6	0.31138	0.16082	0.19639			U1, U5, U7, U17, U18, U20, U28, U45, U63	U7, U20, U1, U28, U63, U18	9	6	0.10251	0.88848	0.25727		U7, U17, U18, U20, U45	U45, U7, U20	5	3	0.11786	0.06598	0.05423
U3, U14, U17, U25, U28, U42, U58	U25, U3, U28	7	3	0.41134	0.83547	0.57111		U3, U5, U11, U14, U17, U25, U51	U25, U3, U11, U5	7	4	0.18118	0.26598	0.17143		U3, U5, U11, U17, U20, U25, U28, U45, U51	U3, U25, U11, U28, U20, U45, U5	9	7	0.61449	0.77514	0.68057		U3, U5, U7, U11, U17, U25, U45, U51, U58	U3, U11, U25, U17, U7, U45, U5, U51, U58	9	9	0.23138	0.24021	0.19637			U1, U5, U7, U18, U20, U28, U51, U58, U63	U7, U20, U1, U28, U5, U58, U18, U51	9	8	0.10134	0.89945	0.25726		U7, U14, U18, U20, U51, U58	U20, U7, U18	6	3	0.14384	0.0433	0.05423
U3, U5, U14, U25, U28	U25, U3, U28	5	3	0.41039	0.83729	0.57105		U3, U7, U11, U14, U17, U20, U25, U28, U42, U45, U51, U58	U25, U3, U11, U7, U20, U45, U28, U42, U51	12	9	0.16403	0.31031	0.17142		U3, U7, U11, U20, U25, U45, U51	U3, U25, U20, U45, U11, U7	7	6	0.5873	0.8117	0.68055		U3, U7, U11, U14, U20, U25, U42, U45	U3, U25, U11, U42, U7, U45, U20, U14	8	8	0.23115	0.24021	0.19622			U1, U7, U14, U17, U20, U28, U51	U7, U20, U1, U28	7	4	0.10249	0.88848	0.25724		U7, U17, U20, U42, U45, U51	U7, U20, U45, U42, U51, U17	6	6	0.1	0.09897	0.05423
U3, U7, U20, U25, U28, U51	U25, U3, U28	6	3	0.41039	0.83729	0.57105		U3, U7, U11, U17, U25, U42	U3, U11, U42, U25	6	4	0.17503	0.28041	0.17141		U3, U5, U7, U11, U17, U20, U25, U45	U3, U25, U11, U45, U20, U7	8	6	0.60882	0.78245	0.68054		U3, U5, U7, U11, U20, U25, U28, U58	U11, U25, U3, U28, U20	8	5	0.23327	0.23711	0.1962			U5, U7, U20, U28, U42, U45, U63	U7, U20, U28, U45, U42, U5	7	6	0.11445	0.78611	0.25723		U1, U7, U14, U17, U18, U20, U28, U42, U45, U51, U58	U20, U45, U7, U28, U17, U1, U18, U51, U42	11	9	0.08264	0.17423	0.05423
U3, U5, U25, U42, U45, U51, U58	U25, U3	7	2	0.41192	0.83364	0.57088		U3, U7, U11, U14, U20, U25, U51	U25, U3, U11	7	3	0.18491	0.25773	0.17139		U3, U5, U11, U14, U17, U20, U25, U51	U3, U25, U20, U11, U14, U5, U17	8	7	0.60882	0.78245	0.68054		U3, U11, U20, U25, U42, U58	U3, U25, U11, U20, U42, U58	6	6	0.23177	0.23918	0.19617			U1, U5, U7, U17, U20, U28, U42, U45, U51	U7, U20, U1, U28, U5, U42, U51	9	7	0.10307	0.883	0.25723		U5, U14, U18, U20, U28, U42, U45, U58	U20, U45, U5, U18, U58	8	5	0.11013	0.07732	0.0542
U3, U5, U7, U14, U25, U42, U45, U58	U25, U3	8	2	0.41192	0.83364	0.57088		U3, U5, U11, U17, U25, U28, U42, U51	U3, U11, U42, U25, U17, U28, U51, U5	8	8	0.16902	0.29588	0.17135		U3, U5, U7, U20, U25, U51, U58	U20, U25, U3, U5, U7	7	5	0.59115	0.80622	0.68051		U3, U11, U14, U25, U42, U45	U3, U25, U11, U42, U45	6	5	0.23391	0.23608	0.19615			U1, U5, U7, U17, U18, U20, U28, U42, U45	U7, U20, U28, U1, U42, U5, U18	9	7	0.10287	0.88483	0.25722		U1, U5, U7, U17, U20, U28, U51	U20, U7, U1, U5, U28, U51, U17	7	7	0.0939	0.11753	0.05418
U3, U5, U11, U17, U25, U28, U42, U45, U58	U25, U3, U11, U28	9	4	0.40242	0.85192	0.57022		U3, U5, U11, U20, U25, U28, U58	U25, U3, U5, U11, U58, U28	7	6	0.17444	0.28144	0.17126		U3, U5, U17, U25, U42	U25, U3, U42, U5, U17	5	5	0.60449	0.78793	0.68044		U3, U5, U7, U11, U14, U25, U28, U42, U45, U51	U3, U25, U7, U42, U11, U5, U14, U45, U51	10	9	0.23391	0.23608	0.19615			U1, U5, U7, U17, U20, U42, U51, U58, U63	U7, U20, U1, U5, U17, U58, U42	9	7	0.10797	0.83912	0.25722		U1, U7, U20, U28, U45, U58, U63	U20, U7, U45, U1, U63, U28	7	6	0.0939	0.11753	0.05418
U3, U5, U14, U17, U25, U28, U45, U51	U25, U3, U14, U5	8	4	0.40987	0.83547	0.56999		U3, U5, U7, U11, U25, U28, U42, U45, U58	U3, U11, U45, U25	9	4	0.1728	0.28557	0.17125		U3, U5, U7, U11, U14, U17, U25, U28, U42, U51	U11, U25, U28, U3, U14, U5	10	6	0.60449	0.78793	0.68044		U3, U11, U14, U25, U42, U51, U58	U3, U25, U11, U58, U42	7	5	0.23684	0.23196	0.19612			U1, U7, U14, U20, U45, U51	U7, U20, U1, U51, U45	6	5	0.11236	0.80256	0.25721		U1, U5, U7, U14, U17, U18, U20, U45, U51	U20, U7, U17, U45, U5, U1, U51, U18	9	8	0.08321	0.1701	0.05418
U3, U7, U25, U28, U45, U58	U25, U3, U7	6	3	0.40856	0.83729	0.56967		U3, U7, U11, U17, U25, U28, U45, U51, U58	U25, U3, U11, U45, U17, U28, U58, U51	9	8	0.16812	0.29794	0.17122		U3, U7, U14, U17, U20, U25, U28, U42, U45, U51, U58	U3, U25, U45, U7, U20, U58, U28, U17, U51, U14	11	10	0.58831	0.80987	0.68037		U3, U7, U14, U17, U20, U25, U28, U42, U45, U58	U25, U3, U45, U42, U20, U17, U7, U14, U28	10	9	0.30906	0.16186	0.19604			U5, U7, U14, U18, U20, U28, U42, U51, U63	U7, U20, U28, U5, U18, U51, U63	9	7	0.11395	0.78976	0.25718		U1, U7, U14, U17, U18, U20, U28, U45, U51, U63	U20, U45, U7, U17, U1, U28, U18, U63, U51	10	9	0.0826	0.17423	0.05418
U3, U7, U11, U20, U25, U28, U42, U45, U51, U58	U25, U3, U11, U20, U7, U28	10	6	0.3918	0.87386	0.56966		U3, U5, U11, U14, U25, U28, U42, U45, U58	U25, U3, U5, U11, U45, U42, U28	9	7	0.17315	0.28454	0.17121		U3, U5, U7, U11, U14, U17, U20, U25, U45, U58	U3, U25, U11, U20, U5, U7, U58	10	7	0.58182	0.81901	0.68035		U3, U5, U11, U17, U20, U25, U28, U42, U45, U58	U3, U25, U11, U20, U45, U42, U17, U5, U28, U58	10	10	0.23154	0.23918	0.19602			U1, U7, U17, U18, U20, U28, U42, U51, U63	U7, U20, U1, U28, U17, U42, U18	9	7	0.10265	0.88665	0.25717		U1, U5, U7, U14, U18, U20, U28, U45	U20, U45, U7, U18, U5, U1, U28	8	7	0.08588	0.15361	0.05417
U3, U7, U14, U17, U25, U28, U42, U45, U58	U25, U3, U7, U28	9	4	0.40672	0.84095	0.56959		U3, U5, U11, U17, U25, U28, U42, U45, U51	U25, U3, U42, U11, U45, U17, U51, U28, U5	9	9	0.15821	0.32784	0.17121		U3, U5, U7, U14, U20, U25, U28, U45	U25, U3, U20, U7, U28, U45, U5, U14	8	8	0.59219	0.80439	0.68034		U3, U5, U11, U14, U25, U58	U3, U25, U58, U11, U5, U14	6	6	0.23591	0.23299	0.19601			U1, U7, U17, U18, U20, U28, U45, U58	U7, U1, U20, U28, U18	8	5	0.10283	0.88483	0.25714		U5, U7, U17, U20, U28, U45, U51	U20, U7, U45, U17, U51, U28	7	6	0.09701	0.10722	0.05416
U3, U5, U7, U14, U17, U25, U28, U42, U51	U3, U25, U5	9	3	0.40913	0.83547	0.56944		U3, U7, U11, U14, U20, U25, U28	U25, U3, U20, U11, U28, U7	7	6	0.18367	0.25979	0.17119		U3, U7, U11, U14, U17, U25, U42, U51	U3, U25, U11, U7, U14	8	5	0.61696	0.77148	0.68034		U3, U5, U14, U17, U20, U25, U28, U51	U3, U14, U25, U5, U17, U20, U28, U51	8	8	0.30739	0.16289	0.19597			U1, U7, U17, U20, U28, U42, U45	U7, U20, U1, U28, U45	7	5	0.10321	0.88117	0.25713		U1, U7, U14, U20, U42, U45, U58, U63	U7, U20, U42, U45, U63, U1	8	6	0.09145	0.1268	0.05416
U3, U14, U20, U25, U28, U42, U51	U25, U3, U51, U14	7	4	0.4082	0.83729	0.5694		U3, U7, U11, U14, U17, U20, U25, U45, U51	U3, U11, U45, U25	9	4	0.17518	0.27938	0.17118		U3, U5, U11, U14, U17, U20, U25, U28, U42, U45, U51	U25, U3, U20, U11, U14, U42, U28, U5, U45	11	9	0.59618	0.7989	0.68034		U3, U5, U17, U20, U25, U28, U42, U58	U25, U3, U17, U20, U5, U42, U58, U28	8	8	0.31187	0.15979	0.19595			U1, U5, U7, U18, U20, U28, U42, U45, U51	U7, U1, U20, U28, U51, U42, U5	9	7	0.1036	0.87751	0.25712		U1, U7, U18, U20, U28, U45, U51, U58	U7, U20, U45, U1	8	4	0.10239	0.09278	0.05416
U3, U5, U11, U17, U20, U25, U42, U58	U3, U11, U25	8	3	0.40208	0.84826	0.56866		U3, U11, U14, U25, U42, U45, U58	U25, U3, U45, U11, U42	7	5	0.17269	0.28557	0.17116		U3, U5, U7, U11, U17, U25, U28, U45, U51	U25, U28, U3, U7, U11, U45, U51, U17	9	8	0.60563	0.78611	0.6803		U3, U25, U28, U42, U45, U51	U3, U25, U45, U28, U42	6	5	0.31014	0.16082	0.19586			U1, U7, U17, U18, U20, U28, U42, U51	U20, U7, U1, U28, U51, U17, U18	8	7	0.1034	0.87934	0.2571		U1, U5, U14, U20, U42, U45	U20, U45, U42, U1, U5	6	5	0.11327	0.07216	0.05415
U3, U11, U14, U17, U25, U42, U51, U58	U25, U3, U11	8	3	0.40208	0.84826	0.56866		U3, U5, U11, U17, U20, U25, U42, U51, U58	U25, U3, U11, U42, U5, U51, U58	9	7	0.17682	0.27526	0.17114		U3, U5, U7, U11, U14, U17, U25, U28, U42	U25, U3, U11, U17, U28, U7, U42, U14	9	8	0.60139	0.79159	0.68022		U3, U7, U11, U14, U17, U20, U25, U42, U58	U3, U14, U25, U11, U20, U17	9	6	0.23566	0.23299	0.19586			U1, U5, U7, U14, U18, U20, U28, U45, U58	U7, U20, U1, U28, U5, U18	9	6	0.10145	0.89762	0.2571		U1, U7, U14, U20, U42, U45, U51, U58	U20, U45, U7, U1, U51, U42	8	6	0.10109	0.09588	0.05414
U3, U5, U11, U14, U17, U25, U28, U42, U51	U25, U3, U11	9	3	0.40208	0.84826	0.56866		U3, U11, U14, U17, U20, U25, U28, U51	U3, U11, U25, U17, U20, U28, U51	8	7	0.17593	0.27732	0.17111		U3, U7, U11, U17, U25, U42, U51, U58	U3, U25, U11, U17, U42, U7	8	6	0.59726	0.79707	0.68018		U3, U5, U7, U14, U17, U20, U25, U28, U42, U45, U58	U3, U25, U45, U17, U42, U20, U5, U58	11	8	0.31014	0.16082	0.19586			U1, U5, U7, U14, U20, U28, U58, U63	U7, U20, U28, U1, U5, U14	8	6	0.1026	0.88665	0.25709		U1, U5, U7, U14, U17, U28, U45, U51, U58	U45, U5, U7, U17, U1, U28, U51, U58, U14	9	9	0.09246	0.12268	0.05413
U3, U5, U14, U17, U25, U42, U45	U25, U3, U45, U14	7	4	0.40804	0.83547	0.56861		U3, U7, U11, U14, U20, U25, U28, U51, U58	U3, U14, U11, U25, U28	9	5	0.18214	0.26289	0.1711		U3, U7, U11, U14, U17, U25, U42, U51, U58	U25, U3, U7, U11, U14, U51	9	6	0.59726	0.79707	0.68018		U3, U11, U17, U25, U51, U58	U3, U25, U11	6	3	0.23634	0.23196	0.19582			U1, U5, U7, U17, U18, U20, U28, U45, U58, U63	U7, U1, U20, U28, U5, U45, U18	10	7	0.10067	0.90494	0.25709		U1, U5, U7, U14, U18, U20, U28, U45, U58, U63	U20, U7, U45, U5, U58, U1	10	6	0.10369	0.08969	0.05413
U3, U5, U7, U11, U14, U20, U25, U51	U25, U3, U11, U7, U20	8	5	0.4	0.85192	0.56836		U3, U7, U11, U25, U42, U45	U25, U3, U11, U45, U42	6	5	0.16832	0.29691	0.17107		U3, U7, U17, U20, U25, U28	U3, U25, U20, U28, U7	6	5	0.59324	0.80256	0.68017		U3, U5, U7, U11, U14, U17, U25, U51	U25, U3, U11	8	3	0.23634	0.23196	0.19582			U1, U5, U7, U14, U20, U28, U45	U7, U20, U1, U28	7	4	0.1024	0.88848	0.25708		U1, U7, U14, U17, U20, U42, U45	U45, U20, U7, U42, U17, U1	7	6	0.09325	0.11959	0.0541
U3, U14, U17, U20, U25, U28, U45, U51	U25, U3, U45, U14, U20	8	5	0.40403	0.84278	0.5682		U3, U11, U14, U20, U25, U42, U45, U58	U25, U3, U11, U45, U20	8	5	0.17375	0.28247	0.17103		U3, U7, U14, U20, U25, U28, U45	U25, U3, U20, U28, U45, U14, U7	7	7	0.61239	0.77697	0.68017		U3, U5, U7, U11, U14, U20, U25, U28, U42, U45	U3, U25, U11, U7, U45, U20, U5, U28, U42	10	9	0.22232	0.25258	0.19576			U1, U5, U7, U14, U20, U28, U42, U58	U7, U20, U1, U28	8	4	0.1024	0.88848	0.25708		U5, U20, U28, U42, U45	U20, U45, U42, U5, U28	5	5	0.10227	0.09278	0.05408
U3, U5, U7, U14, U17, U25, U28, U45	U25, U3, U14, U45, U28	8	5	0.40209	0.84461	0.56737		U3, U5, U7, U11, U14, U17, U25, U42	U25, U3, U11, U42, U5, U17, U14	8	7	0.17495	0.27938	0.171		U3, U5, U7, U17, U20, U25, U28, U58	U3, U25, U7, U20, U28, U5, U17	8	7	0.61239	0.77697	0.68017		U3, U5, U11, U17, U25, U42, U45, U51	U3, U25, U11, U42, U45, U17	8	6	0.24404	0.22165	0.19572			U1, U5, U7, U17, U18, U20, U28, U42, U51, U58, U63	U7, U20, U1, U28, U5, U63, U17, U18	11	8	0.10181	0.89397	0.25707		U5, U14, U18, U20, U45, U51	U45, U20, U18, U51	6	4	0.12586	0.0567	0.05408
U3, U7, U11, U14, U17, U20, U25, U28, U45, U51	U3, U11, U25, U45, U14, U7, U28	10	7	0.39286	0.86472	0.56731		U3, U5, U7, U11, U25, U28, U42, U58	U25, U3, U42, U11, U5, U58, U7	8	7	0.17495	0.27938	0.171		U3, U7, U14, U20, U25, U42, U58	U3, U25, U58, U14, U20, U7	7	6	0.60251	0.78976	0.68008		U3, U5, U11, U17, U25, U28, U51, U58	U25, U3, U11, U5	8	4	0.23542	0.23299	0.19571			U1, U7, U17, U18, U20, U28, U45, U63	U7, U20, U1, U28, U17, U18	8	6	0.10278	0.88483	0.25706		U1, U5, U7, U14, U17, U20, U28, U45, U63	U45, U20, U7, U14, U5, U1, U28, U17	9	8	0.08942	0.13505	0.05405
U3, U5, U7, U14, U25, U28, U42, U45, U58	U25, U3, U45, U14, U28	9	5	0.40017	0.84644	0.56655		U3, U5, U11, U14, U17, U20, U25, U28, U42, U45, U51	U25, U3, U11, U45, U20, U5, U28, U51, U17, U14	11	10	0.16638	0.30206	0.17099		U3, U11, U14, U17, U20, U25, U42	U3, U25, U11, U20, U14, U17	7	6	0.60251	0.78976	0.68008		U3, U7, U11, U17, U20, U25, U28, U42, U45, U51, U58	U3, U25, U11, U51, U45, U20, U17, U42, U7, U28	11	10	0.2178	0.25979	0.19566			U1, U5, U7, U20, U28, U63	U7, U20, U1, U28	6	4	0.10218	0.89031	0.25704		U7, U17, U20, U28, U58	U20, U7, U17, U58, U28	5	5	0.1167	0.06701	0.05403
U3, U5, U7, U11, U20, U25, U42, U51, U58	U25, U3, U11, U7, U20	9	5	0.39761	0.85192	0.56652		U3, U11, U20, U25, U42	U3, U11, U42, U25	5	4	0.17447	0.28041	0.17095		U3, U5, U11, U17, U20, U25, U42, U51	U25, U3, U11, U20, U17, U5	8	6	0.60251	0.78976	0.68008		U3, U11, U17, U20, U25, U51	U3, U25, U11	6	3	0.23679	0.23093	0.19563			U1, U7, U17, U18, U20, U28, U51, U58, U63	U7, U20, U1, U28	9	4	0.10296	0.883	0.25704		U5, U7, U14, U17, U18, U20, U28, U42, U51, U58	U20, U7, U5, U42, U51, U58, U17, U18	10	8	0.09823	0.10309	0.05402
U3, U5, U7, U11, U14, U20, U25, U28, U42, U45, U58	U25, U3, U11, U45, U14	11	5	0.39761	0.85192	0.56652		U3, U7, U11, U20, U25, U45, U51, U58	U3, U25, U45, U11	8	4	0.17659	0.27526	0.17095		U3, U5, U7, U11, U14, U20, U25, U28, U42, U45, U58	U3, U25, U11, U20, U28, U58, U45, U7, U5, U14	11	10	0.58653	0.8117	0.68008		U3, U5, U11, U25, U28, U42, U51	U3, U25, U11, U42, U5, U51	7	6	0.23517	0.23299	0.19556			U1, U7, U14, U17, U18, U20, U45, U58	U7, U20, U1, U17, U18, U45, U58	8	7	0.11024	0.81901	0.25703		U1, U5, U7, U17, U20, U45, U58, U63	U20, U45, U7, U1, U5, U58, U17, U63	8	8	0.10087	0.09588	0.05398
U3, U7, U14, U17, U25, U28, U45, U51, U58	U25, U3, U7	9	3	0.40424	0.83729	0.56639		U3, U5, U11, U14, U17, U20, U25, U28, U42	U25, U3, U11, U17, U42, U20, U28	9	7	0.17738	0.2732	0.17089		U3, U11, U14, U17, U20, U25, U28, U42, U45, U51, U58	U25, U3, U20, U28, U11, U45, U17, U58	11	8	0.60251	0.78976	0.68008		U3, U5, U7, U11, U14, U20, U25, U45, U51	U3, U25, U11, U20, U45, U5, U7, U51	9	8	0.23146	0.23814	0.19553			U1, U5, U7, U20, U28, U51	U20, U7, U28, U1, U51	6	5	0.10375	0.87569	0.25702		U1, U5, U7, U14, U18, U20, U45, U63	U20, U45, U7, U18, U5, U1, U63	8	7	0.09579	0.11031	0.05397
U3, U7, U14, U20, U25, U42, U51, U58	U25, U3, U14, U51	8	4	0.40388	0.83729	0.56612		U3, U7, U11, U17, U25, U45, U51	U3, U25, U11, U45, U17, U7	7	6	0.17192	0.2866	0.17085		U3, U5, U7, U11, U17, U25, U42, U58	U25, U3, U7, U11, U5	8	5	0.6136	0.77514	0.68005		U3, U5, U7, U14, U17, U20, U25, U42, U51	U25, U3, U20, U51, U42, U17, U5, U7, U14	9	9	0.30784	0.16186	0.19553			U1, U7, U18, U20, U28, U45, U58, U63	U7, U20, U1, U28	8	4	0.10236	0.88848	0.25701		U1, U5, U7, U20, U45, U51	U45, U20, U7, U1, U5, U51	6	6	0.09174	0.12474	0.05395
U3, U7, U14, U17, U20, U25, U51	U25, U3, U7	7	3	0.40352	0.83729	0.56585		U3, U7, U11, U17, U25, U28, U42, U45	U25, U3, U11, U45, U42, U28	8	6	0.17192	0.2866	0.17085		U3, U5, U11, U14, U20, U25, U45, U58	U25, U3, U11, U14, U20, U58, U45, U5	8	8	0.6136	0.77514	0.68005		U3, U5, U7, U11, U14, U25	U11, U14, U25, U3	6	4	0.23585	0.23196	0.19552			U1, U7, U14, U20, U28, U58	U7, U20, U1, U28, U14	6	5	0.10254	0.88665	0.25698		U1, U5, U7, U14, U20, U28, U42, U58	U20, U7, U5, U1, U42, U58	8	6	0.09642	0.10825	0.05395
U3, U7, U14, U17, U20, U25, U28, U45, U51	U25, U3, U28	9	3	0.40246	0.83729	0.56504		U3, U5, U11, U17, U20, U25, U28, U45, U58	U25, U3, U11, U45, U17, U20, U28	9	7	0.17226	0.28557	0.1708		U3, U14, U25, U42, U45, U58	U3, U25, U14	6	3	0.60795	0.78245	0.68003		U3, U5, U7, U14, U20, U25, U42, U51	U25, U3, U20, U51, U5, U42, U7	8	7	0.31237	0.15876	0.19551			U1, U7, U17, U18, U20, U28, U42, U58	U7, U20, U1, U28, U18, U42	8	6	0.10254	0.88665	0.25698		U1, U7, U17, U18, U20, U28, U42, U51	U20, U7, U42, U18, U17, U28, U1, U51	8	8	0.08624	0.15052	0.05395
U3, U7, U14, U25, U28, U45, U51, U58	U25, U3, U45, U14	8	4	0.40157	0.83912	0.56502		U3, U11, U25, U42	U3, U11, U42, U25	4	4	0.17766	0.27216	0.17077		U3, U5, U7, U14, U20, U25, U28, U42, U45, U51	U25, U3, U20, U7, U14, U28	10	6	0.61483	0.77331	0.67993		U3, U5, U7, U14, U25, U45, U51, U58	U25, U3, U5, U51, U45, U7, U58	8	7	0.31237	0.15876	0.19551			U1, U7, U14, U20, U28, U42, U63	U7, U20, U1, U28	7	4	0.10234	0.88848	0.25697		U1, U5, U7, U20, U42, U51, U58	U20, U7, U42, U5, U1, U58	7	6	0.09814	0.10309	0.05394
U3, U11, U14, U20, U25, U28, U42, U51, U58	U25, U3, U11, U20	9	4	0.39642	0.85009	0.56495		U3, U7, U11, U14, U17, U25, U28, U45, U58	U25, U11, U45, U3, U17, U28, U14	9	7	0.16987	0.29175	0.17077		U3, U7, U11, U14, U20, U25, U42, U51, U58	U3, U25, U7, U11, U20, U42, U58, U14	9	8	0.60913	0.78062	0.6799		U3, U5, U11, U17, U25, U45, U51	U25, U3, U11, U45, U5, U17, U51	7	7	0.23062	0.23918	0.19545			U7, U14, U17, U20, U28, U42, U63	U7, U20, U28, U63, U17, U42	7	6	0.11592	0.77331	0.25693		U1, U5, U7, U17, U18, U45, U51, U58	U7, U45, U17, U1, U5, U58, U51, U18	8	8	0.09225	0.12268	0.05394
U3, U5, U11, U14, U17, U20, U25, U28, U42, U45, U58	U25, U3, U11, U20, U45, U14, U5, U17	11	8	0.38807	0.86837	0.56482		U3, U11, U14, U17, U25, U28, U42, U45, U51, U58	U3, U11, U45, U42, U25, U17, U28, U51, U14	10	9	0.16029	0.31959	0.17076		U3, U14, U17, U25, U28, U51, U58	U3, U25, U14, U28, U17, U58	7	6	0.59945	0.79342	0.67987		U3, U5, U11, U25, U42, U45, U58	U25, U3, U11, U45, U42, U5, U58	7	7	0.22122	0.25361	0.19545			U5, U7, U14, U17, U18, U20, U28, U45, U51	U7, U20, U28, U5, U14, U18, U45, U51	9	8	0.11173	0.80622	0.25693		U7, U20, U28, U42, U45	U45, U20, U42, U7	5	4	0.11429	0.0701	0.05393
U3, U5, U7, U14, U20, U25, U58	U25, U3, U7	7	3	0.403	0.83547	0.5648		U3, U5, U11, U17, U25, U28, U42	U25, U3, U5, U11, U28, U17, U42	7	7	0.17547	0.27732	0.17074		U3, U5, U14, U25, U28, U58	U3, U25, U14, U28, U5	6	5	0.61606	0.77148	0.67982		U3, U5, U11, U14, U17, U20, U25, U51	U3, U11, U25, U17, U5, U51	8	6	0.24678	0.21753	0.19538			U1, U7, U14, U20, U28, U45, U63	U7, U20, U1, U28, U14, U63, U45	7	7	0.10115	0.89945	0.25692		U1, U5, U7, U20, U28, U45, U51	U7, U20, U45, U1, U5, U28, U51	7	7	0.08659	0.14845	0.05393
U3, U7, U14, U17, U25, U28, U51	U25, U3, U7	7	3	0.403	0.83547	0.5648		U3, U11, U14, U17, U25, U28, U45	U25, U3, U45, U11, U17, U28, U14	7	7	0.17216	0.28557	0.17071		U3, U5, U7, U20, U25, U28, U51	U25, U3, U7, U20, U28, U51	7	6	0.61606	0.77148	0.67982		U3, U5, U14, U17, U25, U28, U42	U3, U14, U25, U5, U17, U42, U28	7	7	0.30891	0.16082	0.19534			U5, U7, U17, U20, U28, U45, U51, U58	U7, U20, U28, U17, U58	8	5	0.1152	0.77879	0.25692		U7, U17, U20, U28, U42, U45, U51	U45, U20, U7, U42, U17, U28, U51	7	7	0.0893	0.13505	0.05393
U3, U7, U14, U20, U25, U28, U42, U51	U25, U3, U7	8	3	0.403	0.83547	0.5648		U3, U11, U17, U20, U25, U45, U58	U3, U25, U11, U20, U45	7	5	0.16904	0.29381	0.17071		U3, U11, U20, U25, U28, U42, U45, U58	U25, U3, U28, U11, U20, U45, U42	8	7	0.61032	0.77879	0.67977		U3, U5, U7, U14, U17, U20, U25, U45	U3, U25, U45, U5, U17, U20	8	6	0.30891	0.16082	0.19534			U1, U5, U7, U14, U20, U28, U51	U7, U1, U20, U28, U51, U5	7	6	0.10269	0.88483	0.25691		U5, U7, U14, U17, U18, U20, U28, U42, U45, U58	U20, U7, U42, U5, U18	10	5	0.11429	0.0701	0.05393
[truncated: 7,468 more rows]

## Sheet: Table 5
Table 5 - Iterative low uncertainty
n_neurons	removed	remaining	ranking_VI	precision	recall	mcc
[truncated: 59 more rows]

## Sheet: Table 6
Table 6 - Iterative high uncertainty
[truncated: 56 more rows]

[truncated: 7 more sheets: Table 7, Table 8, Table 9, Table 10, Table 11, Table 12, Table 13]
